# Supplementary material for: Structural and functional consequences of NEDD8 phosphorylation
Source: Nat Commun. 2021 Oct 12;12:5939. doi: 10.1038/s41467-021-26189-9 (PMC9020517; doi:10.1038/s41467-021-26189-9)
Supplement: Supplementary file 4 — Source Data [file 41467_2021_26189_MOESM4_ESM.xlsx]

## Sheet: 1_Fig. 4b_HEK293
Significantly enriched proteins from HEK293T cell extract after AE-MS (related to Fig. 4b)
Proteins					Average Enrichment (Log2, Z-scored)							ANOVA		LFQ Intensity (Log2, Z-scored)
Protein IDs	Majority protein IDs	Protein names	Gene names	Cluster	Beads	Nedd8 nhpS65	Nedd8 pS65	Nedd8	Ub nhpS65	Ub pS65	Ub	ANOVA Significant	-Log ANOVA p value	1_Beads_1	1_Beads_2	1_Nedd8 nhpS65_1	1_Nedd8 nhpS65_2	1_Nedd8 pS65_1	1_Nedd8 pS65_2	1_Nedd8_1	1_Nedd8_2	1_Ub nhpS65_1	1_Ub nhpS65_2	1_Ub pS65_1	1_Ub pS65_2	1_Ub_1	1_Ub_2	2_Beads_1	2_Beads_2	2_Nedd8 nhpS65_1	2_Nedd8 nhpS65_2	2_Nedd8 pS65_1	2_Nedd8 pS65_2	2_Nedd8_1	2_Nedd8_2	2_Ub nhpS65_1	2_Ub nhpS65_2	2_Ub pS65_1	2_Ub pS65_2	2_Ub_1	2_Ub_2	3_Beads_1	3_Beads_2	3_Nedd8 nhpS65_1	3_Nedd8 nhpS65_2	3_Nedd8 pS65_1	3_Nedd8 pS65_2	3_Nedd8_1	3_Nedd8_2
O95757;E9PDE8;D6RJ96	O95757;E9PDE8;D6RJ96	Heat shock 70 kDa protein 4L	HSPA4L		-1.24499	2.10468	-0.00292433	-0.46858	0.0314335	-0.173244	-0.0725695	+	12.2158	-1.30629	-1.48027	1.67973	1.46179	0.0329569	-0.240362	-0.183056	-0.25049	-0.109641	0.0149693	0.603042	-1.21602	-0.197429	-0.241306	-1.46211	-1.18369	2.06609	2.14328	-0.0388055	0.191503	-0.898668	0.0170833	0.0478978	-0.298606	-0.312626	0.495123	0.12123	0.0522903	-1.17334	-0.967367	2.16412	2.34186	0.681634	-0.528846	-0.68667	-0.8531
P60842;P60842-2;J3KT12;J3QS69;J3KTB5;J3QL43;J3KSZ0;J3QR64;J3KTN0;J3QLN6;Q14240-2;J3KS25;E7EQG2;J3QKZ9;Q14240;J3KS93;J3KSN7;E7EMV8;J3KT04;I3L3H2;F8WE11;E9PBH4;J3QQP0	P60842;P60842-2;J3KT12;J3QS69;J3KTB5;J3QL43;J3KSZ0;J3QR64	Eukaryotic initiation factor 4A-I	EIF4A1	1	-0.0731372	0.960226	0.690722	0.329917	-0.64464	-0.252106	-2.13055	+	6.00118	-0.0178845	-0.23587	0.996569	0.923883	0.819757	0.872153	0.0255675	0.568392	-0.520809	-1.00468	-0.103557	-0.14023	-2.38101	-2.03534	-0.335425	-0.12839	0.567089	0.594857	0.61075	0.00272495	-0.0212135	0.0914426	-1.23667	-0.768471	-0.268137	-0.38119	-2.22575	-2.56042	0.331986	0.906256	1.14507	1.75539	0.611504	0.76994	0.851929	1.39349
P17987;E7EQR6;F5H282;E7ERF2;F5GZ03;F5GZI8;F5H136;F5GYL4;F5H676;F5H7Y1;F5H726	P17987;E7EQR6;F5H282;E7ERF2	T-complex protein 1 subunit alpha	TCP1	1	0.274609	0.77797	1.00378	0.411968	-0.24253	0.0223909	-1.52301	+	7.67133	0.28116	-0.0902222	0.72166	0.834281	1.03691	1.06343	0.520846	0.529382	-0.342347	-0.142713	-0.00989348	0.0546752	-1.43995	-1.48093	0.217313	0.268058	0.599433	0.498506	0.504698	0.071069	-0.958848	-0.00186215	-0.920507	-1.68112	-0.544609	-0.621948	-2.37456	-3.03121	0.740267	0.759487	1.26896	1.43342	1.32811	0.97066	0.30309	0.753379
P48643;E7ENZ3;B7ZAR1;E9PCA1;P48643-2;D6RIZ7;H0Y914	P48643;E7ENZ3;B7ZAR1;E9PCA1;P48643-2	T-complex protein 1 subunit epsilon	CCT5	1	0.307542	0.858243	1.2584	0.705531	-0.370266	-0.537119	-1.63935	+	5.78838	0.338709	0.276374	0.81387	0.902615	1.31737	1.24793	0.802586	0.608477	-0.426596	-0.313937	0.0209748	0.552712	-1.55764	-1.48283	-0.091257	-1.52209	0.627572	0.299959	0.539703	-1.21185	-0.320448	-0.342814	-0.959712	-0.770931	-0.701091	-0.795443	-1.86347	-1.72105	0.643643	0.598561	1.43197	1.5809	1.26887	1.48919	1.11238	0.900489
P50990;P50990-2;P50990-3;H7C4C8;H7C2U0	P50990;P50990-2;P50990-3	T-complex protein 1 subunit theta	CCT8	1	0.390424	0.949833	1.16498	0.421804	-0.770745	-0.648772	-1.55813	+	9.51753	0.511152	0.0743116	0.880827	1.01884	1.06599	1.26396	0.491479	0.352129	-0.921083	-0.620407	-0.174585	0.189337	-1.57556	-1.5407	0.269695	0.077945	0.114629	0.358891	0.716616	0.557637	-0.134708	-0.165058	-1.48788	-1.49362	-0.853959	-0.935511	-2.36173	-1.7403	0.598448	0.717935	1.48064	1.80321	1.3507	1.42679	1.0126	0.74103
P40227;P40227-2;J3KRI6	P40227;P40227-2	T-complex protein 1 subunit zeta	CCT6A	1	0.466732	1.02673	1.08982	0.542941	-0.771528	-0.648271	-1.68449	+	12.8948	0.535915	0.519976	0.684722	1.14022	1.3585	1.19261	0.39492	0.690963	-0.643095	-0.899962	-0.288033	0.289968	-1.75231	-1.61667	-0.116595	0.413487	0.670329	0.913244	0.4589	0.309022	-0.207211	-0.0209986	-1.05252	-1.09986	-0.753443	-0.735282	-2.04587	-2.04001	0.787142	0.3393	1.24885	1.30361	1.66378	0.987037	0.830997	0.720905
Q99832;Q99832-3;Q99832-4;Q99832-2;F8WAM2;F8WBP8;A0A0D9SG95	Q99832;Q99832-3;Q99832-4;Q99832-2	T-complex protein 1 subunit eta	CCT7	1	0.00128533	0.961804	1.29034	0.331213	-0.802066	-0.273408	-1.60423	+	8.47853	0.155842	-0.743562	1.01521	0.908395	1.54819	1.75265	0.423032	0.239393	-0.98372	-0.620411	0.193983	0.527909	-1.6728	-1.53566	-0.0382042	-0.129011	0.529783	0.824549	0.899958	0.374559	-0.26049	0.00111965	-1.48422	-1.11783	-1.11746	-0.241127	-1.70263	-1.85124	0.272489	0.0407749	1.4463	1.31211	1.61355	1.0325	0.837468	0.691188
J3KTA4;P17844-2;P17844;J3KRZ1;J3QSF1;J3QRQ7	J3KTA4;P17844-2;P17844;J3KRZ1	Probable ATP-dependent RNA helicase DDX5	DDX5	1	0.160054	0.808009	1.19957	0.443009	-0.687814	-0.188087	-1.2223	+	2.7591	0.0654021	-0.285095	0.705563	0.910455	1.38043	1.22647	0.475928	0.41009	-0.827566	-0.548063	0.317072	0.300167	-1.43771	-1.73363	-0.220873	0.254706	0.463459	0.416269	0.998792	-3.3979	-0.133647	0.162926	-1.20949	-0.877633	-0.322421	-0.679377	-1.24898	-1.19562	0.843382	0.358884	1.48289	1.38727	1.17267	1.411	0.714797	0.90949
Q16576;Q16576-2;E9PC52;Q5JP02;Q5JP01;Q5JNZ6;C9J7L0	Q16576;Q16576-2;E9PC52;Q5JP02	Histone-binding protein RBBP7	RBBP7	1	0.266818	0.744	0.596104	0.275594	-0.789091	-0.533204	-1.35202	+	6.22934	-0.0386453	-0.244834	0.683639	0.58404	0.458174	0.601996	-0.144367	0.257505	-0.400911	-1.17727	-0.227068	-0.559302	-1.22505	-1.09649	0.309067	0.224569	0.804361	0.350331	0.590212	0.221874	0.293683	-0.241691	-1.41389	-1.43088	-1.3652	-0.507106	-1.47898	-1.93029	1.3163	1.49655	1.34065	1.61542	1.71874	1.42213	0.524781	1.10492
P08238;Q58FF7	P08238	Heat shock protein HSP 90-beta	HSP90AB1	1	-0.340672	0.78415	0.776645	0.116197	-0.640527	-0.284829	-1.6025	+	4.32242	-0.445344	-0.236001	0.780312	0.787988	0.799766	0.753524	-0.0865922	0.298964	-0.609258	-0.671795	-0.348949	-0.122116	-1.63427	-1.57074	-0.518876	-0.486626	0.141649	0.182291	0.159602	0.0748403	-0.213904	-0.0665699	-0.88921	-1.05285	-0.636824	-0.654347	-2.72335	-1.98816	0.463362	0.64146	1.61155	1.8587	0.867805	1.00359	1.6785	1.67049
P07900;P07900-2;G3V2J8;Q14568;Q58FG0;Q58FG1	P07900;P07900-2	Heat shock protein HSP 90-alpha	HSP90AA1	1	-0.304294	0.799199	0.813085	0.0671313	-0.436673	-0.21427	-1.37033	+	3.36908	-0.187779	-0.499594	0.710297	0.8881	0.876492	0.949109	-0.0930582	0.227321	-0.441906	-0.431439	-0.170222	-0.258318	-1.46961	-1.27104	-0.531675	-0.42081	0.0837925	-0.121212	0.159141	-0.11889	-0.349321	-0.112954	-1.4713	-1.47933	-0.76029	-0.738778	-2.11524	-2.1869	0.516601	0.698241	1.75393	1.85969	0.749679	0.952088	1.63685	1.74921
A0A286YF22;A0A2C9F2M7;O43175;A0A286YFA2;A0A286YFL2;A0A286YFM8;A0A286YF78;A0A286YER3;A0A286YFC8;A0A286YFB2;A0A286YFF3;A0A286YF34;A0A286YFK5;A0A286YFE1	A0A286YF22;A0A2C9F2M7;O43175;A0A286YFA2;A0A286YFL2;A0A286YFM8	D-3-phosphoglycerate dehydrogenase	PHGDH	1	-0.155533	0.675503	0.77316	0.013688	-0.705912	-0.218416	-0.858405	+	2.69964	-0.0978372	-0.213229	0.540456	0.81055	1.38384	1.09597	0.0305799	-0.0032038	-0.731785	-0.680038	-0.153352	-0.0666433	-0.698187	-0.724764	-0.331901	-2.70567	0.112012	0.305007	0.274154	-0.00806743	-0.0242729	-0.180062	-1.03374	-0.994312	-0.340552	-0.600351	-1.0769	-0.992046	0.27645	0.514005	1.47534	1.82889	0.730969	0.81535	1.40053	1.62724
Q15233-2;Q15233;H7C367;C9JYS8;C9IZL7;C9J4X2	Q15233-2;Q15233;H7C367;C9JYS8	Non-POU domain-containing octamer-binding protein	NONO	1	0.0249051	0.871318	0.924897	0.362822	0.081706	-0.2331	-0.836106	+	1.42027	1.09619	1.42201	0.522386	0.179139	0.575673	0.851827	-0.304444	0.17632	0.598868	-1.81549	-0.113244	-0.0561422	-0.838566	-0.833646	-1.04638	1.32833	0.962015	0.973821	1.37544	0.997966	-0.149044	0.680548	0.293143	-2.09285	-0.352957	-0.502124	-0.824178	-1.67154	-1.97229	-1.33322	0.817857	0.924778	-1.48181	1.49383	0.776983	0.549324
P12268;H0Y4R1;E7ETK5	P12268;H0Y4R1;E7ETK5	Inosine-5-monophosphate dehydrogenase 2	IMPDH2	1	0.225882	0.816087	0.735158	0.662803	-0.0147631	-0.984679	-0.320486	+	1.57203	0.276662	0.175103	0.807832	0.824341	1.17955	1.25419	0.711919	0.613688	0.0720951	-0.101621	0.356816	0.334067	-0.313311	-0.327661	-1.74373	-1.43286	0.157307	-0.533461	0.527563	-1.06936	-0.0417781	0.131092	-1.17746	-1.94069	-1.24138	-1.85874	-0.570129	-1.8298	0.973068	0.66505	1.35985	1.397	0.478205	0.942753	1.06836	1.01557
P49327;A0A0U1RQF0;A0A0U1RRG3;A0A1B0GTR5	P49327;A0A0U1RQF0	Fatty acid synthase;[Acyl-carrier-protein] S-acetyltransferase;[Acyl-carrier-protein] S-malonyltransferase;3-oxoacyl-[acyl-carrier-protein] synthase;3-oxoacyl-[acyl-carrier-protein] reductase;3-hydroxyacyl-[acyl-carrier-protein] dehydratase;Enoyl-[acyl-carrier-protein] reductase;Oleoyl-[acyl-carrier-protein] hydrolase	FASN	1	0.30009	0.995775	0.574012	0.984694	-0.355041	-0.660925	-0.923262	+	3.35568	0.264454	0.335725	1.30804	1.37227	1.60334	1.3395	1.14394	0.997709	-0.233706	-0.476375	-0.167587	0.169617	-0.849418	-0.944652	-0.065273	-0.52401	0.625024	0.688579	-0.809861	-0.489043	-1.65907	-0.293749	-1.54015	-1.05754	-0.800435	-1.22938	-2.21259	-1.74338	0.711331	1.0427	0.898603	1.09295	0.138608	1.00942	1.07333	0.971679
P68371;P04350;Q13509-2;M0R2D3;M0QY85;M0QZL7;M0R278;M0R0X0;M0QY37;M0QX14;M0QYM7;M0R042;M0R2T4;A0A075B724	P68371;P04350	Tubulin beta-4B chain;Tubulin beta-4A chain	TUBB4B;TUBB4A	2	-0.460301	1.61156	0.459794	0.114387	-0.34194	0.113328	-1.3334	+	8.85646	-0.171159	-1.41666	1.51711	2.13356	-0.305397	0.269083	0.413985	0.243389	0.130205	-0.430343	0.519133	0.964738	-1.24978	-0.986001	-1.06374	-0.749443	1.41337	1.24976	0.650505	-0.267858	-0.830368	-0.950561	-0.638516	-0.253536	0.0495754	0.177081	-1.63379	-2.02522	-0.157409	0.171749	1.70601	1.76583	1.66657	1.11667	0.228118	0.000656834
P34932;A0A087WYC1;A0A087WTS8;P34932-2	P34932;A0A087WYC1;A0A087WTS8	Heat shock 70 kDa protein 4	HSPA4	2	-0.931831	1.60703	0.678771	0.788702	-0.417078	-0.998126	-1.0883	+	17.6856	-0.906497	-1.11519	1.44552	1.51855	0.561638	0.668669	0.718384	0.593255	-0.386394	-0.476282	-1.62111	-1.27633	-1.09121	-1.20004	-1.08138	-0.957166	1.70415	1.62788	0.887677	0.68602	0.839249	0.738154	-0.149496	-0.632258	-0.226749	-0.943594	-1.36796	-0.798758	-0.359637	-0.442841	1.58618	1.66268	0.671521	1.03015	0.868372	0.922454
H3BM14;H3BM74;Q9Y5A7-2;Q9Y5A7;C9JRT6;F8WDB6;C9J7X7;F8WDL9;H7C5N1	H3BM14;H3BM74;Q9Y5A7-2;Q9Y5A7;C9JRT6;F8WDB6	NEDD8 ultimate buster 1	NUB1	2	-0.708953	1.57193	0.541673	0.759167	-0.325876	-0.566806	-1.01112	+	7.79713	-1.50568	-0.121555	1.52344	1.61494	0.491534	0.52238	0.754223	0.764112	-0.153354	-0.20746	-0.851561	-0.0983086	-1.17881	-1.23584	-0.669589	-1.0686	1.46203	1.52892	0.560966	0.438978	-1.01524	-1.42231	0.419204	-1.204	-0.367014	-0.921596	-0.634737	-0.278331	-0.16071	-0.748317	1.80913	1.82811	0.801549	1.44573	1.0288	1.10479
P38646;H0YBG6;D6RA73;D6RJI2;H0Y8S0	P38646	Stress-70 protein, mitochondrial	HSPA9	2	0.0510663	1.6607	0.540917	0.362676	-0.445247	-0.71024	-1.27191	+	8.22675	-0.107702	0.209834	1.60363	1.71777	0.672805	0.916447	0.331604	0.393748	-0.680651	-0.226528	-0.712775	-0.890672	-1.24486	-1.29895	-1.38495	-0.873599	0.87667	0.682037	-0.295286	0.135664	0.168609	-0.0393377	-0.663966	-1.26194	-0.707706	-0.402196	-1.18122	-1.52617	0.339685	0.287644	2.3692	2.40362	0.409028	0.820797	1.03098	0.886603
Q92598-2;Q92598;Q92598-3;Q92598-4;A0A0A0MSM0;R4GN69;Q5TBM3	Q92598-2;Q92598;Q92598-3;Q92598-4;A0A0A0MSM0	Heat shock protein 105 kDa	HSPH1	2	0.0253193	1.576	0.704598	0.646594	-0.696584	-0.936748	-0.769242	+	15.0134	0.0957375	-0.0130454	1.43445	1.52457	0.702225	0.63746	0.567122	0.580226	-0.340107	-0.527466	-0.804775	-0.672892	-0.653906	-0.597541	-0.140918	-0.538622	1.64705	1.62343	0.737264	0.651869	0.600359	0.692829	-0.979067	-0.865702	-0.790399	-1.24682	-2.25391	-1.107	0.119168	0.0636839	1.54197	1.61004	0.792279	0.706971	0.721027	0.760825
P11142;E9PKE3;P11142-2;E9PNE6;E9PN89;E9PLF4;E9PQQ4;E9PQK7;E9PPY6;E9PI65;E9PS65;P54652;E9PN25;E9PM13	P11142;E9PKE3;P11142-2;E9PNE6;E9PN89	Heat shock cognate 71 kDa protein	HSPA8	2	-0.362905	1.97833	0.72232	0.398432	-0.799487	-0.732952	-1.03495	+	21.2727	-0.322452	-0.378676	1.59244	1.57761	0.154345	0.147087	-0.0513601	0.0112513	-0.966298	-0.947534	-0.628298	-0.493158	-1.00475	-1.03766	-0.411468	-0.186997	1.9558	2.00086	0.81616	0.628479	0.407255	0.38961	-0.861257	-0.737717	-0.784934	-0.682672	-1.04367	-1.07906	-0.347134	-0.431344	2.17033	2.21898	1.11132	1.06969	0.507201	0.588645
A0A0G2JIW1;P0DMV9;P0DMV8;P0DMV8-2;V9GZ37	A0A0G2JIW1;P0DMV9;P0DMV8;P0DMV8-2;V9GZ37	Heat shock 70 kDa protein 1B;Heat shock 70 kDa protein 1A	HSPA1B;HSPA1A	2	-0.525847	1.68459	0.89644	0.650308	-0.852371	-0.787243	-0.9849	+	25.783	-0.544526	-0.658749	1.58865	1.59711	0.382009	0.463854	0.310347	0.360879	-0.840029	-0.864713	-0.796193	-0.665385	-0.969153	-0.998647	-0.585083	-0.500584	1.69975	1.66943	0.960738	0.832141	0.674108	0.626509	-0.958187	-0.908197	-0.824644	-0.869809	-1.03304	-1.07269	-0.507168	-0.484285	1.91259	1.98584	1.14198	1.13295	0.81666	0.796699
Q8TBC4;Q8TBC4-2;F8W8D4;F8WF86	Q8TBC4;Q8TBC4-2;F8W8D4	NEDD8-activating enzyme E1 catalytic subunit	UBA3	3	-1.08453	1.09088	1.08263	1.18385	-0.786657	-0.578443	-0.823223	+	20.1782	-1.08372	-0.776803	1.15551	1.18499	1.13997	1.15894	1.20396	1.16792	-1.03342	-1.14378	-0.633543	-0.523344	-1.14358	-1.11131	-1.08533	-0.986119	1.1034	1.07836	1.07148	1.05855	1.19977	1.20314	-0.427254	-0.539899	-0.91872	-1.0185	-0.535131	-0.493184	-1.16635	-1.15204	1.02428	1.0293	1.09378	1.04155	0.976838	0.98848
Q15843;F8VSA6;E9PS38;S4R3E9;E9PL57	Q15843;F8VSA6;E9PS38;S4R3E9;E9PL57	NEDD8	NEDD8;NEDD8-MDP1	3	-0.852957	1.10693	1.12025	1.14575	-0.927541	-0.475112	-0.810352	+	24.4473	-0.85449	-1.29106	0.966124	1.02773	1.0226	1.02518	1.18255	1.17719	-0.8185	-1.40276	-0.442232	-0.378679	-0.707883	-0.72129	-1.27659	-0.851423	1.12649	1.08964	1.16438	1.0793	1.1307	1.16081	-1.51272	-0.858186	-0.688228	-0.507991	-0.695198	-1.02196	-0.690506	-0.54864	1.14462	1.12421	1.16121	1.23758	1.07596	1.08327
Q9Y2U9;G3V3U8;G3V2H2;Q9Y2U9-2	Q9Y2U9;G3V3U8;G3V2H2;Q9Y2U9-2	Kelch domain-containing protein 2	KLHDC2	3	-0.98203	0.956708	1.17488	1.2844	-0.949282	-0.272911	-0.951478	+	18.2399	-1.16006	-0.810526	0.763956	1.20317	1.12035	1.22942	1.32592	1.10034	-1.29264	-0.528042	-0.0720133	-0.194894	-0.97847	-0.785771	-0.491099	-1.56791	0.895735	1.01768	0.908444	1.24643	1.38047	1.2889	-0.574411	-0.92296	-0.350927	-1.02666	-0.924487	-0.979102	-0.793324	-1.15353	1.17297	0.596964	1.26501	0.672777	1.27989	0.936472
P61081;M0QYI6	P61081	NEDD8-conjugating enzyme Ubc12	UBE2M	3	-0.853436	1.05964	1.12106	1.05725	-0.871853	-0.267847	-1.16706	+	21.4984	-0.965224	-0.741647	1.01297	1.07149	1.17419	1.03992	0.990645	1.09345	-0.572797	-1.40001	-0.431391	-0.419979	-1.17045	-1.16367	-1.36438	-0.732229	1.03631	1.05718	1.10116	1.02931	1.18091	1.11551	-0.610687	-1.13302	-0.143592	-0.392101	-1.27823	-0.702696	-1.3679	-0.683177	1.12739	1.0621	1.14096	1.1737	0.965971	1.02104
Q13564-2;Q13564;Q13564-4;Q13564-3;H3BMR3;J3QRA5;J3KTE3;J3KRK3;J3QLH4;H3BSS8;H3BQW6	Q13564-2;Q13564;Q13564-4;Q13564-3	NEDD8-activating enzyme E1 regulatory subunit	NAE1	3	-1.11248	1.10066	1.10529	1.08355	-0.368241	-0.830195	-1.25713	+	18.1137	-1.10904	-1.23826	1.0779	1.1047	1.07512	1.09336	1.08543	1.08166	-0.421992	-0.36438	-0.439272	-0.582949	-1.33458	-1.20468	-0.306314	-1.11593	1.12563	1.11789	1.13569	1.11722	1.1045	1.12109	-0.335239	-0.315451	-0.760951	-0.963356	-0.466255	-0.168996	-0.979472	-1.23153	1.089	1.09662	1.05927	1.1368	0.964827	0.96146
Q86VP6;Q86VP6-2;A0A0C4DGH5;H0YH27;Q86VP6-3	Q86VP6;Q86VP6-2;A0A0C4DGH5	Cullin-associated NEDD8-dissociated protein 1	CAND1		-0.93469	0.805439	1.00282	0.641265	0.168013	-0.00856935	-1.01583	+	1.80759	-0.94293	0.139281	1.21626	1.0459	1.73727	1.71166	0.334729	0.947801	0.18016	0.43862	0.0260406	0.0388037	-1.0332	-1.59729	-1.11293	-1.17549	-0.282235	-0.353319	0.665967	-1.95848	-0.93018	-0.0225567	0.155867	-0.80367	-0.394701	-0.228708	-1.94628	0.0609241	-0.92645	0.509702	0.564976	1.2065	-1.05629	1.33967	1.2785	1.8674
P30048-2;P30048	P30048-2;P30048	Thioredoxin-dependent peroxide reductase, mitochondrial	PRDX3		-0.672299	1.1042	-0.433072	0.772583	-0.135568	-0.219546	-0.762846	+	1.7168	1.30845	0.197469	1.16734	1.47414	1.15225	1.43207	0.761821	0.783344	0.0652614	-0.160729	0.340315	-0.752898	-0.890277	-0.818951	-1.71043	-2.67443	0.442725	-1.47067	-0.440549	-0.739633	0.714251	0.751231	0.321891	-1.0917	-0.175039	-0.616105	-0.70674	-0.934962	0.768652	-1.54207	1.2734	1.04105	-0.803033	-0.425595	1.02509	1.88071
Q13838-2;Q13838;Q5STU3;A0A0G2JJZ9;O00148;A0A140T9X3;H0Y400;F6WLT2;A0A0G2JJL7;O00148-2;A0A140TA18;F6TRA5;A0A0A0MT12;F6S4E6;A0A140T9X9;F6R6M7;A0A140T996;F6QYI9;F6UJC5;K7EQN7;K7EPJ3;A0A140T9K2;O00148-3;H0YCC6;A0A140T9K1;A0A140T973;A0A140T9L4;A0A140T9N3;K7EN69;A0A0G2JHN7;F6SXL5;F6S2B7;K7EIL8;F6U6E2;K7EL56;K7ENP6	Q13838-2;Q13838;Q5STU3;A0A0G2JJZ9;O00148;A0A140T9X3;H0Y400;F6WLT2	Spliceosome RNA helicase DDX39B;ATP-dependent RNA helicase DDX39A	DDX39B;DDX39A		-0.635746	0.598539	0.25067	1.19893	-0.13558	-0.381928	-0.731251	+	1.86941	-1.43359	0.261619	0.49191	0.705169	1.58445	1.88189	1.32218	1.07569	-0.112682	0.148103	0.217544	-1.17769	-0.758179	-0.704323	0.162101	-2.04676	0.148964	0.439075	0.148294	0.353047	-0.195885	0.00268025	-1.18219	-0.923284	-1.31159	0.60651	-0.904852	0.214228	-1.57261	0.499877	0.708388	0.844563	-0.815191	-0.836019	1.73438	1.68213
P18669;P15259;Q8N0Y7	P18669	Phosphoglycerate mutase 1	PGAM1		-0.844317	0.25789	-0.13202	0.00100544	0.368923	-0.269094	-0.718331	+	1.07834	-0.953609	-0.939128	0.198482	-0.438915	1.44301	1.26228	-0.852408	0.559848	0.129676	0.60817	0.624714	-1.39108	-0.229585	-1.57617	-0.0883326	-0.357781	0.317297	-0.180259	-0.794107	-0.624437	-0.573241	-0.557837	-0.0702764	-0.34367	-0.254689	-0.283498	-1.31299	-0.966538	-0.76081	-0.927824	1.46434	1.04984	0.360396	-1.46451	2.48614	2.23904
P50395-2;P50395;Q5SX86;Q5SX91;Q5SX87	P50395-2;P50395	Rab GDP dissociation inhibitor beta	GDI2		-0.558794	0.669209	0.364811	0.479659	0.603637	-0.421247	-0.745369	+	1.63738	-0.933889	-1.19139	-0.43936	1.57786	-0.463165	0.324636	-1.13842	-0.149575	0.357904	0.84937	0.257163	-0.458066	-1.24426	-0.0591661	-0.10217	-0.469201	0.660233	-0.778279	0.900205	1.26398	0.179309	0.780009	0.085395	-0.543781	-1.21314	-1.12714	0.552578	-0.89638	-0.551607	-0.565981	0.903139	0.678184	-1.184	0.404986	2.39786	1.49241
X6RJP6;P37802;P37802-2	X6RJP6;P37802;P37802-2	Transgelin-2	TAGLN2		-0.774025	0.661949	0.0427142	0.447673	0.465924	-0.10449	-1.08222	+	1.19365	2.17654	1.43296	1.18163	1.28483	1.18203	1.10037	0.866493	1.00662	-0.936118	-0.68871	0.163326	-0.717525	-0.626211	-1.3008	-0.730228	-0.98648	0.730906	0.00653957	-1.52707	0.3841	-0.418564	0.0288539	1.22999	0.957538	0.222669	0.640813	-2.01248	-1.68552	-0.817823	-1.41385	-0.580668	0.592992	-0.298672	-0.762322	-0.250496	1.60966
Q6PID8;Q6PID8-2;C9JRT7;C9JRX2	Q6PID8;Q6PID8-2	Kelch domain-containing protein 10	KLHDC10	4	-0.814178	-0.00799045	1.3804	1.56254	-0.194156	-0.464128	-0.830269	+	5.19017	-0.466414	-0.361493	0.608482	-1.03149	1.39015	1.57688	1.62246	1.74307	-0.578994	-0.144263	0.407289	0.00599034	-0.972568	-0.399273	-0.784645	-0.843711	1.11638	-0.557691	1.73231	1.37066	1.51571	1.26596	0.242632	-0.879819	-0.520238	-0.530444	-0.874474	-0.387984	-1.21111	-2.00156	0.54171	-0.798872	-0.0491964	0.760482	-1.00064	1.60937
Q96LD8;H3BTK5	Q96LD8	Sentrin-specific protease 8	SENP8	4	-0.539716	0.0484083	1.13723	1.80058	-0.0653222	-0.365846	-0.572258	+	2.68664	-0.488332	-0.964755	0.218667	-0.640437	1.3335	1.64294	2.2202	2.17315	0.191675	0.240823	-0.206302	-0.690943	-0.526205	-1.62351	-0.770232	-0.265103	-0.121851	0.358673	1.37052	-0.49553	1.68587	1.91528	0.0450492	-1.0513	-1.69957	0.106052	-0.0183328	0.991913	-0.5911	-0.0517406	0.480707	-1.40204	-1.15942	0.940965	0.230846	-0.362053
Q9C0D3;A8DPD7;Q9C0D3-2	Q9C0D3;A8DPD7	Protein zyg-11 homolog B	ZYG11B	4	-0.75646	-0.428304	1.2573	1.81081	-0.320099	-0.572066	-0.367924	+	7.55283	-1.3581	-0.468832	0.676694	-0.535496	1.73177	1.76301	1.98568	2.06439	-0.334969	-0.78404	-0.415877	-1.08621	-0.435045	-0.100419	-1.90124	-0.2126	-0.496131	-0.544651	1.48111	1.03349	1.94361	1.67801	-0.69675	0.109556	-0.780715	-0.476077	-0.300803	-0.176293	-0.848937	-0.663983	-0.360478	0.210737	0.238141	0.664542	-0.596928	1.30898
Q9BQ90;E7ERR0;F8W6A4	Q9BQ90;E7ERR0;F8W6A4	Kelch domain-containing protein 3	KLHDC3	4	-1.27356	0.608464	1.21503	1.09597	-0.765633	-0.669238	-0.0633121	+	16.9756	-1.94578	-0.965201	0.60246	0.605328	1.04978	1.01326	1.25597	1.0484	-0.318913	-0.681067	-0.997324	-0.277741	-0.0756462	-0.10982	-1.3357	-0.870041	0.753098	0.644965	1.4996	1.22108	1.15071	1.07981	-0.850198	-0.59825	-0.341152	-1.27243	0.194272	-0.154643	-1.21142	-2.14113	0.546703	0.6116	1.20899	1.27985	1.11212	1.06635
E5RHG8;Q15369;Q15369-2;R4GMY8	E5RHG8;Q15369;Q15369-2;R4GMY8	Transcription elongation factor B polypeptide 1	TCEB1	4	-1.60721	0.502443	1.03844	1.0838	-0.297726	-0.299711	-0.0144032	+	13.3271	-1.09334	-1.55866	0.662599	0.524069	0.830683	0.831193	0.980926	1.16301	-0.250639	-1.58598	-0.0361142	-1.33505	-0.392001	-0.35127	-2.05578	-2.59178	0.480817	0.735353	1.21435	1.09375	1.44973	1.26	-0.344813	-0.499661	-0.564468	-0.11005	-0.134265	0.420153	-1.65577	-1.32089	0.204305	0.344188	0.983132	1.26588	0.911363	1.0046
B8ZZU8;Q15370;Q15370-2;I3L0M9;A0A0B4J296	B8ZZU8;Q15370;Q15370-2;I3L0M9	Transcription elongation factor B polypeptide 2	TCEB2	4	-1.43651	0.560504	1.15192	0.95512	-0.64946	-0.316058	0.134669	+	12.1367	-1.08575	-0.746563	0.513269	0.573627	0.886364	0.918074	0.869455	0.777436	-0.381438	-0.368092	-0.127784	-0.0479824	0.17288	0.22982	-1.73838	-2.09071	0.481029	0.547382	1.18764	1.1162	1.05414	0.943422	-0.919774	-0.400228	-0.301873	-1.85223	0.366	0.0964585	-1.13465	-2.1833	0.776285	0.845242	1.48779	1.29224	0.993807	0.966818
A0A0A0MTN0;Q13617;Q13617-2;Q5T2B5;Q5T2B7	A0A0A0MTN0;Q13617;Q13617-2;Q5T2B5	Cullin-2	CUL2	4	-2.15931	0.604211	0.86798	0.922749	-0.0588895	-0.0317083	0.12	+	24.0552	-1.85344	-2.79821	0.59598	0.612442	0.754993	0.803902	0.947894	1.01957	-0.0459815	-0.0717975	-0.0337036	0.158778	0.109219	0.153379	-2.17726	-2.14136	0.685011	0.618736	0.966515	0.948199	0.916722	0.928776	-0.0239661	0.0671099	0.0263365	-0.0297131	0.183429	0.107796	-1.81713	-2.25069	0.321413	0.350968	0.835653	0.900307	0.770613	0.84392
Q9UNS2;Q9UNS2-2;J3QKR0;C9JLV5;H7C3P9;J3KTQ1;J3QL22;J3QS85;K7ES36	Q9UNS2;Q9UNS2-2;J3QKR0;C9JLV5;H7C3P9	COP9 signalosome complex subunit 3	COPS3	4	-1.34372	-0.0935559	0.528806	1.57253	0.04551	0.095896	0.0931174	+	3.65345	-0.604628	-0.564575	-0.587569	0.400458	1.29452	1.2149	2.05853	1.94553	0.461812	0.22766	-0.316659	0.0204961	0.225766	0.177322	-1.35774	-1.32971	0.533309	0.894223	0.614032	0.44358	1.61843	1.52663	0.313746	-0.33419	0.434211	0.171296	0.158764	0.0274707	-2.61962	-1.61152	-1.75084	-1.0474	-0.879412	-0.113119	-1.01497	0.906685
Q96DC9;Q96DC9-2	Q96DC9	Ubiquitin thioesterase OTUB2	OTUB2	4	-1.27913	-0.375327	0.999371	1.04244	-0.00978778	0.141059	-0.216123	+	4.13303	-2.02627	-0.626365	-0.623813	-0.126841	1.17711	1.07844	0.880924	0.806896	1.20943	0.657673	0.188245	-1.39878	0.61568	1.22627	-0.0382723	-1.06197	0.227207	0.0800103	1.27153	0.920299	1.24365	1.29914	-1.01201	-0.0497068	0.347275	-0.66764	-1.33017	0.00829517	-1.49629	-1.78415	-1.38829	-1.82428	0.444193	0.526324	1.0563	1.02857
E9PGT6;Q99627;Q99627-2;H7C3S9;F8WEF2	E9PGT6;Q99627;Q99627-2;H7C3S9	COP9 signalosome complex subunit 8	COPS8	4	-1.66272	-0.56429	1.15852	1.18284	0.179252	0.190373	-0.226988	+	9.4401	-1.70294	-1.62251	0.204551	0.421688	0.888644	1.0072	1.11311	1.02932	0.227513	0.156204	-0.625462	0.344088	-0.244038	-0.190526	-0.937637	-0.344657	-0.209771	-1.05522	1.47155	1.30385	1.13017	1.23552	0.20514	0.202299	0.173575	0.207172	-0.0126119	-0.209938	-1.75203	-1.9946	-0.918809	-1.51931	1.49237	1.01319	1.39808	1.29889
Q92905;E5RHH5;E5RHF2;E5RFS1;E5RG35;E5RK55	Q92905;E5RHH5	COP9 signalosome complex subunit 5	COPS5	4	-1.51891	-0.147271	1.03058	1.34537	0.0141172	-0.489465	0.210938	+	10.1778	-1.59007	-0.310139	0.295146	0.292092	1.235	1.33364	1.39103	1.46356	0.303743	0.291505	-0.474699	-0.0703971	0.238191	0.407559	-1.44774	-2.31374	-0.150773	-0.143768	1.02004	1.02305	1.29972	1.57962	-0.0422164	0.0704509	-0.116148	-1.09279	0.238291	0.183685	-1.63216	-1.20557	-1.23001	-0.737535	0.973459	1.03812	1.07618	1.19322
Q9BT78;D6RFN0;D6RAX7;Q9BT78-2;D6RD63;D6REK7	Q9BT78;D6RFN0;D6RAX7;Q9BT78-2;D6RD63	COP9 signalosome complex subunit 4	COPS4	4	-1.52707	-0.100834	1.2575	1.22305	-0.0476501	-0.208476	-0.229304	+	18.1034	-1.22609	-2.46472	0.241082	0.295345	1.06738	1.15398	1.1237	1.24876	0.0557531	-0.0192109	-0.114473	-0.0302027	-0.230642	-0.0260261	-2.56048	-1.38798	-0.440793	-0.0935326	1.31725	1.19774	1.28956	1.18839	-0.0760894	-0.00744855	-0.526619	-0.302478	-0.227966	-0.0962259	-1.38686	-1.66617	-0.499623	-0.108135	1.35329	1.35521	1.19734	1.29907
Q7L5N1;E7EM64;H7C3T0	Q7L5N1;E7EM64	COP9 signalosome complex subunit 6	COPS6	4	-1.42572	-0.111892	1.14994	1.30201	-0.0183418	-0.126553	-0.205163	+	11.0716	-1.64807	-2.0909	0.273696	-0.0792125	1.14196	1.13103	1.57013	1.48045	0.0138144	0.0871209	0.0861332	0.0955178	-0.0978099	-0.18262	-1.20338	-0.519271	-0.779348	0.0947429	0.966704	1.15792	1.18828	1.24752	-0.050498	0.152804	-0.107634	-0.145472	-0.251171	-0.179586	-1.16595	-2.30603	-0.248138	-0.144571	1.28812	1.24074	1.20205	1.3565
P61201;P61201-2;B4DIH5;H0YKU5;H0YMC2;H0YM03	P61201;P61201-2;B4DIH5;H0YKU5	COP9 signalosome complex subunit 2	COPS2	4	-1.75974	0.146082	1.2469	1.16363	0.014279	-0.257952	-0.27157	+	13.8209	-1.14947	-2.2152	0.350454	0.319038	1.0605	1.06836	1.18335	1.08847	0.0132025	0.0442869	-0.0460243	0.259937	-0.0436033	-0.0610692	-1.6034	-1.91607	-0.0388833	0.198835	1.31019	1.21674	1.14391	1.06081	0.0153554	0.137261	-0.396479	-0.119426	0.070214	-0.546271	-1.13451	-2.02245	0.0583091	0.0933287	1.27706	1.36949	1.36785	1.30021
C9JFE4;Q13098-7;Q13098;Q13098-5;A8K070;A0A096LPJ3;A0A096LP07;Q13098-6;J3KSA5;J3QLT0;J3KRJ4;J3QS88;J3KTB0;J3QL53;J3QS84;J3KRE8;J3QLE8;J3QQX0	C9JFE4;Q13098-7;Q13098;Q13098-5;A8K070;A0A096LPJ3;A0A096LP07;Q13098-6;J3KSA5	COP9 signalosome complex subunit 1	GPS1	4	-1.61351	0.0770873	1.15626	1.28947	-0.046185	-0.23258	-0.347343	+	15.9236	-1.55862	-1.66839	0.341647	0.296019	1.07854	1.01688	1.20832	1.24408	0.216463	0.19628	-0.082127	0.0438884	-0.160228	-0.101304	-0.969636	-1.85703	0.174633	-0.139472	1.38239	1.21098	1.32213	1.25681	0.0455183	-0.137888	-0.161168	-0.303993	-0.19744	-0.497246	-1.54041	-2.04514	-0.123722	-0.0204589	1.10153	1.50624	1.39737	1.51936
Q13347;Q5TFK1	Q13347	Eukaryotic translation initiation factor 3 subunit I	EIF3I		-1.0679	-0.946603	1.30789	0.819787	0.287075	0.49467	-0.560336	+	4.38048	-1.02825	0.600688	0.762237	-1.43524	1.31272	1.44765	1.05197	0.77478	-0.386181	0.0538902	0.701664	1.15941	-0.0104176	-0.47019	-1.5643	-1.03619	-1.58909	-0.542822	1.52006	0.519729	-0.468867	0.0483855	-0.458218	0.52026	-0.72407	0.198837	-0.903897	-2.07749	-1.63841	-1.09962	-1.05624	-0.836963	0.326676	1.30306	0.864794	1.46806
P62136;P62136-2;E9PMD7;F8W0W8;P62136-3;E7ETD8;F5H1L6;F5H037;H0Y3Y6;F8W1A0	P62136;P62136-2;E9PMD7;F8W0W8;P62136-3	Serine/threonine-protein phosphatase PP1-alpha catalytic subunit;Serine/threonine-protein phosphatase	PPP1CA;PPP1CC		-1.22181	0.276655	0.810785	0.757667	0.100101	0.914391	-0.16283	+	1.13068	0.932443	-1.02398	0.798582	1.11548	1.00064	1.19401	1.08983	0.791124	0.651087	-1.01781	0.793674	1.08094	0.108791	-0.0747641	-1.55767	-0.43864	0.960295	-1.39584	1.21064	0.620927	0.971082	-0.399473	-1.46358	0.458628	0.100173	-0.33161	-1.79746	0.177034	-1.41965	-1.95457	-0.903441	-0.245273	-0.383209	-1.7387	-0.380733	0.72421
Q4VCS5;E7ERM3;Q4VCS5-2;A6NP16;Q8IY63-2;Q8IY63	Q4VCS5;E7ERM3;Q4VCS5-2;A6NP16	Angiomotin	AMOT	5	-0.846991	-0.795387	-0.019248	-0.186364	0.934618	0.908306	-0.365683	+	1.8971	-2.09157	-0.820681	-0.786156	0.584841	0.128195	0.336224	-0.00550403	0.293552	0.817683	1.05155	1.62771	1.22842	0.151656	-0.179095	-0.376747	1.05435	1.79501	-0.901867	-0.166691	0.494408	1.50721	-0.367225	0.684224	1.16896	0.705732	0.637311	0.427003	-0.709302	-1.66883	-0.8733	-1.42411	-0.804617	-0.201344	-0.798705	-0.678348	-1.94306
Q8IWZ3-6;Q8IWZ3-4;Q8IWZ3;O75179-7;E9PDP5;O75179;H0YM23;O75179-2;O75179-6;Q8IWZ3-5;O75179-4;O75179-3;O75179-5;Q8IWZ3-2;H7C2F5;A0A1W2PQ15;H0Y472;H0Y785;H0YLQ3;H3BLS9;H7C0V5;H0Y4P6	Q8IWZ3-6;Q8IWZ3-4;Q8IWZ3;O75179-7;E9PDP5;O75179;H0YM23;O75179-2;O75179-6	Ankyrin repeat and KH domain-containing protein 1;Ankyrin repeat domain-containing protein 17	ANKHD1;ANKRD17	5	-0.956726	-0.861878	0.1728	0.349302	0.639432	0.647911	-0.401192	+	2.11541	0.292615	-1.16664	-1.0672	-0.656559	-0.648781	0.251056	0.58629	-0.967221	0.702942	0.885413	1.8033	-0.984192	-1.62514	0.907947	-0.619164	-0.919389	-1.14282	-1.59065	-0.435904	0.0945437	1.14178	0.112313	1.46812	0.470678	2.40252	1.16727	-0.180193	0.890946	-1.21804	-0.994063	-0.328779	-0.323826	0.376188	2.07887	0.645005	0.108883
G3V1B8;H0YEB6;O60232;E9PN57;H0YEK1	G3V1B8;H0YEB6;O60232	Sjoegren syndrome/scleroderma autoantigen 1	SSSCA1	5	-0.518921	-0.466841	-0.116556	0.354281	0.680519	1.00085	-0.938682	+	2.18607	-1.06788	0.41183	-1.12016	-0.590612	-0.89739	-1.10848	1.01365	-0.399013	0.819922	0.142808	1.4702	-1.53647	-2.15347	-1.11407	-0.371836	-0.666007	0.804236	-0.289382	0.272303	0.556113	1.10543	1.26948	1.77262	1.82702	0.945615	1.23864	-0.545164	0.354994	-1.40924	-0.057233	-0.795723	-0.343069	-0.505415	1.54195	-0.305089	-0.435495
E9PNW0;E9PJJ2;E9PS34;E9PNJ7;A8MXH2;C9J6D1;Q99733;Q99733-2;E9PKT8;C9JZI7;E9PKI2;E9PP22;C9J1B1	E9PNW0;E9PJJ2;E9PS34;E9PNJ7;A8MXH2;C9J6D1;Q99733;Q99733-2;E9PKT8;C9JZI7	Nucleosome assembly protein 1-like 4	NAP1L4	5	-0.390777	-0.612255	-0.542374	-0.0380557	1.16048	0.990732	-0.198443	+	2.71149	-0.860152	-0.505048	0.105589	-0.29575	-0.733806	-0.277357	0.542967	-0.112891	1.24767	1.529	1.20606	1.51592	-2.26988	-2.27313	-0.276505	-0.0917833	-0.92876	-1.02623	-1.98266	0.940347	-0.0495551	-0.0265564	1.0733	0.937825	-1.11268	0.836386	0.892503	-0.00444212	0.0114931	-1.01134	0.753687	-0.994952	-1.05657	-0.350941	0.378715	-0.356628
Q7Z7E8;Q7Z7E8-2;E9PHD0;Q8WVN8-2;Q8WVN8-4;Q8WVN8-3;Q8WVN8	Q7Z7E8;Q7Z7E8-2	Ubiquitin-conjugating enzyme E2 Q1	UBE2Q1	5	-1.47543	-0.415591	-0.244287	-0.0607087	1.39112	1.31516	-0.238721	+	5.10144	-1.52635	-1.57424	-0.471967	-0.990452	-1.27895	-0.301534	-0.0247486	0.709604	1.81497	1.36476	1.78825	1.91614	-1.88636	0.956408	-0.228318	-0.231357	-0.0133606	-0.201363	-0.0388318	0.621012	-0.322304	-0.466102	0.399825	1.41749	1.23605	1.39428	-0.0329335	-0.444508	-1.42505	-1.52581	-0.899649	-0.359215	-0.988821	-0.18704	-0.0966688	-0.0123929
Q9UNN5;B1ANM7;Q9UNN5-2;B3KT28	Q9UNN5;B1ANM7;Q9UNN5-2	FAS-associated factor 1	FAF1	5	-1.07165	0.09014	0.104577	0.0464769	1.45916	0.453953	-0.624018	+	3.07785	-1.12765	0.752098	-0.938883	0.688266	0.086439	0.122715	-0.410024	-0.731235	1.21445	1.70386	-0.0350321	-0.650539	-0.235921	-0.539191	-0.481362	-1.01566	-0.609086	0.232484	0.373528	-0.41544	1.89829	0.0585446	1.74044	2.01077	-1.08738	0.942938	-2.53548	-0.708845	-1.67285	-1.51363	0.244288	-0.0522043	0.663355	-0.498838	0.19227	0.0344092
P12004	P12004	Proliferating cell nuclear antigen	PCNA	5	-0.985997	-0.26058	0.543722	-0.131962	0.759302	0.0803077	0.181584	+	1.34998	-1.11238	-0.830591	-0.0111568	0.264672	0.615207	0.666452	-1.04514	-0.110823	0.751448	0.767157	-0.0861521	0.763807	0.38039	0.343109	-0.885752	-1.08624	-0.547035	-1.48136	0.472237	-0.780421	-0.704366	-0.153102	0.313423	-0.932232	-0.0614934	0.1616	-0.0787913	-1.36163	-1.64284	-0.85961	0.410133	-0.510004	-2.03653	1.58387	1.81172	1.99369
K4DI93;Q13620-1;Q13620;Q13620-3	K4DI93;Q13620-1;Q13620;Q13620-3	Cullin-4B	CUL4B	5	-1.39048	-0.339342	0.553826	0.115524	1.13005	0.459728	0.683687	+	2.51143	-1.30909	-2.16381	-0.0202184	-0.299024	1.05419	0.889971	1.49384	1.3498	1.27567	1.18981	0.57274	0.346717	1.6315	1.01335	-0.555336	-1.47187	-0.827391	-1.0145	0.389771	0.332001	0.408498	-0.3692	1.11106	1.14903	0.718074	0.868761	0.814311	0.553063	-0.575367	-2.16206	-0.217327	-0.379661	-1.14626	0.717881	-0.177451	-0.853642
Q8TAT6;Q8TAT6-2;I3L283;I3L3I1	Q8TAT6;Q8TAT6-2	Nuclear protein localization protein 4 homolog	NPLOC4	5	-0.717372	-0.930457	0.0282342	0.565932	1.39573	0.0708147	0.134347	+	2.52078	-1.49004	-0.939422	-1.09367	-1.00815	-0.987649	1.04439	-1.52678	0.557429	1.24035	1.55111	-0.300538	-0.525064	0.19673	-0.496707	-0.417657	0.375918	-2.46445	0.0261976	0.548464	-0.304491	0.813086	0.574434	1.93254	1.91187	1.3124	0.855592	0.890979	0.201346	-1.66824	-0.495323	-0.852765	0.521709	0.36096	-1.24244	0.99934	-0.10693
Q9Y5T5-2;Q9Y5T5;Q9Y5T5-4;Q9Y5T5-3;Q9Y5T5-5;H9KVB6	Q9Y5T5-2;Q9Y5T5;Q9Y5T5-4;Q9Y5T5-3	Ubiquitin carboxyl-terminal hydrolase 16	USP16	5	-0.452349	-0.316875	-0.302186	-0.442507	-0.0330077	1.71044	0.21601	+	3.67234	0.22388	0.493655	0.0650468	-1.46302	-0.628412	0.0240411	-0.0521298	-0.735344	0.0912585	1.18537	1.22213	0.997818	0.00728498	0.533004	-0.429558	-0.475141	0.571903	0.456156	0.587221	-0.880393	-0.298122	-0.568548	0.120154	-1.35806	1.85865	1.60404	0.103781	0.184055	-1.39824	-0.806512	-0.698797	-1.12205	-1.23492	0.538153	-0.316466	-0.652873
Q9BTA9-2;Q9BTA9;Q9BTA9-5;A0A0A0MRT2;Q9BTA9-3;C9JD58;J3QTA0	Q9BTA9-2;Q9BTA9;Q9BTA9-5;A0A0A0MRT2	WW domain-containing adapter protein with coiled-coil	WAC	5	-1.05809	-0.048418	0.173002	-0.760884	0.857575	1.28624	-0.0361912	+	3.1131	-1.55399	-1.06153	-0.692117	1.11825	-0.793636	0.367874	-0.754558	-0.767209	1.32019	-1.41801	0.841129	-0.650359	0.0699771	-1.07839	-0.520933	-1.4435	0.0848561	0.510189	-0.057907	0.675615	-0.790134	-0.227143	1.44828	1.49028	1.45002	1.12246	0.628438	0.564229	-1.05464	-0.541025	-1.45972	-0.181692	1.75383	-0.0218706	-1.25744	-0.637274
Q712K3	Q712K3	Ubiquitin-conjugating enzyme E2 R2	UBE2R2	5	-0.516348	0.315294	-0.328782	-0.648987	0.593931	1.44141	0.0352776	+	2.55522	-0.97421	0.354928	0.578684	-2.78247	-0.96982	0.727679	-0.797021	-1.85702	0.909226	1.08931	2.08803	2.2969	0.429682	0.142908	-0.288555	0.221065	-0.376699	0.360315	-0.544224	-0.446613	-0.310355	-0.500953	0.405621	0.39863	-0.168017	0.285152	-0.831396	-0.072353	-0.744142	-1.70707	0.270273	0.763793	-0.210951	-0.207678	-1.15531	0.467793
O60884;I3L320;A0A087WT48	O60884	DnaJ homolog subfamily A member 2	DNAJA2	5	-1.18656	0.723699	0.0304188	-0.434685	0.453977	1.10786	-0.116016	+	2.17801	-0.180394	-1.22594	1.02697	0.987362	0.4003	0.910079	0.41835	-0.26896	-0.128116	0.550317	2.669	0.244204	-1.10555	0.00231556	-1.17317	-0.242297	1.07184	0.460035	-0.443369	0.740849	1.37154	-0.600411	0.357637	0.555798	1.21579	1.05655	0.226894	-0.0296535	-1.19995	-1.44142	-0.458996	-1.77279	-1.68623	-0.339462	-1.02238	-1.73422
Q9UBN7;Q9UBN7-2;A6NDI8;E7EPS2;C9J172;E9PEH1;E7EP63;E7ER52;C9JEF4	Q9UBN7;Q9UBN7-2	Histone deacetylase 6	HDAC6		-2.24408	0.299769	0.470907	-0.0999751	0.660299	0.794479	0.165681	+	19.6441	-2.66905	-2.49302	0.216833	0.293507	-0.0403361	-0.0436282	-0.273003	-0.243113	0.503084	0.59406	0.671761	0.838155	-0.139298	-0.0643664	-1.71488	-1.99513	0.306031	0.273651	0.512867	0.428947	-0.0795654	-0.120385	0.682012	0.638586	0.706895	0.750802	0.165655	0.174623	-2.80549	-1.76061	0.537171	0.65683	0.700369	0.800443	-0.0550234	0.0973434
P15374;A0A087WTB8;Q5TBK7	P15374;A0A087WTB8;Q5TBK7	Ubiquitin carboxyl-terminal hydrolase isozyme L3;Ubiquitin carboxyl-terminal hydrolase	UCHL3		-2.28919	-0.0731251	0.576625	0.499076	0.470069	0.518041	0.504818	+	22.875	-2.54523	-1.80024	0.129542	0.0980499	0.555891	0.59736	0.502907	0.275391	0.417657	0.480713	0.213024	0.125248	0.519096	0.556611	-1.99341	-2.28486	-0.0470781	-0.0991721	0.665348	0.641063	0.495244	0.629095	0.50847	0.545934	0.507628	0.528454	0.631846	0.477047	-3.01267	-2.29352	-0.265581	-0.407373	0.351763	0.47917	0.595866	0.376278
P45974;P45974-2;F5H571	P45974;P45974-2	Ubiquitin carboxyl-terminal hydrolase 5	USP5		-2.25669	-0.476899	0.15817	0.24999	0.742504	0.790656	0.71997	+	28.803	-2.41316	-1.8298	-0.484477	-0.59951	0.0700096	0.0825189	0.245395	0.254585	0.751596	0.731512	0.76856	0.799797	0.72981	0.732822	-2.40926	-2.54363	-0.278424	-0.338664	0.234101	0.179502	0.267999	0.288289	0.747676	0.786498	0.78004	0.84512	0.794238	0.710129	-2.10411	-1.76702	-0.469321	-0.532609	0.21482	0.136838	0.0553435	0.198341
P09936;D6R956;D6R974;D6RE83;D6RF53	P09936;D6R956;D6R974;D6RE83	Ubiquitin carboxyl-terminal hydrolase isozyme L1;Ubiquitin carboxyl-terminal hydrolase	UCHL1		-2.17082	-0.35471	0.349515	0.282948	0.622157	0.681774	0.717961	+	27.6216	-2.14276	-2.55685	-0.401608	-0.307812	0.185438	0.141043	0.223973	0.26661	0.623932	0.620382	0.699601	0.770513	0.698264	0.704841	-2.19888	-2.69009	-0.52497	-0.51021	0.399517	0.299512	0.299286	0.438539	0.67065	0.760891	0.594081	0.693963	0.777454	0.73108	-1.94652	-1.92557	-0.262429	-0.219224	0.458142	0.471485	0.185168	0.317434
Q13618-2;Q13618;Q13618-3;A0A087WTG3;H7C1L6;A0A087X1R9;H7C399	Q13618-2;Q13618;Q13618-3	Cullin-3	CUL3		-2.00882	-0.761985	0.415548	0.692087	0.466943	0.420398	0.793876	+	24.2341	-1.76224	-2.79817	-0.455137	-0.722379	0.358327	0.407615	0.803763	0.734749	0.505195	0.428692	0.524321	0.646182	0.837672	0.704343	-1.80345	-1.93128	-0.354558	-0.84359	0.52289	0.423481	0.735768	0.649424	0.596611	0.565429	0.380455	0.370447	0.852449	0.752752	-2.36003	-2.08636	-0.847517	-0.80159	0.283847	0.517363	0.55395	0.502465
P28074;P28074-3;H0YJM8;P28074-2	P28074;P28074-3	Proteasome subunit beta type-5	PSMB5		-1.48277	-0.365796	0.225397	-0.0768029	0.528509	0.41922	1.33618	+	10.7457	-0.575466	-1.39328	-0.301516	-0.175862	-0.206562	-0.377207	-0.602716	-0.0945569	0.943468	0.758636	0.516859	0.522062	1.74748	1.76158	-1.4372	-1.52834	-1.75793	-0.430075	0.227016	0.223778	-0.225626	-0.0590489	0.247902	0.489778	0.431549	0.278736	1.25676	1.41561	-2.15116	-2.79803	0.157433	-1.25872	0.389263	0.480638	0.0357109	0.0580913
Q53GT1;Q53GT1-3;C9J191;C9JHG1;H7BZZ5;C9J2T1;C9J5F8;C9JLE9	Q53GT1;Q53GT1-3	Kelch-like protein 22	KLHL22		-1.83282	-0.74238	-0.351519	0.188564	0.587788	0.984809	1.08092	+	12.9095	-2.17912	-1.91502	-0.652521	-0.496112	-0.21882	-0.111893	-0.0982298	0.245257	0.505518	0.864634	0.948844	1.12155	0.713304	0.832472	-1.18906	-0.473835	-1.21759	-1.46284	-0.484219	-1.53541	0.123625	0.131871	0.577455	0.944233	1.02077	1.11007	1.18759	1.05141	-1.75062	-1.99662	-0.173755	-0.832239	-0.724613	0.159885	0.496272	0.375642
J3KR44;Q96FW1;F5GYN4;F5H6Q1;F5GYJ8;F5H3F0;Q96FW1-2	J3KR44;Q96FW1;F5GYN4;F5H6Q1;F5GYJ8;F5H3F0	Ubiquitin thioesterase OTUB1	OTUB1		-1.73213	-0.660729	-0.150173	0.185762	0.852754	0.892722	0.884326	+	22.8266	-1.91871	-1.74088	-0.689887	-0.631571	-0.254911	-0.215464	0.0898332	0.0321167	0.860529	0.868972	0.863041	0.889589	0.905538	0.944647	-2.70316	-1.65271	-0.976169	-1.32422	-0.150293	-0.150053	0.229142	0.208436	0.844979	0.860998	0.936921	0.895856	0.867794	0.900858	-1.72338	-1.71955	-0.623709	-0.533029	0.139114	0.255301	0.244284	0.163088
Q13616;A0A0C4DGX4	Q13616;A0A0C4DGX4	Cullin-1	CUL1		-1.97383	-0.643016	0.0441827	0.256894	0.630613	0.525771	1.20917	+	11.6381	-1.9017	-0.755826	-0.665352	0.382085	0.0378928	0.0504726	0.740394	0.464239	0.749341	0.492002	0.536513	0.786077	1.45574	1.29198	-2.07665	-2.64947	-0.15725	-1.5242	-0.141333	0.333856	0.392348	0.12144	1.05152	0.87234	0.519394	0.532149	1.28527	1.13306	-1.72403	-2.04595	-1.15497	-0.62068	0.298249	-0.191831	-0.522202	0.0120631
Q8WVZ9	Q8WVZ9	Kelch repeat and BTB domain-containing protein 7	KBTBD7		-1.60092	-0.62909	-0.0775637	0.397999	0.709861	0.679204	1.1722	+	11.2888	-1.31789	-1.88394	-0.637424	-1.57539	0.0507641	-0.233582	0.436233	0.47105	0.665905	0.753817	0.612976	0.986676	1.18859	0.917412	-1.03759	-1.2672	0.230593	-0.383556	-0.201707	-1.07597	0.473772	-0.835287	0.921302	0.938102	0.745431	0.759761	1.20464	1.41031	-1.95731	-2.69894	-1.28154	-0.620757	0.0465798	0.103494	-0.00281917	0.359766
Q7Z569;J3KNN7;Q7Z569-2	Q7Z569;J3KNN7;Q7Z569-2	BRCA1-associated protein	BRAP		-1.39922	-1.05454	-0.213327	0.194315	0.876799	0.999648	0.931721	+	19.0039	-1.39549	-1.40294	-0.948253	-1.41465	-0.153436	-0.263662	0.289007	0.172657	0.937571	0.921659	0.942679	1.00206	0.922325	0.922508	-0.912251	-1.15955	-1.00912	-1.19215	-0.162992	-0.554594	0.265624	0.215974	0.896911	0.856686	1.03444	1.04945	1.03449	1.02086	-2.25007	-2.46372	-0.743002	-1.09997	-0.377943	-0.130184	-0.133319	0.00714671
P61077;P61077-2;A0A087WY85;P61077-3;D6RA11;D6RFM0;D6RAH7;H9KV45;P62837-2;D6R9F6;D6R933;D6RGD0;D6R980;D6RAW0;D6RIZ3	P61077;P61077-2;A0A087WY85;P61077-3;D6RA11;D6RFM0;D6RAH7;H9KV45;P62837-2	Ubiquitin-conjugating enzyme E2 D3;Ubiquitin-conjugating enzyme E2 D2	UBE2D3;UBE2D2		-1.53424	-1.05449	-0.129866	0.37809	1.01315	0.919498	0.954703	+	15.6951	-1.71212	-1.57296	-0.609377	-0.874793	-0.0761919	-0.114406	0.362713	0.423189	1.27721	1.32268	1.08307	1.23368	1.25235	1.20876	-1.31125	-1.49553	-1.18708	-0.921895	-0.0941945	-1.05686	0.42662	0.393467	0.0828824	0.344789	0.290198	0.43151	0.863304	1.0461	-1.78271	-1.43147	-1.63678	-1.27824	-0.64928	-0.145326	0.236899	0.222443
Q99436;Q5TBG5;Q99436-2	Q99436	Proteasome subunit beta type-7	PSMB7	6	-0.549885	-0.555291	-0.359327	-0.373804	0.41059	-0.0230609	1.67622	+	6.22976	-0.676653	-0.423117	-0.623982	-0.486599	-1.69591	-0.282198	-0.283266	-0.419534	0.813449	0.953996	-0.174635	0.998873	2.00669	2.08546	-1.09732	-1.39964	-1.70546	-1.93324	-0.436456	0.291367	-1.08676	0.479672	-0.320318	0.539208	-0.042971	-0.211063	1.80027	1.55216	0.0994516	-0.143249	0.400216	0.348285	-1.66221	-0.190636	-0.328073	-0.640151
Q9Y3I1;Q9Y3I1-3;Q9Y3I1-2;F8WBR0;F8WDR9	Q9Y3I1;Q9Y3I1-3;Q9Y3I1-2	F-box only protein 7	FBXO7	6	-0.83945	-0.142434	-0.453398	-0.227317	0.494771	0.223577	1.50218	+	1.49771	-1.28978	-0.741844	0.273216	-0.067905	-0.5573	-0.364162	0.762378	0.82068	1.1061	0.957415	1.09841	-0.954314	1.42714	1.59214	0.979244	0.47137	-0.521215	-0.216962	-0.504304	-0.402491	0.179918	-0.634552	0.740284	0.249258	-0.467199	1.11281	1.57721	1.62532	-0.937057	-1.43365	-1.30731	0.338757	-1.44345	0.668106	-1.31742	-2.40591
Q5QPM7;Q92530;Q5QPM9;H0Y555;F5H4Z3	Q5QPM7;Q92530;Q5QPM9	Proteasome inhibitor PI31 subunit	PSMF1	6	-0.220651	-0.0973894	-0.260058	-0.654908	0.0739631	0.267195	1.2958	+	1.49867	-0.0116372	-1.4755	0.209578	0.161515	0.608719	0.39414	0.554138	-0.645245	0.987271	-1.47023	0.896765	1.40069	1.04478	1.32472	-0.261116	-0.022035	1.16717	-0.939631	-1.01136	-1.02615	-0.80236	1.64483	0.287225	0.764281	0.322382	0.212009	1.31324	1.27836	-0.180185	-2.3975	-1.70041	-0.356294	-0.914255	0.62579	-0.678397	-0.66457
Q9Y4E8-2;Q9Y4E8-3;Q9Y4E8;H0YI31;Q9Y4E8-4;F8W0H4;F8VZG8;F8VVY7;H0YI26;H0YH96;H0YHM4	Q9Y4E8-2;Q9Y4E8-3;Q9Y4E8	Ubiquitin carboxyl-terminal hydrolase 15	USP15	6	-1.0377	0.0234437	-0.0823789	-0.494485	-0.290168	0.125819	1.8772	+	6.99452	-1.13775	-1.40993	0.0427153	-1.02538	-0.444818	0.117712	0.0957859	-0.281158	-0.378784	0.154025	-0.161573	-0.0526318	1.83184	2.02951	0.352362	-0.267104	0.141088	0.748705	0.0462807	0.232574	0.391506	-1.7544	0.352306	-0.201551	0.265646	0.571097	1.92256	2.10803	-1.02475	-1.05065	0.00417217	-0.116806	-0.211039	-1.96735	-0.766766	-0.707812
Q15386;Q15386-2;Q15386-3	Q15386	Ubiquitin-protein ligase E3C	UBE3C	6	-1.07423	-0.304909	-0.124627	-0.10927	-0.0391561	0.403715	1.87982	+	5.8911	-1.5355	-1.17483	-0.370507	-0.265003	-0.228462	-0.0207928	0.1849	-0.553048	-0.238672	-1.0026	0.171167	-0.716841	2.33097	1.28268	-0.385005	-0.645134	-0.540792	0.147304	-0.994265	0.0434577	0.286126	1.04825	-0.15711	0.151707	-0.20989	0.636263	1.78811	0.305628	-0.973637	-2.18569	-0.344816	-0.0744876	0.745018	-1.61461	-0.40344	-0.95361
P62166;P62166-2	P62166;P62166-2	Neuronal calcium sensor 1	NCS1	6	-1.16283	-0.363778	-0.240398	-0.142743	0.402517	0.464407	1.86522	+	8.52751	-2.12464	-2.02287	-0.756208	0.440784	0.316209	-0.347008	-0.243147	0.0686207	-0.658708	0.785405	0.837915	0.413397	1.85068	1.88233	-0.74253	-0.871854	-0.329597	-0.418284	-1.07614	-0.133787	-0.0419607	-0.283548	0.576597	-0.0888231	-1.24226	-0.208724	1.02747	1.87975	-1.4538	-0.793516	-0.154963	-0.39796	0.225873	-1.32838	-0.0423398	-0.302983
B1AJY7;O75832;B1AJY5;O75832-2;B1AJY6	B1AJY7;O75832;B1AJY5	26S proteasome non-ATPase regulatory subunit 10	PSMD10	6	-0.371721	-0.686482	-0.133692	-0.873415	-0.262822	0.043306	2.11692	+	8.04536	-0.00741868	-0.639014	-0.701367	-1.34576	0.462185	0.0880868	-0.883255	-0.839957	-0.488799	-0.789844	0.00638425	-0.460775	2.59717	2.07482	-0.892687	-0.104429	-0.671598	-1.34487	-0.355471	-0.530395	-0.950627	-0.886999	-0.76608	-0.0368442	-0.74079	0.0802277	1.47517	1.22901	-0.0261325	-0.940943	0.556504	0.296334	-0.620833	0.528198	-0.863575	-0.317667
Q6ZVM7-5;Q6ZVM7;Q6ZVM7-2;B7Z2U2;Q6ZVM7-3;F5H3S6;Q6ZVM7-4;K7ENB0	Q6ZVM7-5;Q6ZVM7;Q6ZVM7-2;B7Z2U2;Q6ZVM7-3;F5H3S6	TOM1-like protein 2	TOM1L2	6	-0.623381	-0.526816	-0.719346	-0.0401978	-0.340661	0.0212559	1.5863	+	3.75303	-1.03886	0.204105	-0.843068	0.220464	0.546187	-0.812227	-0.357342	-0.746399	0.0962034	-0.512382	0.430905	0.076492	1.53157	1.57906	0.347492	-0.2079	-0.829174	-0.224457	-0.626464	-0.316963	0.233842	1.49803	0.326113	-0.332106	-0.278724	-0.215541	1.63182	1.59354	-1.68482	-1.20488	0.666651	-1.26049	-2.24089	-0.83288	0.534867	-0.314237
A6NJA2;P54578-2;P54578-3;P54578;J3QQT6;J3KS55	A6NJA2;P54578-2;P54578-3;P54578	Ubiquitin carboxyl-terminal hydrolase;Ubiquitin carboxyl-terminal hydrolase 14	USP14	6	-0.62679	-0.500687	-0.131966	-0.118063	-0.332644	-0.251981	1.9542	+	7.31879	-1.01741	-0.0611969	-0.409505	-0.226407	0.698171	0.648552	-0.114268	0.437411	-0.660332	-0.371778	0.561995	-0.609785	2.62301	1.41164	-0.236165	-0.202159	-0.918929	-0.692757	-0.187725	-0.0762072	0.646136	-0.121858	0.0516688	-0.619608	-0.305408	-0.539699	2.18175	1.72664	-1.50539	-1.36855	-0.591868	-0.393336	-1.4244	-1.00993	-0.71926	-1.12092
Q93008-1;Q93008;O00507;O00507-2;H7C2M9	Q93008-1;Q93008	Probable ubiquitin carboxyl-terminal hydrolase FAF-X	USP9X	6	-0.701909	-0.43143	-0.235935	-1.14236	0.336064	0.715653	1.84709	+	14.6163	-0.403961	-1.17756	-0.44645	-1.48036	-0.165075	0.00131722	-1.52532	-1.17641	0.497733	0.38002	0.641075	0.868934	1.88331	1.8887	-0.467589	-0.00155084	-1.47632	-0.112056	-0.306794	0.0358102	-0.538855	-1.1083	0.292107	0.482055	0.813672	0.790232	1.87723	1.73458	-0.936229	-1.35081	-0.306147	-0.41641	-0.632796	-0.586315	-0.956001	-1.21804
E5RJR5;P63208;E7ERH2;F8W8N3;P63208-2;E5RGM3	E5RJR5;P63208;E7ERH2;F8W8N3;P63208-2;E5RGM3	S-phase kinase-associated protein 1	SKP1	6	-1.22189	0.15634	-0.0787844	-0.928106	0.66509	0.753527	1.09537	+	5.32255	-1.44985	-0.955974	0.254361	0.0583193	0.438799	0.56233	-0.118077	-0.784854	0.937023	0.682544	0.327092	0.708526	1.00341	1.02601	-1.96872	0.564864	0.595397	0.453216	0.134018	-0.291587	-1.17667	-0.0405027	0.647635	0.841239	0.775854	0.731199	1.15207	1.13311	-0.996363	-1.44742	-1.92851	-1.02089	-0.554945	-1.51217	-1.07136	-2.42198
Q9BSL1	Q9BSL1	Ubiquitin-associated domain-containing protein 1	UBAC1	6	-1.07807	-0.0248052	-0.699336	-0.245083	0.335431	0.76281	1.38652	+	3.18388	-1.07489	1.44661	-0.339765	0.942666	-0.31879	-1.07988	-0.211896	0.0603652	0.939295	0.137196	1.557	-0.634323	1.61855	1.61569	-1.53519	-1.05604	-0.785516	0.290155	0.041647	0.119928	-0.278269	-0.937653	0.382242	0.794468	0.743778	0.672518	1.15735	1.61998	-2.26495	-1.08125	0.460039	-1.35907	-1.30763	-1.31553	-1.186	-0.0574486
Q9H0F6-2;Q9H0F6	Q9H0F6-2;Q9H0F6	Sharpin	SHARPIN	6	-0.870587	-0.016081	-0.108013	-0.537237	0.386703	0.930324	1.44028	+	2.85611	-0.850646	-1.74856	0.769073	0.0591406	-0.0792684	-0.665947	0.147303	-1.6494	-0.78757	1.33271	0.404098	1.65649	1.38899	1.79529	-0.334868	-0.890528	0.18855	-0.516169	-1.46392	-0.136758	-0.0748226	0.181058	0.532708	0.00796592	-0.649077	0.238241	1.79247	-0.197898	-0.777274	-1.30549	-0.0913026	-0.908013	0.0758131	0.0660241	-1.1657	-0.999652
P00367;P00367-3;P00367-2;P49448	P00367;P00367-3;P00367-2;P49448	Glutamate dehydrogenase 1, mitochondrial;Glutamate dehydrogenase 2, mitochondrial	GLUD1;GLUD2		-1.1863	-0.0377689	-0.57683	0.136155	0.932249	0.249688	0.76925	+	2.70883	-0.486097	-1.38669	-0.130581	0.378257	-0.364883	-0.803216	0.241584	-2.26524	1.22033	1.11781	1.33109	-1.36095	0.230987	0.646719	-1.19614	0.317593	0.618711	-0.793366	-0.39268	-1.39923	1.05123	-1.84564	0.536585	0.746689	0.277851	0.221525	0.891781	1.80918	-1.17645	-1.80099	-0.130121	0.0545829	0.154998	-0.76098	0.0307256	0.383583
Q96J02-2;Q96J02;Q96J02-3;A0A1W2PR79;H0YBS9;O00308-3;Q9H0M0-6;O00308-2;Q9H0M0-3;O00308;Q9H0M0	Q96J02-2;Q96J02;Q96J02-3	E3 ubiquitin-protein ligase Itchy homolog	ITCH		-1.00507	-0.0501618	-1.00224	0.0119787	0.792763	0.0855195	0.562195	+	2.38676	-0.89017	-1.11997	0.770378	-0.206299	0.0918893	-0.893085	0.433519	0.181729	0.506604	1.09715	1.80388	1.29657	0.344808	0.433567	0.804229	-0.543989	0.105975	-0.941398	-1.62004	-0.271324	-0.501972	1.05946	0.311589	1.31573	-0.518016	-0.322271	1.07925	0.690823	-1.15398	-1.87055	1.88159	-1.25721	-2.10325	-1.11139	-0.157772	-1.28
G3V3G9;Q5TAQ9;V9GY54;Q5TAQ9-2;Q5TAQ8	G3V3G9;Q5TAQ9;V9GY54;Q5TAQ9-2	DDB1- and CUL4-associated factor 8	DCAF8		-0.827314	-0.0944444	-0.49749	0.0770773	0.388458	0.580885	0.635889	+	1.78556	-0.900431	-1.40756	-1.15853	0.447829	-0.348509	-0.085415	0.0287564	0.0666766	0.0263044	1.07454	0.855428	1.67593	1.14565	1.68735	-0.665477	-0.204699	-0.373288	0.184399	-1.40569	-0.209379	-0.994934	0.309718	1.77904	0.613059	-0.968032	0.306342	-1.45604	0.341376	-1.39472	-0.754197	-0.803462	1.12936	-0.646471	-2.19879	1.82028	0.087478
P53396-2;P53396;P53396-3;K7ESG8;K7EIE7	P53396-2;P53396;P53396-3	ATP-citrate synthase	ACLY		-0.724115	0.529265	-0.62802	0.0837023	0.797589	0.336562	0.343639	+	1.97424	-0.656899	-0.791331	0.73086	0.5158	-0.0919249	0.543851	0.152376	0.0150286	0.599244	0.192618	0.363725	0.3094	0.414567	0.484347	-2.70983	-1.39326	-0.491145	-1.95997	-1.16412	-2.42253	-0.782802	-0.224708	0.798252	0.796926	0.218045	-0.985596	0.0770234	0.272711	0.266521	0.357394	0.542729	0.549651	-2.12025	0.0173624	1.27446	0.62426
Q7Z7L7;X6RD87;X6RC68	Q7Z7L7	Protein zer-1 homolog	ZER1		-1.20459	-0.288817	-0.582058	0.229963	0.566614	0.470236	1.66202	+	3.60464	-1.73218	-0.942727	0.67266	-0.197306	-0.0658406	-0.882108	0.766198	0.334536	0.559681	0.573548	1.72804	-0.337642	1.68263	1.6414	-1.44912	0.492572	-1.29541	-0.338628	-0.176315	-0.785091	0.780551	-0.707494	0.523769	0.67907	0.70578	-0.94754	2.04902	1.77107	-0.960055	-1.86375	-0.954133	-0.239006	-0.515072	-0.649044	0.125389	-1.61759
O60784;O60784-2;O60784-3;O60784-4;B0QY01;V9GYF4;B0QY02;Q6UW50;F8WB30;F8WAW7;F8WE29;F8WBB0;V9GZ68;H7BYN7	O60784;O60784-2;O60784-3;O60784-4;B0QY01	Target of Myb protein 1	TOM1		-0.999094	-0.0332317	-0.95411	0.288504	0.398805	0.15954	1.32123	+	3.28702	-1.2698	-1.33482	0.638586	-1.08074	0.342902	-1.85107	0.293858	0.258561	-1.30144	1.03349	0.433235	-0.946905	2.01989	1.26143	-0.533338	0.210113	-0.26293	-0.244613	-1.15969	0.276086	0.283149	0.495085	0.621029	0.256032	-1.1414	0.150271	1.70586	1.38103	-1.43083	-0.728392	0.343104	0.17815	-0.748528	-1.40048	-1.67389	0.645145
Q9NVW2;Q9NVW2-2	Q9NVW2;Q9NVW2-2	E3 ubiquitin-protein ligase RLIM	RLIM		-1.25138	0.550621	-0.654367	-0.726261	1.00358	0.771125	0.674252	+	5.43154	-2.08889	-1.32788	1.16827	0.149046	-0.536789	0.285659	0.0375793	-0.798867	0.626477	0.443825	1.21453	0.682237	0.644391	0.704113	0.610871	-0.0588145	-0.64401	1.33776	-0.607053	-1.61843	-0.601261	-0.653655	0.830808	1.17659	0.860013	0.562818	0.823501	0.77447	-1.17489	-2.11601	0.952195	-0.238682	-0.70168	-1.15144	-1.51948	-1.78939
Q9Y6I4;Q6JHV3;H0YMI4;H0YKU8;Q9Y6I4-2;H0YLB7;H0YL81;H0YLG0;H0YM72;H0YMP6;H0YLJ0;H0YNX9;H0YNK1;H0YMW1	Q9Y6I4;Q6JHV3;H0YMI4;H0YKU8;Q9Y6I4-2;H0YLB7	Ubiquitin carboxyl-terminal hydrolase 3;Ubiquitin carboxyl-terminal hydrolase	USP3		-1.0834	-1.21334	-1.12794	0.433072	0.651303	1.15653	0.925427	+	16.7256	-1.15099	-1.17536	-1.3222	-1.17678	-1.32715	-1.04879	0.365659	0.438855	0.653127	0.637029	1.13173	1.22645	0.898962	0.847628	-1.12709	-0.968993	-1.24989	-1.85472	-1.20708	-1.79526	0.431641	0.434502	0.649479	0.683598	1.11195	1.09109	0.867841	1.00116	-1.0397	-0.802853	-0.810391	-0.940316	-0.00776142	-0.0898065	0.305528	0.542967
O75340-2;O75340;A0A024QZ42;H0Y9X3;A0A087WZ38	O75340-2;O75340;A0A024QZ42	Programmed cell death protein 6	PDCD6		-1.00676	-1.59979	-0.49263	0.374101	0.771943	0.67408	0.551926	+	4.20737	0.901383	-0.466996	0.374431	-1.66248	0.8837	0.997407	0.43104	0.879427	1.44497	1.28063	0.727707	0.752322	1.12468	1.2505	-1.96401	-1.65289	-1.53709	-0.529518	-0.993446	-0.664765	-0.717955	0.373625	0.750678	0.793209	0.620453	0.788209	0.488345	0.547712	-1.16243	-0.851094	-2.01497	-1.88767	-0.632207	-0.353053	0.374578	0.274303
Q93009-3;Q93009;H3BND8;H3BUV0;H3BTM1;H3BRA2;H3BQD1;F5H2X1;H3BMF6	Q93009-3;Q93009;H3BND8	Ubiquitin carboxyl-terminal hydrolase 7;Ubiquitin carboxyl-terminal hydrolase	USP7		-0.409569	-0.811157	-0.618766	-0.68654	0.553974	0.241681	1.24303	+	3.91096	-0.120452	-0.882297	-1.81328	-0.9784	-1.40118	-0.106549	1.14189	-0.583614	1.48728	2.47344	0.251075	-0.0627833	1.22617	1.5881	-0.3723	0.544191	-0.470375	-0.644822	-2.29312	-0.86673	-1.06417	-0.974371	0.763835	-0.495275	0.292273	-0.0646044	1.32392	1.25988	-0.446838	-0.512352	0.00971793	-0.977491	1.05696	-0.370802	-0.442707	-0.789466
Q5XPI4;Q5XPI4-2;C9JS59;C9J266;C9JI97	Q5XPI4;Q5XPI4-2;C9JS59;C9J266	E3 ubiquitin-protein ligase RNF123	RNF123		-0.298385	-1.27548	-0.189644	-0.639018	0.676526	-0.167153	1.21294	+	2.57826	-0.498687	-0.311754	-1.4371	0.720201	-0.412784	-0.0413766	-0.666348	-0.611687	0.646524	0.706528	0.942529	-0.828035	1.36229	1.50348	-0.79804	-0.285015	-1.3592	0.578524	0.521415	2.36179	0.339944	-0.253675	0.915592	0.521831	-0.511276	-0.199353	1.0636	0.900585	0.142902	-0.242585	-1.19177	-2.77224	-0.337912	-0.871247	-1.03173	-0.681998
Q9Y5L4;K7EIT2	Q9Y5L4;K7EIT2	Mitochondrial import inner membrane translocase subunit Tim13	TIMM13		-0.153119	-0.604376	-0.161585	-0.583823	0.604948	0.783993	1.28838	+	6.04194	-0.0254724	0.0149401	-0.552561	-2.75664	-0.380208	-0.276241	-0.631141	-0.536504	0.413991	0.683048	0.824093	0.946143	1.02603	1.23307	-0.0930143	-0.245614	-0.656191	-0.52078	-0.0469294	-1.8944	-0.76104	-1.27828	0.394616	0.598475	0.829692	0.669607	1.30127	1.3657	-0.213223	-2.87965	-1.15721	-0.37963	-0.0368852	0.271124	-0.269583	-0.323701
C9JXB8;C9JNW5;P83731	C9JXB8;C9JNW5;P83731	60S ribosomal protein L24	RPL24		-0.0196027	-1.04458	-0.0876741	-0.871704	0.791333	1.02371	0.649036	+	4.92524	0.0286384	-0.0678439	-0.937892	-1.35069	-0.0184472	0.498674	-1.34855	-0.836569	0.945437	1.00861	1.28767	1.40121	0.554339	0.638086	-1.44737	-1.77088	-1.21546	-1.15127	-0.979595	-1.71353	-0.906838	-0.811522	0.686989	0.801541	1.02315	1.02427	0.574184	0.87075	0.235986	0.4153	0.677256	0.883994	-0.156901	0.211236	-0.432136	-2.63724
F8W020;F8VY35;F8W0J6;F5H4R6;H0YIV4;P55209-2;P55209;F8VXI6;F8VUX1;F8VVB5	F8W020;F8VY35;F8W0J6;F5H4R6;H0YIV4;P55209-2;P55209;F8VXI6;F8VUX1;F8VVB5	Nucleosome assembly protein 1-like 1	NAP1L1		-0.486604	-0.537264	-1.04	-0.945223	1.11242	1.34125	0.530775	+	12.5137	-0.594104	-0.667021	-1.60193	-1.52529	-1.29436	-1.17008	-1.513	-1.5687	1.51012	1.44669	0.88787	1.88516	0.75467	0.520665	0.303843	-0.0850984	-0.523443	-0.551085	-0.64615	-0.916944	-0.897145	-0.993301	1.10956	1.11527	1.33732	1.34519	0.457624	0.479718	-0.472434	-0.500774	0.187151	-0.221548	-0.496848	-1.16306	-0.687235	-0.382196
Q9NUJ1;Q9NUJ1-2;Q9NUJ1-3	Q9NUJ1;Q9NUJ1-2	Mycophenolic acid acyl-glucuronide esterase, mitochondrial	ABHD10		-0.298733	-0.80885	-0.854504	-0.806603	1.18835	0.954733	0.899711	+	6.41484	0.1053	-0.920974	-0.699893	-0.354459	-0.38617	-0.477942	-0.867874	-0.745331	1.46344	1.07265	1.35424	1.93781	0.981248	0.715196	-0.0121274	-0.169763	-0.917807	-1.27008	-1.17494	-0.702084	0.153012	0.0282182	1.42858	1.30406	1.08215	-0.352421	1.65635	1.34044	-0.427702	-1.14971	-0.151106	-1.7534	-1.22268	-1.00692	-1.53485	-0.869836
A0A0A0MRA5;B7Z4B8;Q9BUJ2-4;Q9BUJ2-2;Q9BUJ2;M0R3F1;Q9BUJ2-3;M0QYZ0;M0QYI8;M0R203;M0QYM5;M0QZV6;M0R0K8	A0A0A0MRA5;B7Z4B8;Q9BUJ2-4;Q9BUJ2-2;Q9BUJ2;M0R3F1;Q9BUJ2-3;M0QYZ0	Heterogeneous nuclear ribonucleoprotein U-like protein 1	HNRNPUL1		-0.408892	-0.716122	-0.89518	-0.982698	0.713144	0.771816	0.727544	+	1.74617	-0.173518	-0.644267	-0.381418	-1.01251	-1.65671	-0.954925	-0.634395	-1.331	0.583345	0.425968	0.556103	0.840013	0.750964	1.68633	-1.21177	-1.12287	-0.741214	-0.69103	-0.835434	0.657813	1.40273	-2.283	0.747793	0.70358	0.768665	0.959093	1.4327	0.492432	0.877104	0.254321	0.243921	-0.923554	-1.47453	1.16404	-1.53053	1.15214
Q92890;Q92890-1;Q92890-3;C9J6N9;C9IZG3;C9JNP9	Q92890;Q92890-1;Q92890-3;C9J6N9;C9IZG3	Ubiquitin fusion degradation protein 1 homolog	UFD1L		-0.560387	-0.61976	-0.345467	-0.774442	1.50963	0.792861	0.290126	+	4.62676	-0.706375	-1.28604	-0.812178	-0.526442	0.135748	0.847307	-1.10123	-1.56877	1.48902	1.72847	0.498906	0.944361	-0.584166	0.549644	0.00873381	-0.138422	-1.6512	0.360898	-0.175644	-0.51529	1.04499	-0.211825	1.53024	1.78188	1.03578	1.16769	0.306199	0.274053	-1.45129	-0.414399	0.358858	-0.713077	-1.36687	-1.26873	-0.447658	-1.8374
A0A075B6T1;Q9C0C7-4;Q9C0C7-2;Q9C0C7-3;Q9C0C7;Q9C0C7-5;Q9C0C7-6;H0YE34	A0A075B6T1;Q9C0C7-4;Q9C0C7-2;Q9C0C7-3;Q9C0C7;Q9C0C7-5	Activating molecule in BECN1-regulated autophagy protein 1	AMBRA1		-0.619442	-0.542	-0.273297	-0.846061	1.12323	0.451373	0.640362	+	2.19992	-0.424989	-0.813895	-1.51248	-0.720314	0.689446	-1.02551	0.87766	-0.188754	1.06351	1.85401	0.745666	0.157079	0.635109	0.645615	0.719344	-1.27802	0.112107	-0.339503	-0.482189	0.794798	-0.802379	-0.995172	0.515181	1.29441	-0.891918	0.891471	1.00828	1.27394	1.35983	-3.04315	-0.363686	-1.38479	-0.184158	-0.362436	-1.0858	-0.889744
Q6ZT12-4;Q6ZT12;H7BZD8;H0Y3K2;Q6ZT12-2;H7C481	Q6ZT12-4;Q6ZT12	E3 ubiquitin-protein ligase UBR3	UBR3		-1.00242	-1.36554	-0.263715	-0.508429	0.375883	1.20372	1.00239	+	7.63676	-1.48381	-1.39325	-1.17013	-1.46436	-0.649016	-0.651278	-0.869282	-0.326082	1.20524	0.830119	1.20252	1.20491	1.13304	0.736	0.279832	-1.33394	-0.0247935	-1.26671	0.336232	0.442035	0.636257	-0.0918682	-0.131992	1.26809	1.0475	0.82699	1.17815	0.871731	-0.670906	-0.0997411	-1.46539	-1.8417	0.121586	-1.1035	-1.16903	-0.690776
Q5LJA5;Q9Y5K5-2;Q9Y5K5-4;Q9Y5K5-3;Q5LJA9;Q9Y5K5;Q5LJB0;H0Y6Y4;H0Y4E0;H0Y636;H0Y4K0	Q5LJA5;Q9Y5K5-2;Q9Y5K5-4;Q9Y5K5-3;Q5LJA9;Q9Y5K5;Q5LJB0;H0Y6Y4;H0Y4E0	Ubiquitin carboxyl-terminal hydrolase;Ubiquitin carboxyl-terminal hydrolase isozyme L5	UCHL5	7	-1.0507	-1.11028	-0.102431	0.0855052	0.85972	0.5104	1.52823	+	10.5957	-1.02743	-1.07397	-0.549534	-0.99397	-0.062173	-0.0660523	0.211251	0.281635	0.861919	0.85752	0.59336	0.739502	1.53992	1.60326	-1.23729	-1.25653	-1.35912	-1.391	-0.00406487	-1.6099	-1.14847	-1.9534	0.864109	0.941493	0.286316	0.405773	1.42266	1.58068	-0.789724	-0.941747	-1.2266	-0.447201	-0.28178	-0.13881	0.33905	-0.0402402
Q05086-2;Q05086-3;Q05086;A0A1B0GVL3;A0A0D9SG77;A0A0D9SG63;S4R306;A0A0D9SF91;A0A0D9SGI3;A0A0D9SES7;A0A0D9SFU3;A0A1B0GTB3;A0A0D9SGJ0;A0A0D9SG54	Q05086-2;Q05086-3;Q05086;A0A1B0GVL3;A0A0D9SG77	Ubiquitin-protein ligase E3A	UBE3A	7	-0.643973	-0.589926	-0.891816	-1.08634	0.868905	0.514466	1.60856	+	13.1205	-0.835629	-0.747224	-0.237212	-0.893929	0.0164753	-0.467968	-0.666966	-0.65477	1.00336	0.646663	0.503601	-0.0544154	1.72626	1.73618	-0.828466	-0.540721	-0.682144	-0.339967	-1.0476	-0.736029	-1.37388	-0.877334	1.0989	1.12071	0.618312	0.62176	1.58869	1.62184	0.366549	0.320086	-1.39911	-0.497708	-1.6805	-1.12424	-1.36023	-1.29534
Q9UPU5;A0A0U1RQI9	Q9UPU5	Ubiquitin carboxyl-terminal hydrolase 24	USP24	7	-0.788674	-0.453775	-0.7573	-1.01021	0.981785	0.812343	1.38612	+	16.0259	-0.894932	-0.682416	-0.409134	-0.29594	-1.20954	-1.21397	-1.18683	-1.35629	0.968801	0.92921	0.859637	0.889783	1.40397	1.36828	-0.289684	-0.472335	-0.498416	-0.220155	-0.943544	-0.28609	-0.313959	-1.54234	0.99477	1.05986	0.648747	0.784772	1.32442	1.32251	-1.0846	-1.48555	-1.23503	-1.01825	-0.571055	-0.471717	-0.658893	-0.833589
P28070	P28070	Proteasome subunit beta type-4	PSMB4	7	-0.62262	-0.840082	-0.810514	-0.0570322	0.964957	0.604953	1.32511	+	8.87746	-0.312247	-0.761587	-0.680523	-2.51063	-0.0631489	-0.0363028	0.219269	0.135898	1.16047	1.04799	0.68175	0.707763	1.4315	1.45653	-0.66676	-1.15564	-0.37666	-1.28969	-1.54692	-1.55403	0.120714	-1.82535	0.89828	1.03164	0.588964	0.620942	1.21872	1.54454	-0.565386	-0.578479	-0.415326	-0.999641	-1.32048	-0.300545	-0.234779	-0.295958
P54727;Q5W0S5;P54727-2;Q5W0S4;H0Y579	P54727;Q5W0S5;P54727-2	UV excision repair protein RAD23 homolog B	RAD23B	7	-0.570374	-1.29023	-0.424135	-0.470525	1.00155	0.706626	1.42251	+	16.9326	-0.58759	-0.4471	-1.75618	-1.30049	-0.253033	-0.35702	-0.389138	-0.10884	1.23661	1.12021	0.919125	0.932076	1.44521	1.48834	-1.18459	-1.21772	-1.77513	-1.0192	-1.06955	-0.409667	-0.558516	-1.14121	0.916405	1.0867	0.642948	0.627026	1.47434	1.39366	-0.553157	-0.54665	-1.27998	-0.488796	-0.438603	-0.961815	-0.536879	-0.404171
R4GMR5;P48556;K7EJR3;K7EJC1;K7ERW6;K7ENY6	R4GMR5;P48556;K7EJR3;K7EJC1	26S proteasome non-ATPase regulatory subunit 8	PSMD8	7	-1.18796	-0.784107	-0.0461523	-0.785339	0.681654	0.806739	1.53825	+	10.7331	-0.324624	-1.18942	-0.175779	-0.800212	0.0837495	0.0378116	0.0427082	-1.10336	0.830626	0.77733	0.963604	1.09301	1.56097	1.60943	-1.06422	-1.2156	-0.823327	-0.0682204	0.0678425	-0.130116	-0.0753235	-1.9296	0.585979	0.783911	0.756028	0.857451	1.59917	1.19431	-1.59788	-1.18651	-0.768002	-0.804631	-1.38512	-1.40501	-1.22333	-0.467322
P25786;P25786-2;F5GX11;B4DEV8	P25786;P25786-2;F5GX11;B4DEV8	Proteasome subunit alpha type-1;Proteasome subunit alpha type	PSMA1	7	-1.19638	-0.781823	-0.334148	-0.397811	0.512781	0.567629	1.40008	+	11.6951	-1.06008	-0.893925	-0.805297	-0.75835	-0.622923	-0.49273	-0.588231	-0.48876	0.732697	0.636187	1.03636	1.15049	1.80322	1.81763	-3.17189	-0.676772	-0.823426	-0.915299	-0.190767	-0.47753	-0.481652	-0.275093	0.372111	0.52412	0.399485	0.652586	1.49215	1.308	-1.59957	-1.33268	-0.350698	-0.614658	0.573788	0.332399	-0.108611	-0.313971
Q13200;Q13200-3;Q13200-2;H7C1H2;H7C2Q3;C9JPC0	Q13200;Q13200-3;Q13200-2	26S proteasome non-ATPase regulatory subunit 2	PSMD2	7	-0.913833	-0.558765	-0.377739	-0.462964	0.785679	0.516318	1.50253	+	10.683	-0.851163	-1.12699	-0.541847	-0.575683	-0.371311	-0.384166	-0.591121	-0.250832	0.798623	0.789548	0.57809	0.555942	1.69705	1.605	-3.77228	-0.976504	-0.659103	-0.590085	-0.409207	-0.664669	-0.635914	-0.534129	0.828409	0.78181	0.442565	0.476694	1.29661	1.42537	-0.722298	-0.783459	-0.50511	-0.400637	-0.0713277	-0.310596	-0.3918	-0.299139
P55036;Q5VWC4;P55036-2;A6PVX3;H0Y3Y9;A2A3N6;H0Y561	P55036;Q5VWC4;P55036-2;A6PVX3	26S proteasome non-ATPase regulatory subunit 4	PSMD4	7	-0.858305	-0.638619	-0.238136	-0.420656	0.730795	0.581408	1.50033	+	9.23235	-0.424436	-0.577521	-0.463476	-0.546946	-0.231764	-0.244507	-0.0367024	-0.0449962	0.88071	0.731272	0.784734	0.879343	1.46415	1.53026	-2.62443	-0.986357	-0.74771	-0.730293	-0.152556	-2.63364	-0.574316	-0.266997	0.831579	0.730317	0.404884	0.598049	1.50586	1.38267	-0.730254	-1.00967	-1.06938	-0.492742	-0.186803	-0.394896	-0.960522	-0.757441
P35998;A0A1W2PQS1;P35998-2;C9JLS9	P35998;A0A1W2PQS1;P35998-2	26S protease regulatory subunit 7	PSMC2	7	-0.743196	-0.631045	-0.313155	-0.436697	0.754537	0.485346	1.5993	+	11.2075	-0.454579	-0.809983	-0.535701	-1.25095	-0.327512	-0.0987905	-0.173762	-0.0963887	0.853492	0.781952	0.713157	0.760905	1.60754	1.62496	-1.75819	-2.45827	-0.570219	-0.890969	-0.298798	-2.15744	-0.556828	-0.686877	0.732975	0.776098	0.484799	0.476829	1.51183	1.46385	-0.670562	-0.676409	-0.670162	-0.591928	-0.419698	-0.0786691	-0.316566	-0.604184
P28072;I3L3X7;A0A087X2I4	P28072	Proteasome subunit beta type-6	PSMB6	7	-0.798872	-0.725277	-0.383817	-0.532983	0.795688	0.654003	1.49919	+	7.44922	-0.0505285	-0.430442	-0.275486	0.0222239	-0.0359766	0.0793544	-0.272292	-0.252705	0.987552	0.904995	0.984037	1.043	1.77827	1.78179	-0.69651	-0.901234	-0.943262	-0.702637	0.0544003	-1.46168	0.0853255	-0.825552	0.592944	0.695356	0.589219	0.442372	1.51128	1.48711	-2.03051	-0.989822	-1.27279	-0.747918	-0.731657	-1.4847	-1.23404	-0.793673
P25788-2;P25788;G3V3W4;G3V5N4	P25788-2;P25788	Proteasome subunit alpha type-3	PSMA3	7	-0.990955	-0.683503	-0.238819	-0.32906	0.744897	0.395816	1.41937	+	11.9242	-0.799143	-1.05807	-0.672417	-0.563118	-0.512515	-0.277151	-0.543509	-0.486937	0.985226	0.891257	0.816546	1.10656	1.48522	1.59953	-2.62481	-2.945	-0.788747	-0.924823	-0.200487	-0.352079	-0.378573	-0.273605	0.704508	0.785285	0.424268	0.367365	1.28152	1.526	-0.923835	-0.641558	-0.694588	-0.254912	-0.16612	0.164713	-0.279546	-0.247274
Q15008;Q15008-4;Q15008-3;Q15008-2;C9J7B7;C9J0E9;H7C531	Q15008;Q15008-4;Q15008-3;Q15008-2	26S proteasome non-ATPase regulatory subunit 6	PSMD6	7	-0.88452	-0.486504	-0.346245	-0.0440199	0.678962	0.485789	1.45326	+	8.52487	-0.596948	-0.935312	-0.292792	-0.604935	-0.132132	-0.395472	0.131288	0.169047	0.811324	0.58183	0.675801	0.770549	1.58761	1.63422	-2.6181	-2.70322	-0.0197164	-0.368072	-0.614492	0.140083	-2.07329	-0.495679	0.776094	0.808348	0.402871	0.568707	1.37856	1.25512	-0.670067	-0.833727	-0.808235	-0.649335	-0.297018	-0.421996	-0.0184608	-0.0695789
O43242;O43242-2;H0YGV8;F5H8K4	O43242;O43242-2	26S proteasome non-ATPase regulatory subunit 3	PSMD3	7	-0.919257	-0.465433	-0.400589	-0.284964	0.782617	0.401556	1.47324	+	9.61545	-0.524112	-1.01687	-0.438277	-0.492589	-0.0757518	-0.104975	0.131016	0.0378013	0.791396	0.929159	0.703635	0.84099	1.78487	1.80065	-1.64002	-1.84223	-0.708105	-0.796819	-0.696204	-2.43653	-1.09988	-1.52079	0.777924	0.78731	0.381729	0.341443	1.26141	1.41363	-0.800626	-0.821646	-0.228441	0.0130299	-1.02243	-0.043345	-0.279299	-0.290629
Q16186;A0A087WUX6;A0A087WX59	Q16186	Proteasomal ubiquitin receptor ADRM1	ADRM1	7	-0.613383	-1.05384	-0.491955	-0.688396	1.06943	0.474482	1.6047	+	9.83589	-0.542527	-0.0816657	-0.362762	-1.38662	-0.545739	-0.438171	0.00693746	-0.0524934	1.12556	1.32104	0.394322	0.554643	1.71125	1.63912	-0.262108	-0.947191	-0.354966	-1.4427	-0.231926	0.230953	-1.07222	-0.549241	1.0133	1.15887	0.555097	0.670879	1.54064	1.74575	-0.68424	-0.823501	-0.894718	-1.21296	-1.56264	-0.934679	-0.82755	-1.79149
P28066;P28066-2	P28066;P28066-2	Proteasome subunit alpha type-5	PSMA5	7	-0.618225	-0.961932	-0.67507	-0.60573	0.928154	0.544461	1.71394	+	14.3285	-0.775574	-0.39742	-0.968978	-0.661034	-0.685594	-0.664546	-0.597601	-0.28253	1.08597	1.17315	0.724163	0.866404	2.01434	2.10623	-1.19425	-0.416156	-0.88926	-0.954886	-0.115242	-1.27176	-0.613858	-0.443599	0.582637	0.790362	0.616641	0.47228	1.68516	1.74272	-0.556827	-0.679622	-1.28859	-1.14871	0.0477861	-1.37432	-0.909352	-1.17042
Q92995;Q92995-2;H7C5J3	Q92995;Q92995-2	Ubiquitin carboxyl-terminal hydrolase 13	USP13	7	-0.888016	-0.907325	-0.48485	-0.50789	0.964172	0.736333	1.42384	+	11.6921	-2.18153	-0.96889	-0.974721	-0.839928	-0.3365	-0.656218	-0.39966	-0.422095	1.07027	0.933989	0.27285	0.0250739	1.32566	1.43477	-0.37189	0.378776	-0.752647	-0.544813	-0.6332	-0.175189	-0.354305	-0.593686	0.994356	1.2312	0.812108	0.660558	1.46569	1.43477	-0.807142	-1.14096	-1.20276	-1.68024	-0.256081	-1.18572	-1.25723	-0.759325
P62195;P62195-2;J3QSA9;J3KRP2;J3QQM1;J3QLH6;J3QRW1;J3QSE0;J3QRR3;J3KTQ9;Q8NB90-3;Q8NB90-2;Q8NB90	P62195;P62195-2;J3QSA9;J3KRP2;J3QQM1;J3QLH6	26S protease regulatory subunit 8	PSMC5	7	-0.878613	-1.01844	-0.510707	-0.397398	0.889004	0.648298	1.4233	+	9.79278	-0.268208	-0.450242	-0.0804458	-0.951206	-0.0168014	0.0754182	0.349624	0.360719	1.00968	0.925431	0.782354	0.858914	1.57998	1.58619	-1.88632	-2.14165	-0.282533	-1.08567	-0.593157	-1.09601	-0.991439	-0.154192	0.890587	0.887421	0.582956	0.71364	1.41911	1.42748	-0.683427	-1.0738	-1.69789	-1.19681	-0.428257	-0.969644	-1.01505	-0.640605
O00487	O00487	26S proteasome non-ATPase regulatory subunit 14	PSMD14	7	-0.955462	-0.995515	-0.3934	-0.622675	0.809645	0.660399	1.50284	+	12.5969	-0.349926	-0.716471	-0.579169	-1.41186	-0.171208	-0.41991	-0.155997	-0.181911	0.822359	0.876434	0.943593	1.03484	1.8793	1.9156	-1.34092	-0.83478	-0.553816	-0.0100101	-0.566087	-0.366891	-1.02345	-0.58733	0.789327	0.977214	0.44558	-0.12306	1.59681	1.37493	-1.11044	-1.07614	-1.51743	-1.42857	-0.240033	-1.53851	-1.03781	-0.65802
O00232;O00232-2;J3KTJ5;J3KSK1	O00232;O00232-2	26S proteasome non-ATPase regulatory subunit 12	PSMD12	7	-0.895584	-0.935108	-0.548658	-0.645013	0.803847	0.554695	1.69102	+	13.2946	-0.904474	-1.16726	-1.35919	-0.347861	-0.242886	-0.18751	0.18256	0.226046	1.04698	1.11823	0.566634	0.83219	1.68976	1.72459	-0.886694	-1.06058	-0.646836	-1.6313	-0.983912	-0.640409	-1.13626	-1.05464	0.760177	0.847516	0.542756	0.607436	1.69228	1.70864	-0.8413	-0.608152	-1.22338	-0.302131	-0.845368	-0.456907	-0.697218	-0.592807
G3V5Z7;P60900;G3V295;P60900-2;G3V3I1;G3V3U4;P60900-3;H0YJC4;G3V4S5;G3V2S7	G3V5Z7;P60900;G3V295;P60900-2;G3V3I1	Proteasome subunit alpha type;Proteasome subunit alpha type-6	PSMA6	7	-0.605823	-0.706744	-0.58993	-0.645805	0.816257	0.62953	1.3814	+	10.3186	-0.673119	-0.37324	-0.815092	-0.882182	-0.603093	-0.986906	-0.588	-0.595351	0.802669	0.823855	1.00155	0.984238	1.7329	1.74358	-0.538527	-0.180573	-0.529815	-0.598396	-0.456519	-3.30925	-0.709924	-0.696259	0.828131	0.861462	0.438295	0.72644	1.37068	1.24266	-0.750836	-0.742702	-0.831095	-0.444053	-0.576766	-0.190481	-0.378032	-1.16818
P20618	P20618	Proteasome subunit beta type-1	PSMB1	7	-0.808313	-0.639876	-0.574253	-0.663626	0.768438	0.561242	1.53876	+	11.8162	-0.85699	-1.05537	-0.681679	-0.598074	-0.689621	-0.529461	-0.751394	-0.85221	0.911395	0.929986	0.929141	1.07647	1.55415	1.65898	-2.69712	-0.738237	-0.821881	-1.00907	-0.230613	-0.619045	-0.564924	-0.6152	0.780575	0.7563	0.507784	0.474238	1.55766	1.52337	-0.478771	-0.759635	-0.282745	-0.413233	-1.76349	0.350693	-0.712051	-0.531194
B4E1Q4;O14730-2;O14730;J3QQL5	B4E1Q4;O14730-2;O14730	Serine/threonine-protein kinase RIO3	RIOK3	7	-0.961774	-0.693405	-0.767491	-0.611168	0.740943	0.558275	1.55581	+	8.38638	-1.08689	-1.16217	-0.627688	0.418433	-0.495164	-0.190002	-0.698551	-0.523785	0.885877	1.13445	0.964661	1.31251	1.54882	1.56281	-1.08238	-0.19303	0.0354113	-1.03892	-1.03982	0.483306	-1.05393	-1.32648	-0.277224	0.869684	0.515909	0.600641	1.43858	1.69956	-0.595504	-0.84117	-1.03229	-0.759121	-1.88142	-1.54415	-0.0113894	-0.180901
O14818;O14818-2;H0Y586;O14818-4;Q8TAA3-2;Q8TAA3-5;Q8TAA3;A0A087WYS6;F5GY34	O14818;O14818-2;H0Y586;O14818-4	Proteasome subunit alpha type-7	PSMA7	7	-0.967916	-1.0805	-0.704938	-0.622046	0.692097	0.260458	1.8042	+	17.0821	-0.819355	-1.04507	-1.17792	-1.05376	-0.773393	-0.729966	-0.638631	-0.724798	0.856526	0.720904	0.847899	0.861883	2.26369	2.16513	-1.00213	-0.626031	-1.10724	-1.20738	-0.679911	-1.00161	-0.60546	-0.7838	0.652199	0.66329	0.193012	0.205598	1.91062	1.69778	-1.08452	-0.933704	-0.507521	-0.439634	0.0716302	0.112504	-0.552057	-0.366523
P25789;H0YN18;H0YMZ1;H0YL69;P25789-2;H0YMA1;H0YKT8;H0YLC2;H0YMI6;H0YKS0;H0YMV3;H0YLS6	P25789;H0YN18;H0YMZ1;H0YL69;P25789-2;H0YMA1;H0YKT8;H0YLC2;H0YMI6	Proteasome subunit alpha type-4;Proteasome subunit alpha type;Proteasome subunit beta type	PSMA4	7	-1.1354	-0.707743	-0.584485	-0.713821	0.479722	0.393954	1.8057	+	19.4928	-1.44924	-1.31065	-1.05637	-0.499702	-0.727478	-0.630445	-0.96023	-0.831949	0.54096	0.758533	0.738179	0.830255	2.13622	2.22676	-0.780845	-0.634962	-0.807401	-0.930965	-0.508701	-0.571841	-0.299969	-0.0124302	0.432033	0.425961	0.213483	0.249665	1.84573	1.76567	-1.07774	-1.19306	-0.608086	-0.353331	-0.150321	-0.59713	-0.600369	-0.827273
Q99460;A0A087WW66;Q99460-2;H7C378;C9J9M4;H7BZR6;F8WCE3	Q99460;A0A087WW66;Q99460-2	26S proteasome non-ATPase regulatory subunit 1	PSMD1	7	-1.00702	-0.675356	-0.496114	-0.422128	0.667735	0.334147	1.81567	+	17.8106	-1.06473	-0.893083	-0.741641	-0.614028	-0.517939	-0.527582	-0.399451	-0.393594	0.741474	0.788566	0.827988	0.797817	1.82916	1.86727	-2.41216	-1.12788	-0.574574	-0.911021	-0.3908	-1.2051	-0.677813	-0.51895	0.664178	0.659452	0.35989	0.263136	1.66875	1.68328	-0.949301	-0.909113	-0.435268	-0.736683	-0.474289	-0.31122	-0.301224	-0.444805
O00231;O00231-2;J3QRY4;J3QS13;J3KSW3	O00231;O00231-2	26S proteasome non-ATPase regulatory subunit 11	PSMD11	7	-1.05945	-0.856081	-0.502647	-0.504776	0.708797	0.365714	1.81628	+	21.0995	-1.09749	-1.02256	-0.911109	-0.709906	-0.514357	-0.415245	-0.398902	-0.139252	1.11586	1.14181	0.592579	0.704704	1.81667	1.92064	-2.01478	-0.811152	-0.819644	-0.892518	-0.490936	-0.741503	-0.490521	-0.519031	0.642221	0.676732	0.326064	0.405363	1.60187	1.65943	-1.09635	-0.975971	-1.04521	-0.606111	-0.441406	-0.583092	-0.573361	-0.651911
A0A087X2I1;P62333;H0YJC0;H0YJS8;H0YJX2;H0YJE9;H0YJT1	A0A087X2I1;P62333	26S protease regulatory subunit 10B	PSMC6	7	-0.842715	-0.595585	-0.457393	-0.501986	0.725502	0.402399	1.70426	+	14.0882	-0.769894	-0.700405	-0.615257	-0.538686	-0.465371	-0.279935	-0.152241	-0.204321	1.00861	0.787679	0.389168	0.516549	1.86261	1.8661	-2.69667	-0.685869	-0.26156	-0.575913	-1.37648	-1.22331	-0.593841	-0.474211	0.72859	0.722413	0.373191	0.504487	1.68455	1.72397	-1.27295	-0.915536	-0.684859	-0.672383	-0.3367	-0.449416	-0.790688	-0.529761
P62191;P62191-2;G3V4X1	P62191;P62191-2	26S protease regulatory subunit 4	PSMC1	7	-0.826169	-0.585285	-1.05049	-0.47003	0.76515	0.651109	1.50905	+	12.298	-0.223878	-0.482466	-0.514257	-1.35977	-0.817939	-0.175333	0.165231	0.164022	0.792855	1.05497	0.846536	0.869323	1.7139	1.73236	-1.21505	-1.38589	-0.223609	-0.197673	-2.04314	-1.0559	-1.17704	-0.060413	0.842824	0.737446	0.631203	0.671016	1.52572	1.44449	-0.998846	-0.653493	-0.94154	-0.656313	-1.07818	-1.04509	-0.932519	-0.879647
Q9UNM6;Q9UNM6-2;J3KNQ3;A0A087WUL9;H0YD73;E9PL38;E9PQG3;E9PPD2;F8W8J6	Q9UNM6;Q9UNM6-2;J3KNQ3;A0A087WUL9;H0YD73;E9PL38	26S proteasome non-ATPase regulatory subunit 13	PSMD13	7	-1.18676	-0.570373	-0.973052	-0.428952	0.830224	0.61838	1.55036	+	13.4192	-0.6061	-1.87373	-0.463014	-0.385814	-0.0812012	-0.0273009	0.0696245	-0.0371133	0.927247	0.987874	0.717593	0.605779	1.65885	1.69791	-1.76742	-1.93464	-0.677732	-0.753142	-0.906978	-1.58764	-0.468313	-0.509032	0.933486	0.7332	0.635153	0.630981	1.53425	1.47074	-0.605261	-0.506772	-0.811687	-0.412564	-1.03913	-1.19801	-0.549712	-0.38959
P51665;H3BNT7;H3BTM8;H3BQV2	P51665;H3BNT7;H3BTM8	26S proteasome non-ATPase regulatory subunit 7	PSMD7	7	-1.22502	-0.408058	-0.63558	-0.686808	0.996565	0.477874	1.19779	+	8.10263	0.363292	-1.83284	-0.191974	-0.624143	0.137371	0.0738262	0.39064	0.337274	0.984102	1.03475	0.445728	0.51002	1.80637	1.74801	-1.29237	-1.16408	0.108486	0.112991	-0.637113	-1.69917	-0.715397	-1.39813	1.00903	1.19969	0.6287	0.527364	1.18743	1.20176	-0.961408	-1.28596	-1.2177	-1.03426	-1.30733	-0.634047	-1.17257	-0.658219
P43686;P43686-2	P43686;P43686-2	26S protease regulatory subunit 6B	PSMC4	7	-1.20906	-0.400233	-0.62887	-0.376331	0.832347	0.643678	1.58036	+	13.2588	-0.475704	-1.93869	-0.36796	-0.435718	-0.128427	-0.127161	-0.436495	-0.0984278	0.841748	0.849917	0.694137	0.688027	1.76103	1.67212	-1.91063	-0.673742	-0.279164	-0.354681	-0.920496	-1.20478	-1.34897	-0.803395	0.822946	0.88881	0.599329	0.689177	1.4185	1.62609	-1.49323	-0.924897	-0.513804	-0.432507	-1.67222	-0.337244	-0.316168	-0.307322
A0A087WXV6;Q96G74-2;Q96G74-3;Q96G74-5;Q96G74;H7BZQ3;Q96G74-4	A0A087WXV6;Q96G74-2;Q96G74-3;Q96G74-5;Q96G74;H7BZQ3;Q96G74-4	OTU domain-containing protein 5	OTUD5	7	-1.08204	-0.425943	-0.65001	-0.597017	0.896719	0.334854	1.57454	+	13.8175	-2.05775	-1.05757	-0.383077	-1.00743	0.0917817	-0.570184	-0.589339	-0.604694	0.9275	0.897602	0.588245	0.547723	1.83369	2.06439	-0.917755	-0.0968396	-0.468808	-0.282076	-0.692384	-0.607635	-0.409021	0.00262305	0.891633	0.895836	0.193217	0.189037	1.54847	1.44664	-1.10651	-1.40523	-0.930428	-0.157907	-1.0379	-0.766205	-1.07834	-1.35626
Q5T4S7-3;Q5T4S7-4;Q5T4S7;Q5T4S7-2;Q5T4S7-5;A0A0A0MSW0;X6R960;X6RE05;Q5T4S7-6;Q5TBN9	Q5T4S7-3;Q5T4S7-4;Q5T4S7;Q5T4S7-2	E3 ubiquitin-protein ligase UBR4	UBR4	8	-0.939156	-1.00658	-0.371122	-0.392453	0.96068	0.930721	1.2138	+	13.0088	-0.357817	-0.921507	-0.88529	-1.74683	-0.200839	0.0579358	-0.178108	-0.107223	0.911612	0.920615	1.05417	1.00406	1.24643	1.24948	-1.32895	-1.46085	-1.52383	-1.12788	-1.32099	-1.4786	-0.933871	-1.29473	1.06436	1.08181	0.950661	0.893133	1.21811	1.20949	-0.331913	-0.956804	-0.68182	-0.501459	-0.541405	-0.111236	-0.444133	-0.340772
P40939;H0YFD6	P40939	Trifunctional enzyme subunit alpha, mitochondrial;Long-chain enoyl-CoA hydratase;Long chain 3-hydroxyacyl-CoA dehydrogenase	HADHA	8	-0.827941	-1.12269	-0.296259	-0.527084	1.08086	1.22799	0.994616	+	15.0578	-1.65393	-0.962625	-1.02304	-1.28718	-0.369046	-1.43954	-0.17711	-0.251088	1.09186	1.06985	1.03696	1.01499	0.695003	0.780232	-0.985566	-0.660888	-0.897144	-1.24669	-1.18152	-0.223472	-1.11884	-1.3171	1.20968	1.25392	1.27002	1.23237	0.977812	1.15003	-0.555183	-0.693256	-0.580938	-1.22233	-0.156433	-0.116226	-0.411193	-0.642974
P62979	P62979	Ubiquitin-40S ribosomal protein S27a;Ubiquitin;40S ribosomal protein S27a	RPS27A	8	-1.32976	-1.13648	-0.457855	-0.179184	0.772698	1.14329	1.2412	+	36.2753	-1.32222	-1.5135	-1.10387	-1.17785	-0.633413	-0.513743	-0.192888	-0.136225	0.779786	0.742069	1.15849	1.22089	1.25111	1.24199	-1.3373	-1.29718	-1.16908	-1.17785	-0.470246	-0.445144	-0.162046	-0.16548	0.873468	0.804986	1.1075	1.14689	1.2404	1.32282	-1.50576	-1.28845	-1.07931	-0.874122	-0.445464	-0.298596	-0.268132	-0.343491
Q9BV68-2;K7EIY6;Q9BV68;U3KQF4	Q9BV68-2;K7EIY6;Q9BV68	E3 ubiquitin-protein ligase RNF126	RNF126	8	-1.19897	-1.38303	-0.408463	-0.226126	1.0649	1.06839	1.03824	+	26.9229	-1.39153	-1.23003	-1.43772	-1.13932	-0.49779	-0.399067	-0.0936914	-0.166807	1.05654	1.04339	1.00955	1.02979	1.042	1.04673	-1.15155	-1.16792	-1.32834	-1.49217	-0.310042	-0.41786	-0.432643	-0.285445	1.02175	1.0739	1.17298	1.13803	1.03448	0.977453	-1.07368	-1.23116	-0.74076	-1.45418	-0.916585	-0.219002	-0.120075	-0.339999
P68036;P68036-3;P68036-2;A0A1B0GUS4	P68036;P68036-3;P68036-2;A0A1B0GUS4	Ubiquitin-conjugating enzyme E2 L3	UBE2L3	8	-1.23644	-1.15228	-0.243536	-0.172997	1.06588	1.00377	1.03656	+	21.6364	-1.0141	-0.988016	-1.15443	-1.04864	-0.206849	-0.280223	-0.113773	-0.123526	1.11461	0.884848	0.895317	1.02536	0.973897	1.01996	-1.57338	-0.887039	-1.34245	-1.42753	-0.127201	-0.134783	-0.200915	-0.194726	1.0614	1.20192	0.999958	1.00758	1.02784	1.04649	-1.45878	-1.99573	-1.15013	-1.0581	-0.454068	-1.0057	-0.151269	-0.449378
P61088;F8VQQ8;F8VSD4;F8VV71;Q5JXB2;F8VZ29	P61088;F8VQQ8;F8VSD4;F8VV71;Q5JXB2	Ubiquitin-conjugating enzyme E2 N;Putative ubiquitin-conjugating enzyme E2 N-like	UBE2N;UBE2NL	8	-1.31002	-1.10828	-0.423936	-0.269268	1.00525	1.0767	1.09247	+	30.7073	-1.33711	-1.10807	-0.95033	-1.09249	-0.440968	-0.431892	-0.341016	-0.264575	1.04138	0.999383	1.04809	1.06497	1.03259	1.08576	-1.0687	-1.40105	-1.54296	-1.09024	-0.407783	-0.415981	-0.272888	-0.265649	1.01112	1.01516	1.04283	1.09678	1.06534	1.1443	-1.28293	-1.74247	-1.12407	-1.19019	-0.443253	-0.35585	-0.291539	-0.239875
P22314;P22314-2;Q5JRR6;Q5JRR9;Q5JRS0;Q5JRS1;Q5JRS3	P22314;P22314-2	Ubiquitin-like modifier-activating enzyme 1	UBA1	8	-1.41726	-1.08195	-0.438336	-0.204751	1.01296	1.07766	1.05236	+	28.4961	-1.18698	-1.64753	-1.09669	-1.20532	-0.522833	-0.446836	-0.191805	-0.182837	1.01283	1.01308	1.03556	1.08453	1.05728	1.04745	-1.70386	-1.90807	-1.06721	-1.13218	-0.429836	-0.469235	-0.205314	-0.204188	1.01318	1.02086	1.07079	1.064	1.02499	1.03479	-1.12607	-1.09849	-0.854041	-0.981486	-0.409803	-0.324762	-0.206392	-0.213879
Q96S59;Q96S59-2;Q96S59-3	Q96S59;Q96S59-2;Q96S59-3	Ran-binding protein 9	RANBP9	8	-0.891139	-0.888865	-0.52244	-0.0699253	1.2402	0.893503	0.899703	+	3.6796	-1.69228	-0.728557	-0.801751	-1.1978	0.378999	-1.02452	0.202315	-1.00841	1.84797	1.61901	1.57625	1.75137	1.36285	1.49549	0.324714	-0.884482	-0.018137	-0.73339	-0.558039	0.441603	-0.0228804	0.297966	1.16794	1.31246	0.786503	1.0005	1.09484	0.704563	-1.45741	-0.897796	-1.30713	-0.975979	-0.48684	-1.1341	-0.11697	-0.256431
O00762;O00762-2;A0A0A0MSE8;O00762-3;O00762-4	O00762;O00762-2	Ubiquitin-conjugating enzyme E2 C	UBE2C	8	-0.92718	-1.0383	-1.00666	-0.233614	1.14897	1.18403	0.914421	+	20.8419	-0.983028	-0.992062	-1.14736	-1.07644	-0.296347	-0.301068	-0.158207	-0.146858	1.14772	1.15022	1.08643	1.18647	0.882234	0.82921	-0.838583	-0.829838	-0.892366	-1.11932	-1.04289	-1.24252	-0.244084	-0.223143	1.34496	1.3276	1.11773	1.26276	0.873447	0.959296	-0.871332	-1.26152	-0.903913	-1.00016	-1.45999	-0.970421	-0.742821	-0.824352
P61086;D6RDM7;P61086-2;P61086-3	P61086;D6RDM7;P61086-2;P61086-3	Ubiquitin-conjugating enzyme E2 K	UBE2K	8	-1.07533	-1.13151	-0.746919	-0.266338	1.04968	1.1723	1.04084	+	27.3996	-1.19654	-1.0571	-1.22871	-0.842844	-0.441918	-0.561689	-0.293452	-0.25923	1.04711	1.03794	1.21132	1.25712	1.00531	1.01063	-0.844369	-1.27856	-1.55505	-1.13567	-1.0435	-0.621191	-0.273447	-0.476614	1.05224	0.996892	1.08589	1.12256	1.06296	1.07515	-1.09356	-1.05223	-0.968085	-1.12735	-0.872648	-1.02519	-0.13521	-0.181316
C9J2P0;P51965;H7C061;B7Z306;P51965-2;P51965-3	C9J2P0;P51965;H7C061;B7Z306;P51965-2;P51965-3	Ubiquitin-conjugating enzyme E2 E1	UBE2E1	8	-1.09013	-1.0309	-0.585383	-0.285087	1.07238	1.12684	1.07055	+	18.5403	-1.06525	-1.11502	-0.930079	-1.06975	-0.634645	-0.658583	-0.267859	-0.302316	1.08156	1.07997	1.10585	1.19866	1.08328	1.07853	-1.04251	-1.22446	-0.972632	-1.19898	-0.53612	-1.11827	-1.38376	-0.426496	0.998055	0.976357	1.0407	0.944679	0.862574	0.984025	-1.51314	-0.880247	-0.992058	-1.56907	-0.00727681	-0.127699	-0.108177	0.0085336
Q9H7D7-2;Q9H7D7;H0Y9R3;C9JCS7	Q9H7D7-2;Q9H7D7;H0Y9R3	WD repeat-containing protein 26	WDR26	8	-0.744339	-1.00723	-0.622308	-0.218651	1.39626	1.34339	0.961829	+	8.23432	-0.913116	-0.608673	-1.47653	-0.691769	-0.642641	-0.601974	0.0270333	-0.525168	1.46571	1.40026	1.48488	1.62273	1.19344	1.03897	-0.0564321	-1.1105	-0.46076	-1.0883	-0.843305	-0.409263	-0.140859	0.146228	1.39226	1.63191	1.30379	1.38299	1.09223	0.884691	-0.880006	-0.335512	-0.926164	-1.36808	-0.548526	-1.75044	-0.296443	-1.17337
Q96BH1	Q96BH1	E3 ubiquitin-protein ligase RNF25	RNF25	8	-0.886622	-0.6538	-0.197531	-0.957197	1.1132	0.970906	0.954956	+	9.29547	-1.57197	-0.671907	-0.197886	-0.797906	-1.03856	0.124734	-0.968955	0.223374	1.22658	1.05496	0.964217	0.4893	0.99477	1.21267	-0.719876	-0.229321	-1.0848	-0.0328065	-0.100003	0.188544	-0.307511	-2.11678	1.17143	1.26155	0.768642	1.07465	0.799404	0.801764	-1.3704	-1.05337	-0.509694	-2.09595	-0.677575	-0.295058	-1.3568	-0.945439
Q12933-3;Q12933;Q12933-2;Q12933-4;B1AMX7;B1AMX8;B1AMY1	Q12933-3;Q12933;Q12933-2;Q12933-4	TNF receptor-associated factor 2	TRAF2	8	-0.690122	-0.701627	-0.544241	-1.13328	1.11836	1.04829	1.0644	+	14.435	-1.20954	-0.684639	-0.668572	-0.477719	-0.546103	-0.879575	-0.203988	-0.901088	1.12667	1.11005	0.732771	1.03757	1.00244	1.08441	-0.264647	-0.620974	-0.734681	-0.523689	-0.493929	-0.345322	-1.36547	-0.183637	1.10457	1.19651	1.05901	1.06873	1.03417	1.04439	-0.695605	-1.19229	-1.13554	-0.791964	-0.54238	-0.589277	-1.98368	-2.04026
P55084-2;P55084;F5GZQ3;B5MD38;C9JEY0;C9JE81;C9K0M0	P55084-2;P55084;F5GZQ3;B5MD38	Trifunctional enzyme subunit beta, mitochondrial;3-ketoacyl-CoA thiolase	HADHB	8	-0.60546	-1.09806	-0.438498	-0.933044	0.92369	0.95237	0.933913	+	8.32597	-0.701616	-0.509303	-0.658164	0.630231	-0.433989	-0.443008	-0.761449	-1.50674	0.743273	0.853439	0.874458	0.926122	1.24248	1.17383	-1.16105	-0.234135	-1.66014	-1.56979	-1.49808	0.206217	-0.329671	-0.218296	0.857999	0.989381	0.79192	1.04813	0.916799	0.951027	0.0530197	-1.75649	-0.0877767	-1.53796	-0.553824	0.0343866	-1.67569	-1.10464
O95071-2;O95071;E7EMW7;E7ET84;E5RFK7;H0YBB4;H0YAV7	O95071-2;O95071;E7EMW7	E3 ubiquitin-protein ligase UBR5	UBR5	8	-0.501326	-1.04843	-0.589331	-0.830733	1.16838	0.93838	1.19619	+	17.602	-0.380628	-1.16403	-0.582518	-1.22788	-0.707935	-1.04141	-1.24469	-0.755608	1.23371	1.18881	1.07245	1.18599	1.24106	1.28081	-0.536466	-1.21103	-1.3085	-1.28425	-1.17332	-0.135778	-1.4665	-0.616215	1.16123	1.17553	0.95786	0.9189	1.20384	1.18853	-0.456278	-0.466187	-0.86898	-0.538894	-0.470726	-0.391512	-0.635872	-0.905857
A0A087X2H1;Q9ULT8;H0YJP0;G3V4V5;H0YJD4;A0A087WVU6;H0YJV8	A0A087X2H1;Q9ULT8;H0YJP0	E3 ubiquitin-protein ligase HECTD1	HECTD1	8	-0.71419	-1.09089	-0.848679	-1.05134	1.00575	0.871782	1.3034	+	16.6559	-1.24128	-0.153872	-0.282982	-1.16705	-1.05492	-0.911091	-1.04333	-1.05934	1.16938	0.992567	0.949615	1.06383	1.37829	1.29545	-0.0565142	-0.346382	-0.563105	-1.14515	-0.992741	0.0973063	-1.2444	-1.13303	1.01893	1.07298	0.865753	0.877811	1.29162	1.32314	-1.09892	-1.082	-1.14227	-1.03951	-0.330778	-0.786268	-0.698891	-0.894909
Q6GQQ9-2;Q6GQQ9;Q5SZ59;Q8TE49;Q8TE49-2	Q6GQQ9-2;Q6GQQ9;Q5SZ59	OTU domain-containing protein 7B	OTUD7B	8	-1.2607	-0.435687	-0.908926	-0.496676	0.949651	0.954056	1.11885	+	12.1928	-0.28335	-1.25405	0.000249124	-0.432186	-0.861217	-0.956635	0.0834345	-1.23288	0.8283	0.949546	0.656223	0.519038	1.01278	0.973069	-1.26734	-1.44143	-0.953282	-0.439188	-0.404271	-0.293364	-0.501654	-1.82726	1.11249	1.07023	0.883265	1.09257	0.894034	1.22493	-1.55394	-0.799504	-0.048403	-0.464105	-1.35296	-1.45021	-0.164452	-0.491698
Q9NS91;F8WE49;C9J0Q4;H7C0A5;F8WFA6;H7C3I2;F8WAZ7	Q9NS91;F8WE49	E3 ubiquitin-protein ligase RAD18	RAD18	8	-1.00785	-0.726264	-1.0631	-0.534195	1.06358	0.924434	1.33177	+	18.834	-1.4564	-0.832285	-0.479595	-0.883493	-0.615546	-0.95022	-0.275141	-0.668254	1.01906	1.1786	1.0749	0.761516	1.03254	1.33714	-0.338804	-0.807277	-0.843955	-0.101889	-1.17597	-1.486	-0.499789	-0.223203	0.896487	1.10811	0.762579	1.00992	1.32641	1.44216	-1.29759	-1.18342	-0.608572	-0.91422	-1.19036	-0.94221	-1.11749	-0.568601
H0YKX0;Q96EP0;Q96EP0-3;A0A0B4J293;Q96EP0-2;H0YM83;H0YKI4;H0YMN0;H0YNK5;H0YMG8;H0YM13	H0YKX0;Q96EP0;Q96EP0-3;A0A0B4J293;Q96EP0-2	E3 ubiquitin-protein ligase RNF31	RNF31	8	-1.0581	-0.830542	-1.15153	-0.374297	1.14193	0.855133	1.23357	+	14.75	-1.28114	-0.663522	-1.33126	-0.631706	-1.28496	-0.695048	-0.316676	-0.784816	1.14041	1.255	0.910886	0.710523	1.23629	1.24186	-1.23595	-0.880246	0.0863097	-0.276002	-1.13227	-0.630491	0.162791	-0.431917	1.20784	1.13518	1.02889	1.08752	0.978617	1.06743	-0.296115	-1.42891	-1.02938	-1.44026	-1.1708	-1.25653	-0.903044	-0.0627784
P98170;B1AKU2	P98170	E3 ubiquitin-protein ligase XIAP	XIAP	8	-0.647166	-0.786886	-1.08072	-0.598912	1.25657	1.16095	1.03453	+	16.6572	-0.618935	-0.91457	-1.24763	-1.04974	-1.69135	-1.00736	-1.07792	-0.315523	1.24382	1.3957	1.26949	1.31112	1.19702	0.82495	-0.591901	-0.675397	-0.827612	-0.74616	-0.492873	-1.40665	-0.26943	-0.364485	1.26932	1.27923	1.1597	1.1622	1.09761	1.1518	-0.492542	-0.827336	-0.506352	-0.198974	-0.820374	-1.15408	-1.33939	-0.83334
A0AVT1;A0AVT1-2;H0Y8S8;A0AVT1-3;A0AVT1-4;H0Y9U5	A0AVT1;A0AVT1-2	Ubiquitin-like modifier-activating enzyme 6	UBA6	8	-0.770854	-0.74437	-1.03268	-0.455784	1.06854	1.08772	1.12622	+	20.5083	-0.618641	-0.774227	-0.794915	-0.693826	-1.02248	-0.88266	-0.156246	-0.212957	1.0449	1.09185	1.08257	1.10455	1.20203	1.18481	-0.711613	-0.76748	-0.574493	-0.491928	-1.26994	-0.608938	-0.586153	-0.763633	1.07551	1.06173	1.09288	1.10138	1.13361	1.11882	-1.31894	-1.32722	-1.45896	-1.49953	-1.04288	-1.20709	-0.473462	-0.438105
Q96S55-2;Q96S55;Q96S55-3;Q96S55-4	Q96S55-2;Q96S55;Q96S55-3;Q96S55-4	ATPase WRNIP1	WRNIP1	8	-0.81339	-0.428833	-0.902501	-1.07672	1.106	1.0507	1.13047	+	17.3869	-1.43215	-0.53589	-0.408529	-0.351038	-1.14978	-0.6249	-0.636033	-1.27754	1.1237	1.10901	1.01947	0.995936	1.14128	1.1297	-0.36179	-0.445386	-0.411293	-0.446373	-0.525862	-1.17941	-0.110687	-1.40846	1.103	1.1372	1.09525	1.03503	1.09032	1.13124	-1.18495	-1.09089	-1.02063	-1.08797	-0.956156	-0.848846	-1.10885	-1.04459
Q8IWV8-4;Q8IWV8;Q8IWV8-2;Q8IWV8-3	Q8IWV8-4;Q8IWV8	E3 ubiquitin-protein ligase UBR2	UBR2	8	-0.92216	-0.406405	-1.1233	-0.934149	1.0813	1.11896	1.01319	+	17.2117	-1.37371	-0.470611	-0.55755	-0.702794	-1.26579	-1.07783	-1.01569	-0.988506	1.04563	1.06863	1.12188	1.1668	1.04043	1.04993	-0.27265	-0.432438	-0.905514	-0.255261	-1.16877	-0.409274	-0.272089	-1.01359	1.17757	1.21184	1.11011	1.09495	0.95795	0.991387	-1.42443	-1.52546	-0.15773	-0.219487	-0.882987	-1.36233	-0.794491	-0.879792
Q8IWV7;A0A087WTJ9;Q8IWV7-2;H3BUC4;H3BUZ4;A0A0C4DGM0;H3BQF8;H3BS20;H3BNQ6	Q8IWV7;A0A087WTJ9	E3 ubiquitin-protein ligase UBR1	UBR1	8	-0.889098	-0.594052	-0.864108	-0.868681	1.09664	1.12244	1.05351	+	17.9414	-1.42946	-1.04016	-0.377458	-0.971207	-0.41534	-1.12823	-1.06081	-0.87394	1.08338	1.03553	1.05128	1.13325	1.02006	1.02226	-0.261392	-0.73804	-0.486351	-0.614221	-0.726509	-0.337231	-0.454326	-1.15666	1.16075	1.15102	1.16964	1.10845	1.07884	1.10684	-1.49788	-0.46356	-0.573882	-1.29216	-1.00171	-1.21423	-0.863422	-0.784877
E9PMH5;Q13490;Q13490-2;A0A087X2B2;H0YDY3;E9PIW1;E9PNM6;Q13489;E9PI77;E9PQZ9	E9PMH5;Q13490;Q13490-2;A0A087X2B2	Baculoviral IAP repeat-containing protein 2	BIRC2	8	-0.844654	-0.655917	-0.916613	-0.905105	1.15138	1.23589	0.927685	+	18.6533	-1.15764	-0.843928	-0.856278	-0.685558	-0.883075	-0.152182	-1.06781	-0.517363	1.20437	1.07931	1.18083	1.03548	0.893005	0.920859	-0.845381	-0.511369	-0.242652	-0.626277	-1.55831	-0.950152	-0.828649	-0.438703	1.30413	1.22159	1.26686	1.24476	0.934511	1.06206	-1.04548	-0.582021	-1.1396	-0.553127	-0.711184	-1.25042	-0.981561	-1.31942
Q9NPD8	Q9NPD8	Ubiquitin-conjugating enzyme E2 T	UBE2T	8	-1.12817	-0.663615	-0.503141	-0.987588	1.21857	1.15239	0.900337	+	19.526	-0.847704	-1.29235	-0.700775	-0.343792	-0.350403	-0.265735	-1.00994	-0.38335	1.1335	1.10948	0.930595	1.17464	0.891089	1.00061	-1.0712	-0.945422	-0.626455	-0.734191	-1.00483	-0.65143	-0.272941	-1.31197	1.18918	1.25839	1.13013	1.04956	0.93068	0.909586	-1.18514	-1.27161	-1.17461	-0.613322	-0.552877	-0.453405	-1.53142	-0.965234
P55072;C9IZA5;C9JUP7	P55072	Transitional endoplasmic reticulum ATPase	VCP	8	-1.05609	-0.638157	-0.73297	-0.813845	1.37011	1.14567	0.770996	+	21.1462	-0.957337	-1.15485	-0.832733	-0.600251	-0.806991	-0.864652	-0.767717	-0.859973	1.3503	1.38993	0.848905	0.916561	0.577294	0.672254	-1.36428	-1.73728	-0.712398	-0.638886	-0.658949	-0.906457	-1.04994	-0.956186	1.5285	1.60847	1.38145	1.34544	1.0221	0.912977	-0.916389	-0.67919	-0.637428	-0.589903	-0.287148	-0.260641	-0.721691	-0.604135
O75390;B4DJV2;A0A0C4DGI3;H0YIC4;F8W4S1;F8VTT8;F8VPA1;H0YH82;F8W1S4;F8VR34;F8W642;F8W0J2;F8VPF9;F8VWQ5;F8VX68;F8VRP1;F8VX07;F8VP03;F8VZK9;F8VU34	O75390;B4DJV2;A0A0C4DGI3;H0YIC4	Citrate synthase, mitochondrial;Citrate synthase	CS	8	-1.0897	-0.35754	-0.650059	-0.638409	1.24226	1.06116	0.814068	+	12.9399	-1.80228	-1.05494	-0.469339	-1.44247	-1.51113	-0.575411	-1.38684	-0.513364	1.34225	1.39044	1.11179	1.14389	0.787979	0.819928	-1.12446	-0.840962	-1.02404	-0.245742	-0.956616	-0.724707	-0.763454	-1.5264	1.13776	1.09964	1.01052	0.930881	0.91512	0.854518	-0.419314	-1.13174	-0.106551	-0.219579	-0.360402	-0.442563	-0.151046	0.0897159
Q9C0C9;K7ES11;K7EQ12	Q9C0C9;K7ES11	E2/E3 hybrid ubiquitin-protein ligase UBE2O	UBE2O	8	-1.16999	-0.46275	-0.682238	-0.83961	1.1965	1.09455	1.09681	+	13.5429	-1.26973	-1.77907	-0.430345	-0.765472	-1.30346	-0.777999	-1.22031	-0.632687	1.42483	1.30598	1.16661	1.2087	1.20806	1.18805	0.0679255	-0.576963	-0.255453	-0.495156	-0.586477	-0.549174	-0.151703	-0.560099	1.18262	1.21038	1.14564	1.04345	1.02483	1.16879	-1.07025	-1.28003	-0.866671	-0.166342	-1.21172	-0.452995	-1.04653	-1.55958
Q9Y4C2;Q9Y4C2-2	Q9Y4C2;Q9Y4C2-2	TRPM8 channel-associated factor 1	TCAF1	8	-1.16843	-0.704363	-0.656313	-0.821469	1.05887	1.08508	1.2033	+	15.5112	-1.17969	-1.58149	-0.609241	-0.222082	-0.61798	-0.686428	-0.62969	-0.555452	0.719726	1.16138	0.777411	1.0958	1.1954	1.2112	-0.365752	-0.476599	-0.799484	-0.520145	-0.626197	0.28158	-0.985388	-0.734733	1.08901	1.02113	1.07436	1.10649	1.32785	0.982361	-1.45658	-1.15716	-1.19927	-1.22044	-1.25233	-0.804822	-0.908205	-1.0293
Q9Y4X5;H3BNB9;A0A087WT96;H3BSK4	Q9Y4X5	E3 ubiquitin-protein ligase ARIH1	ARIH1	8	-1.12997	-0.590825	-0.810529	-0.897289	1.06758	0.886091	1.27589	+	18.4021	-1.37745	-0.882491	-0.629422	-0.107575	-0.793503	-0.777107	-0.772959	-0.922808	1.1607	1.11702	0.8567	0.582835	1.0516	1.32818	-0.361043	-0.298182	-0.552227	-0.288448	-1.04029	-0.827556	-1.21396	-0.594766	1.00292	1.01814	1.12249	1.08841	1.25509	1.29669	-1.41858	-1.50056	-0.938764	-0.86234	-0.832399	-0.59553	-1.11342	-0.87177
Q9NXR7;F8W733;Q9NXR7-4;Q9NXR7-3;Q9NXR7-1;C9J2G0;A0A075B7D2	Q9NXR7;F8W733;Q9NXR7-4;Q9NXR7-3;Q9NXR7-1;C9J2G0	BRCA1-A complex subunit BRE	BRE	8	-0.980062	-0.813843	-0.825614	-0.944451	0.90927	0.967702	1.23328	+	11.1857	-1.07626	-0.558519	0.0647985	0.215269	-0.750726	-1.03921	-1.09029	-0.798617	1.06556	1.04124	0.795401	0.914228	1.25503	1.3309	-1.30092	-0.91748	-0.886648	-0.741039	-0.953751	0.0502254	-0.0186438	0.477806	0.974161	0.573595	1.02118	0.881908	1.13615	1.13072	-1.04264	-0.791979	-1.7158	-1.54548	-0.859372	-0.791856	-1.15005	-1.24201
Q9Y5J9;G3XAN8;E9PIR3	Q9Y5J9;G3XAN8	Mitochondrial import inner membrane translocase subunit Tim8 B	TIMM8B	8	-1.11527	-0.769057	-0.571709	-0.813493	0.991159	0.883017	1.42312	+	20.7162	-1.07064	-0.859225	-0.65377	-0.682859	-0.755814	-0.68356	-0.920908	-0.732174	1.13501	1.03515	0.817812	1.04899	1.21313	1.53523	-1.1599	-1.36904	-0.936344	-0.855255	0.332727	-0.459858	-1.10462	-0.894813	0.718728	0.847843	0.575517	0.948223	1.41848	1.42776	-0.789108	-1.31163	-1.13192	-0.605282	-0.951691	-0.434496	-0.70492	-0.727817
I3L0A0;Q13404;Q13404-7;Q13404-2;Q13404-1;G3V2F7;Q13404-8;Q15819;E5RIF1;D6RG00;A0A0A0MSL3;G3V113;H0YBX6;Q13404-6;H0YBP9	I3L0A0;Q13404;Q13404-7;Q13404-2;Q13404-1;G3V2F7;Q13404-8;Q15819;E5RIF1;D6RG00;A0A0A0MSL3;G3V113;H0YBX6;Q13404-6	Ubiquitin-conjugating enzyme E2 variant 1;Ubiquitin-conjugating enzyme E2 variant 2	TMEM189-UBE2V1;UBE2V1;UBE2V2	8	-1.02639	-0.894318	-0.586193	-0.916708	0.79319	0.833874	1.36832	+	9.76227	-1.40559	-0.899828	-1.26534	-0.922342	0.389551	0.00465049	-0.917707	-0.851848	0.813825	0.637386	0.820665	0.968285	1.28141	1.38071	-0.948926	-1.10386	-0.484585	-0.866293	-0.686423	-0.485963	-1.13732	-0.915709	0.772554	0.683747	0.738331	0.614861	1.35593	1.18396	-1.10822	1.04822	0.106501	-1.32979	-0.941771	-1.67178	-0.377518	-1.07325
Q9Y4B6;Q9Y4B6-2;Q9Y4B6-3	Q9Y4B6;Q9Y4B6-2;Q9Y4B6-3	Protein VPRBP	VPRBP	8	-1.12026	-0.892975	-0.613583	-0.404702	1.41935	0.811564	1.13401	+	8.15148	-1.46598	-1.28045	-0.25629	0.100686	-1.2708	-0.360855	-0.474397	-0.461445	1.59537	1.51616	1.03615	1.34697	1.51996	1.50211	-0.783351	-0.926326	-1.40185	-0.940635	-0.866311	0.30123	-0.124842	-0.103539	1.57159	1.32254	0.981428	0.503727	1.18269	1.08534	-0.960064	-1.56453	-0.845315	-1.51302	0.345666	-0.950225	-0.527289	-0.34796
Q7Z6Z7-3;Q7Z6Z7;Q7Z6Z7-2;H0Y659;A0A087X146;A0A1B0GXC7;A5YM72-2;A5YM72;A5YM72-4;A5YM72-5;A5YM72-3	Q7Z6Z7-3;Q7Z6Z7;Q7Z6Z7-2	E3 ubiquitin-protein ligase HUWE1	HUWE1	8	-1.10207	-0.830949	-0.602409	-0.464795	1.07762	0.993646	1.16441	+	15.3463	-0.943317	-1.43186	-0.838935	-0.822964	-0.310868	-0.0873928	-0.125997	-0.131202	1.09961	1.08452	0.990851	0.996606	1.19684	1.1645	-1.26083	-1.58879	-0.916312	-1.33636	-0.833509	-1.48097	-1.22235	-1.4039	1.07072	1.09608	0.996442	0.948783	1.13143	1.17194	-0.567642	-0.660252	-0.512491	-0.610842	-0.875306	-0.37131	-0.456542	-0.473048
Q5GLZ8-3;Q5GLZ8-2;Q5GLZ8;Q5GLZ8-6;H0Y6K7;D6RCL5;Q5GLZ8-4;Q5GLZ8-5	Q5GLZ8-3;Q5GLZ8-2;Q5GLZ8;Q5GLZ8-6	Probable E3 ubiquitin-protein ligase HERC4	HERC4	8	-1.06056	-0.836409	-0.835336	-0.512389	1.01124	0.924074	1.26262	+	15.6532	-0.97269	-0.754649	-0.82793	-0.844888	-0.69001	-0.752342	0.147421	-0.73478	0.879973	0.950312	0.693123	1.03382	1.19369	1.17131	-0.685487	-1.37712	-1.01503	-0.50386	-0.91833	-0.237254	-0.258356	-0.736118	1.17813	1.15498	0.790976	0.814325	1.30078	1.22445	-1.46997	-1.14844	0.0735296	-1.45402	-1.1722	-1.45128	-0.289998	-1.06807
Q9UMX0;Q9UMX0-2;Q9UMX0-3;Q9UMX0-4;H0YDS0;H0YEZ9	Q9UMX0;Q9UMX0-2;Q9UMX0-3	Ubiquilin-1	UBQLN1	8	-1.14257	-0.640736	-0.601525	-0.474175	1.10501	0.754917	1.178	+	7.81241	0.0544904	-1.85929	-0.184081	-0.352454	0.127323	0.0933541	0.363533	-0.0924644	1.43114	1.1204	0.577417	1.05621	1.11403	1.04608	-1.42135	-2.19431	-1.71746	-0.57266	-0.899884	-1.36148	-0.715796	-1.33244	1.4768	1.08962	0.980295	0.902239	1.3057	1.3079	-0.190456	-0.863796	-0.863762	-0.708813	-0.624927	-0.578124	-0.853672	-0.232553
Q9Y5V3;Q9Y5V3-2	Q9Y5V3;Q9Y5V3-2	Melanoma-associated antigen D1	MAGED1	8	-1.30003	-0.627097	-0.565214	-0.561566	1.10427	1.23399	1.08016	+	15.5763	-1.09326	-1.53313	-1.15474	-0.217125	-0.462858	-1.17008	-0.189245	-0.0822743	1.28938	1.01662	1.27039	1.33306	1.25507	1.17619	-1.57063	-0.933584	-0.505374	-0.42528	-0.58793	-0.327673	-0.165482	-0.933887	1.27127	1.19191	1.32881	1.05201	1.08038	1.07994	-1.30913	-1.29092	-0.994622	-0.74882	-0.799575	-0.542498	-0.963209	-0.970178
Q7L5D6;Q7L5D6-2;C9JPA8;C9JY46;C9JHN8	Q7L5D6;Q7L5D6-2;C9JPA8	Golgi to ER traffic protein 4 homolog	GET4	8	-1.23561	-0.792131	-0.388539	-0.71335	1.08798	1.20808	0.963055	+	10.4142	-1.50403	-1.22126	-0.730093	-0.854169	-0.578686	-1.25128	-1.09993	-0.518016	1.47565	1.07352	0.956219	-0.645303	1.02863	1.0369	0.309919	-1.59228	-0.541051	-0.676238	-0.167305	-0.529978	-1.09153	-0.908685	1.37301	1.10244	1.23626	1.41975	1.11131	0.790382	-1.24996	-0.923397	-1.09499	-0.967602	-0.176925	-0.2471	-0.242739	-0.294193
O43164-2;O43164	O43164-2;O43164	E3 ubiquitin-protein ligase Praja-2	PJA2	8	-1.14369	-0.679801	-0.509508	-0.74219	1.13388	0.964099	0.997808	+	12.1318	-1.48063	-0.843158	-1.3465	0.311716	-1.53331	-0.725617	0.172125	-0.741715	1.22074	1.04251	1.19636	1.55527	0.974704	0.952215	-1.15226	-0.899847	-1.07141	-0.874288	0.240624	-0.2934	-0.787241	-0.742665	1.13311	1.15225	0.971125	0.761032	0.799855	1.0426	-1.72301	-1.13512	-0.250855	-0.485313	-1.41549	-0.225048	-0.722875	-0.743357
P49427;U3KQP9;U3KQ77;U3KPV8	P49427;U3KQP9	Ubiquitin-conjugating enzyme E2 R1	CDC34	8	-1.08889	-0.803804	-0.87181	-0.474976	1.02665	1.28364	0.877789	+	14.639	-0.372897	-1.29822	-0.609973	-0.201848	-0.942191	-0.80143	-0.147573	-0.986863	1.208	0.946479	1.43944	1.56484	1.07913	0.871413	-0.382767	-1.0838	-0.98409	-0.623519	-0.413526	-0.473656	-0.0519808	-0.194603	0.737391	1.02785	1.02322	1.04392	0.884166	0.825553	-1.37351	-1.09399	-1.41769	-1.15746	-1.11197	-1.23224	-1.45394	-0.755349
R4GND1;A0A1B0GX65;Q96LR5;Q969T4;A0A087X283;R4GN77;C9J180	R4GND1;A0A1B0GX65;Q96LR5;Q969T4;A0A087X283;R4GN77	Ubiquitin-conjugating enzyme E2 E2;Ubiquitin-conjugating enzyme E2 E3	UBE2E3;UBE2E2	8	-1.13006	-0.762947	-0.879359	-0.62408	1.1792	1.17859	0.899572	+	10.4402	-1.07639	-1.30766	-0.832483	-0.841744	0.282582	-0.896544	0.00364783	-0.617716	1.20736	1.30214	1.35493	1.66747	1.07783	0.82236	-1.18373	-0.0622826	-1.26339	-0.693411	-1.5755	0.00756683	-0.630444	-1.16648	1.27504	1.15104	1.32909	1.0281	0.494189	0.983568	-1.41323	-0.843236	-0.107802	-0.353951	-0.862175	-0.97843	-1.09183	-0.462136
Q5VTB9	Q5VTB9	E3 ubiquitin-protein ligase RNF220	RNF220	8	-1.06561	-0.875184	-0.754946	-0.627415	1.1787	1.05905	1.05565	+	15.3986	-1.43321	-0.977945	-0.999124	-0.778059	-0.565079	-0.967685	-1.19001	-0.776588	1.15536	1.23633	1.09061	1.13145	1.01967	0.949872	-0.80424	-0.523237	-0.120322	-1.92381	-0.1287	-0.823485	-0.478241	-0.808464	1.02604	1.16378	0.862186	0.825425	1.09164	1.11526	-1.15328	-1.28065	-0.97231	-0.278727	-0.686407	-1.10888	-0.421448	-0.124498
Q16763;K7EPJ1;K7EM75	Q16763;K7EPJ1	Ubiquitin-conjugating enzyme E2 S	UBE2S	8	-1.24037	-0.85604	-0.744162	-0.70119	1.27112	1.03734	1.07445	+	22.0065	-1.32954	-0.524891	-0.787772	-0.436461	-0.779975	-0.669677	-0.486628	-1.02772	1.16268	1.15644	0.885807	0.799986	0.846342	1.11305	-1.20549	-0.448743	-1.18467	-0.924307	-0.790967	-0.812808	-0.655736	-0.965077	1.27074	1.27151	1.13554	0.977305	1.02134	1.03585	-1.27525	-1.33226	-0.757064	-0.977579	-0.708349	-0.523101	-0.626719	-0.746645
O43681;A0A087WXS7;K7ERW9	O43681;A0A087WXS7	ATPase ASNA1	ASNA1	8	-1.14881	-0.784972	-0.698655	-0.479093	1.15761	1.02304	0.894891	+	13.0551	-2.13041	-1.1656	-0.816277	-0.383265	-1.01879	-0.166764	-0.361773	0.113059	1.14845	1.19052	0.959695	1.01827	0.841664	0.894728	-1.07924	-0.983262	-0.998254	-0.753668	-1.2584	-0.0559421	0.144104	-0.596413	0.969026	1.3254	0.906008	1.0515	0.426323	1.10751	-1.46668	-1.13202	-0.916343	0.404123	-0.378519	-1.3362	-0.973815	-0.952671
O60220	O60220	Mitochondrial import inner membrane translocase subunit Tim8 A	TIMM8A	8	-0.862555	-0.984834	-0.684159	-0.770137	0.839845	1.29279	1.23457	+	17.1735	-0.649228	-0.550042	-1.03756	-1.04939	-0.778908	-0.696333	-0.522745	-0.805896	0.858044	0.778918	1.34717	1.41127	1.38799	1.39116	-1.28769	-0.755938	-0.603958	-1.14757	-0.982267	-0.169509	0.0080059	-0.848278	0.752285	0.821647	1.30444	1.28114	1.2907	1.17844	-0.969173	-1.22693	-0.932107	-0.889032	-0.671985	-0.64037	-1.57607	-0.734377
Q15018	Q15018	BRISC complex subunit Abro1	FAM175B	8	-0.79838	-1.00877	-0.845733	-0.724607	1.11492	0.95617	1.2217	+	18.8919	-1.08483	-0.831818	-1.39621	-0.399443	-0.6232	-0.901669	-0.66669	-0.924465	1.41296	1.36768	1.16841	0.993089	1.22623	1.2803	-0.450834	-0.764942	-1.03201	-0.266723	-0.743557	-0.789798	-0.756301	-0.0717436	0.79563	1.02903	0.862757	0.799863	1.21718	1.31947	-0.982833	-0.75282	-1.03561	-0.985531	-1.20048	-1.32181	-1.11706	-0.692913
Q9NWV8;J3KQS6;M0R0I0;M0R3F4;M0R2A4;M0R2K3;M0R193;M0R2I2;Q9NWV8-3;M0QYV1;M0QXG9;Q9NWV8-2	Q9NWV8;J3KQS6;M0R0I0	BRISC and BRCA1-A complex member 1	BABAM1	8	-0.974237	-0.819869	-0.728283	-0.533966	1.02275	1.23157	1.12521	+	17.7787	-0.968448	-0.544073	-1.58404	-0.794754	-1.58851	-1.03043	-0.870535	-0.422293	1.12486	1.43041	1.23215	1.37092	1.06684	1.19892	-0.83332	-0.980026	-0.399872	-0.59351	-0.786484	-0.562886	-0.483349	-0.465229	1.27986	0.724957	1.23099	1.28581	1.24285	1.18357	-1.35942	-1.04857	-0.844983	-0.928682	-0.670082	-0.53118	-0.792003	-0.584582
P62253;I3L0Q0;I3L2Q4;K7EPR7;I3L2H7	P62253;I3L0Q0;I3L2Q4	Ubiquitin-conjugating enzyme E2 G1;Ubiquitin-conjugating enzyme E2 G1, N-terminally processed	UBE2G1	8	-0.891179	-0.924681	-0.680106	-0.581058	1.08888	1.08871	1.05265	+	18.392	-0.819232	-0.581598	-0.739315	-0.812413	-0.587107	-0.773105	-0.665545	-0.358605	1.23902	1.22939	1.20933	1.30167	1.14221	1.04958	-0.749595	-0.963125	-1.05713	-0.686431	-0.433993	-0.0273739	-0.629397	-0.496982	1.12155	1.0562	1.09906	1.07835	1.05572	1.20784	-1.55272	-1.68769	-1.3443	-1.03695	-1.3858	-1.02244	-0.64879	-0.532718
P46736-2;P46736-3;P46736;A0A087WZR3;H9KVA9;A0A0D9SF50;X6RJS7;P46736-4;P46736-5;A0A0A0MS96	P46736-2;P46736-3;P46736;A0A087WZR3;H9KVA9;A0A0D9SF50;X6RJS7;P46736-4;P46736-5	Lys-63-specific deubiquitinase BRCC36	BRCC3	8	-0.892124	-0.907266	-0.596973	-0.719823	1.10237	1.02587	1.06694	+	19.1873	-0.904281	-2.01818	-0.912542	-0.928273	-0.795979	-0.36011	-0.547504	-0.36024	1.20996	1.23457	1.00696	1.06402	1.3386	1.45284	-0.843135	-0.879967	-0.941069	-0.458844	-0.451556	-0.742389	-1.01262	-0.983413	1.0877	1.11703	1.0041	1.04477	0.962653	1.0585	-0.799944	-1.44392	-0.901989	-0.670084	-1.03315	-0.207366	-0.742419	-0.697226
O75150;H3BP71;O75150-4;O75150-3;A0A087WTK2;H3BS50;H3BQ99;H3BUL6;I3L332	O75150;H3BP71;O75150-4;O75150-3	E3 ubiquitin-protein ligase BRE1B	RNF40	8	-0.868868	-0.796125	-0.81721	-0.615546	1.1054	1.01221	1.13288	+	16.6676	-0.937867	-0.611641	-0.464108	-1.01965	-1.01528	-1.00703	-0.39729	-0.727863	1.10247	1.10834	1.14725	1.70885	1.05608	1.25346	-0.629413	-0.868774	-0.636057	-0.696938	-1.32598	-0.362199	-0.503229	-0.469737	1.22898	1.04595	1.0113	1.01311	1.20967	1.23896	-0.868962	-1.8148	-0.961769	-0.895312	-0.429208	-0.627395	-0.933379	-1.40906
Q9NR28-2;Q9NR28;F5H796;A0A024RBT2;F5GXT8;Q9NR28-3;F5GYH3;F5GX50;H7BZK7;F5H0Q4;H7BZQ7	Q9NR28-2;Q9NR28;F5H796;A0A024RBT2;F5GXT8;Q9NR28-3;F5GYH3;F5GX50;H7BZK7	Diablo homolog, mitochondrial	DIABLO	8	-0.891726	-0.872929	-0.791863	-0.661531	1.11628	1.23451	1.05967	+	22.844	-0.768666	-1.01479	-0.784464	-0.814907	-0.982715	-1.35836	-0.693449	-0.348144	1.11013	1.12653	1.22361	1.31762	1.13094	1.23139	-0.765248	-0.562052	-0.930951	-0.748666	-0.650983	-0.793393	-0.629613	-0.893305	1.1116	1.14632	1.03158	1.12484	1.09127	1.02807	-1.24645	-1.09845	-1.21846	-1.26244	-0.790333	-0.698909	-0.788742	-0.152015
P11441;Q5HY81;F8WB70	P11441;Q5HY81	Ubiquitin-like protein 4A	UBL4A	8	-0.969459	-0.959615	-0.720024	-0.767059	1.16124	1.12159	1.11578	+	21.5687	-0.766635	-0.459037	-0.565262	-0.849578	-0.871465	-0.934378	-1.34163	-0.457751	1.13975	1.04922	1.17162	1.27909	1.13089	1.09172	-0.883297	-1.28067	-1.19644	-1.17862	-0.459392	-0.165269	-0.537078	-0.702616	1.09002	1.18274	0.930983	0.859607	1.11574	1.11582	-1.05562	-1.13609	-0.92257	-0.996661	-0.687363	-0.752684	-0.831503	-0.9547
A0A0D9SG71;A0A0R4J2E5;P49459;A0A0D9SEZ6;P49459-3;P49459-2	A0A0D9SG71;A0A0R4J2E5;P49459;A0A0D9SEZ6;P49459-3;P49459-2	Ubiquitin-conjugating enzyme E2 A	UBE2A	8	-0.987073	-0.928187	-0.839906	-0.730808	1.15565	1.14888	1.12562	+	19.0546	-1.09272	-0.877669	-1.02378	-0.832594	-0.386767	-0.399911	-0.935671	-0.628793	1.13881	1.03136	1.11921	1.17855	1.26343	1.22136	-0.981196	-0.992951	-0.621097	-0.450404	-1.12992	-0.643671	-0.832823	-0.282885	1.29369	1.26727	1.32772	1.3074	1.1721	1.07913	-1.36271	-0.640335	-1.02731	-1.33843	-1.03614	-1.06151	-0.971492	-0.237508
Q5VTR2;C9J0A5;C9JXC9;C9JWJ4	Q5VTR2	E3 ubiquitin-protein ligase BRE1A	RNF20	8	-0.822426	-0.998363	-0.601731	-0.944992	1.18815	1.1378	1.08825	+	18.3438	-0.397026	-1.49086	-1.1524	-0.525235	-0.404053	-0.341173	-1.00714	-0.982819	1.24382	1.32196	1.14231	1.1635	1.18894	1.3957	-0.598399	-1.164	-1.1268	-0.980223	-1.17375	-0.205533	-0.313046	-0.907166	1.13685	1.23944	1.13329	1.20036	1.19063	0.946912	-0.741445	-0.903408	-1.0165	-0.666591	-0.799409	-0.97453	-0.777314	-1.1175
P46379-3;P46379;P46379-2;A0A0G2JK23;A0A024RCR6;P46379-5;P46379-4;A0A0G2JL47;X6REW1;A0A0G2JJM1;F6S6P2;F6VEM6;F6U341;H0Y4L1;F6X9W3;A0A1B0GX79;A0A0G2JJR8;H0Y710;F6XTU0;F6U1F2;F6UR09;F6WML8;F6TC96	P46379-3;P46379;P46379-2;A0A0G2JK23;A0A024RCR6;P46379-5;P46379-4;A0A0G2JL47	Large proline-rich protein BAG6	BAG6;BAT3	8	-0.748326	-1.16535	-0.615426	-0.745289	1.16041	1.114	1.02336	+	18.4443	-0.785125	-0.397345	-1.25788	-1.29311	-0.573464	-0.352393	-0.173562	-0.469154	1.1551	1.16573	1.08367	1.19456	1.03166	1.02454	-0.37132	-1.53153	-1.07282	-1.38103	-0.43611	-1.42422	-1.14583	-0.910581	1.184	1.19638	1.18891	1.14434	1.02219	1.05145	-0.911452	-0.711527	-0.69403	-0.829495	-0.75035	-0.657389	-0.962404	-0.579997
R4GNH3;E9PN50	R4GNH3;E9PN50		PSMC3	9	-0.626162	-0.43315	-1.4886	-0.456609	0.867662	0.549093	1.51599	+	10.765	-0.241862	-0.782504	-0.34863	-0.264304	-0.143158	-0.096923	0.3032	0.231951	0.875964	0.879601	0.590021	0.508166	1.66071	1.55777	-1.1094	-0.775233	-0.517669	-0.127166	-1.80729	-1.54543	-0.37023	-0.612413	0.882208	0.85936	0.65184	0.741716	1.60901	1.4742	-0.477092	-0.467299	-0.998783	-1.35572	-2.31481	-1.43178	-0.542988	-1.15358
P49721;A0A087WVV1	P49721;A0A087WVV1	Proteasome subunit beta type-2	PSMB2	9	-0.0186067	-0.436354	-1.01804	0.260263	0.852293	0.0190313	1.10504	+	3.67962	-0.0222983	-0.0149151	-0.0499195	0.176593	0.0506578	0.191417	0.662347	0.732355	1.10523	1.14412	0.448401	-0.410338	1.07014	1.44028	-0.587789	0.0352722	-0.822788	0.0713298	-1.05463	-0.981458	0.189209	0.331317	0.957138	0.747448	0.704161	0.72207	0.754086	1.39831	-0.245146	0.239403	-1.33403	-0.948381	-2.20372	-3.12965	-0.445208	-2.06245
P49720;A0A087WUL2;A0A087WXQ8;A0A087WY10	P49720;A0A087WUL2;A0A087WXQ8;A0A087WY10	Proteasome subunit beta type-3	PSMB3	9	0.0857471	-0.701447	-1.38996	-0.0876142	0.834914	0.53071	1.09467	+	7.32812	0.320356	0.435455	-0.124813	-1.83315	-0.214475	-0.457261	0.266889	0.12258	1.16639	1.17289	0.474714	0.37522	1.35093	1.23165	0.141522	-0.728873	-0.03255	-0.0748334	-2.03662	-2.20876	-0.147839	-0.027389	0.822567	0.84726	0.756211	0.686272	1.10349	1.08586	0.0209429	0.0299721	-2.06662	-1.27808	-2.54066	-0.743306	-0.649763	-0.714442
A0A024RA52;P25787;C9JCK5;H3BT36;H7C402	A0A024RA52;P25787	Proteasome subunit alpha type;Proteasome subunit alpha type-2	PSMA2	9	0.0771743	-0.448716	-1.10608	-0.210393	0.423513	0.318326	1.40727	+	4.71683	0.122262	-0.35909	-0.405115	-0.252122	0.247997	-0.202068	0.424918	0.802101	0.691212	0.749165	0.690219	1.04073	1.5791	1.4121	0.781924	0.408909	-0.492317	-0.317336	-2.0686	-2.89634	-0.549536	0.128751	0.613519	0.233508	0.326732	0.24702	1.32839	1.22577	-0.155238	0.032087	-0.838798	-1.17433	-1.12709	-1.08507	-1.2851	-1.13168
[truncated: 15 more columns]

## Sheet: 2_Fig. 4b_SHSY5Y
Significantly enriched proteins from SHSY5Y cell extract after AE-MS (related to Fig. 4b)
Proteins					Average Enrichment (Log2, Z-scored)							ANOVA		LFQ Intensity (Log2, Z-scored)
Protein IDs	Majority protein IDs	Protein names	Gene names	Cluster	Beads	Nedd8 nhpS65	Nedd8 pS65	Nedd8	Ub nhpS65	Ub pS65	Ub	ANOVA Significant	-Log ANOVA p value	1_Beads_1	1_Beads_2	1_Nedd8 nhpS65_1	1_Nedd8 nhpS65_2	1_Nedd8 pS65_1	1_Nedd8 pS65_2	1_Nedd8_1	1_Nedd8_2	1_Ub nhpS65_1	1_Ub nhpS65_2	1_Ub pS65_1	1_Ub pS65_2	1_Ub_1	1_Ub_2	2_Beads_1	2_Beads_2	2_Nedd8 nhpS65_1	2_Nedd8 nhpS65_2	2_Nedd8 pS65_1	2_Nedd8 pS65_2	2_Nedd8_1	2_Nedd8_2	2_Ub nhpS65_1	2_Ub nhpS65_2	2_Ub pS65_1	2_Ub pS65_2	2_Ub_1	2_Ub_2	3_Beads_1	3_Beads_2	3_Nedd8 nhpS65_1	3_Nedd8 nhpS65_2	3_Nedd8 pS65_1	3_Nedd8 pS65_2	3_Nedd8_1	3_Nedd8_2
Q14677-3;Q14677;Q14677-2	Q14677-3;Q14677;Q14677-2	Clathrin interactor 1	CLINT1		-1.03185	0.795458	-0.154673	0.93978	-0.47882	0.467189	-0.299863	+	4.0418	-2.05247	-1.03063	2.04024	0.567269	-0.471061	-0.218665	1.16867	0.71089	-1.1659	-0.15208	1.06759	-1.12526	-0.228274	-0.371451	-1.03307	-0.377286	1.16844	1.02365	-0.0906803	-0.273786	1.49775	1.74053	-0.795912	0.103276	1.36281	0.386241	0.059456	-0.439869	-1.77616	0.234902	0.228888	-0.0397219	0.386388	0.0216156	0.384735	0.673664
H3BPK3;Q16775-2;Q16775;H3BPQ4;H3BQW8;Q16775-3;H3BV79	H3BPK3;Q16775-2;Q16775;H3BPQ4;H3BQW8	Hydroxyacylglutathione hydrolase, mitochondrial	HAGH		-0.708834	0.747282	0.32007	0.887629	-0.537489	0.15951	-0.840672	+	3.49583	-2.01174	-1.37288	0.69397	0.800593	-0.262271	0.47645	0.27167	0.768882	-1.5928	-0.322327	0.483018	0.21333	-1.87453	-0.584258	-0.917624	-0.500043	1.84591	1.96588	1.03241	1.56762	0.866421	1.26444	-1.17682	-0.222331	0.105691	0.804595	-0.996895	-1.33652	0.550956	0.929312	-0.265386	0.165129	-0.0334907	0.16369	1.22236	0.908837
P28799;K7EKL3;P28799-2;P28799-3;K7EMR1;K7EPL0;K7EQ05	P28799;K7EKL3;P28799-2;P28799-3	Granulins;Acrogranin;Paragranulin;Granulin-1;Granulin-2;Granulin-3;Granulin-4;Granulin-5;Granulin-6;Granulin-7	GRN	1	-0.00811712	1.35591	0.27222	0.428089	-0.316792	-0.278522	-0.54538	+	3.88013	-0.00301155	-0.257743	1.25232	1.72274	-0.297843	0.0166159	-0.299852	0.187815	-3.50468	-0.406801	-2.52606	0.499456	-0.555542	-0.993229	0.286269	-0.0132227	2.13576	1.4595	0.745142	0.381312	0.66639	0.642741	-0.210377	0.633536	-0.345688	-0.1106	-0.532239	-1.03908	0.347524	-0.795593	0.904567	1.19661	0.51006	0.163128	0.391414	0.464764
Q92598-2;Q92598;Q92598-3;Q92598-4;A0A0A0MSM0;R4GN69	Q92598-2;Q92598;Q92598-3;Q92598-4;A0A0A0MSM0	Heat shock protein 105 kDa	HSPH1	1	-0.196176	1.3392	0.279299	-0.00690893	-0.353904	-0.637919	-0.89802	+	5.16779	-0.156101	-0.236251	1.11761	1.40283	0.492511	0.0660866	-0.183883	-0.342305	-2.84626	-0.680933	-0.838541	-2.34004	-0.902633	-0.893407	0.96715	0.902565	2.27335	1.90445	0.852484	0.929971	0.549268	0.761237	0.106621	0.348626	0.0214615	-1.30534	-0.490202	-0.0261438	-0.261111	-0.459066	1.26366	1.27556	0.0083449	-0.134767	0.0356282	-0.0494461
H3BM14;H3BM74;Q9Y5A7-2;Q9Y5A7;C9JRT6;F8WDB6;C9J7X7;H7C5N1;F8WDL9;H7C5E1	H3BM14;H3BM74;Q9Y5A7-2;Q9Y5A7;C9JRT6;F8WDB6	NEDD8 ultimate buster 1	NUB1	1	-0.805293	1.71055	0.600008	0.95915	-1.05726	-0.660289	-0.908101	+	19.9176	-0.998807	-0.353735	1.74064	1.75755	0.611534	0.588481	0.908172	1.01013	-1.05128	-1.10835	-0.863422	-0.648596	-1.08688	-0.347504	-0.998822	-0.406772	1.76175	1.68047	0.881285	1.00456	1.09803	1.11372	-1.06323	-0.428154	-0.641729	-0.671982	-0.729325	-0.458115	-0.710793	-0.899792	1.25906	1.25935	0.417499	0.451313	0.866136	0.786917
P34932;A0A087WYC1;A0A087WTS8;P34932-2	P34932;A0A087WYC1;A0A087WTS8	Heat shock 70 kDa protein 4	HSPA4	1	-0.68586	2.09708	0.530924	0.238415	-0.620732	-0.331335	-0.974915	+	11.5053	-0.695231	-0.684367	2.09401	2.15865	0.508742	0.553105	0.3742	0.435014	-0.972819	-2.08906	0.0564874	-0.205842	-0.549725	-0.929286	0.0320635	0.261797	2.10016	2.13533	0.614999	0.776295	0.41048	0.0432684	0.175291	0.024269	-0.711283	-0.835399	-1.02054	-1.59435	-0.687352	-0.712813	1.39158	1.41498	0.0991077	0.0573393	0.0117619	0.102631
P38646;D6RA73;D6RJI2;H0Y8S0;H0YBG6	P38646	Stress-70 protein, mitochondrial	HSPA9	1	-0.721093	1.73399	0.326008	0.214213	-0.77508	-0.600497	-0.801328	+	16.0657	-0.716716	-0.900456	1.85174	1.61625	0.332292	0.319724	0.262188	0.166238	-1.10864	-0.966992	-0.562444	-0.63855	-0.822272	-0.827271	-0.359941	-0.257488	2.5669	2.59114	1.08211	1.03845	0.756348	0.708822	-0.60444	-0.609095	-0.33644	-0.209568	-0.639056	-0.620629	-0.72547	-0.767733	1.56446	1.54735	0.164178	0.131415	0.0971092	0.0663557
P11142;E9PKE3;P11142-2;E9PNE6;E9PN89;A8K7Q2;E9PLF4;E9PQQ4;E9PQK7;E9PPY6;E9PI65;E9PS65;P54652;E9PN25;E9PM13	P11142;E9PKE3;P11142-2;E9PNE6;E9PN89;A8K7Q2	Heat shock cognate 71 kDa protein	HSPA8	1	-0.342441	1.62683	0.411831	0.215107	-0.778053	-0.595486	-0.932431	+	14.7432	-0.964067	-1.07829	1.79538	1.45828	0.23752	0.474482	0.36569	0.279915	-0.803494	-0.752612	-0.443546	-0.69596	-0.641898	-0.78122	0.118556	-0.0611437	3.0559	2.66693	0.927904	0.720358	0.19316	0.099821	-0.612087	-0.539977	-0.533491	-0.564553	-0.99355	-0.991716	-0.305798	-0.379084	1.40819	1.44576	0.300615	0.34918	0.0825318	0.237053
A0A0G2JIW1;P0DMV9;P0DMV8;P0DMV8-2;V9GZ37	A0A0G2JIW1;P0DMV9;P0DMV8;P0DMV8-2;V9GZ37	Heat shock 70 kDa protein 1B;Heat shock 70 kDa protein 1A	HSPA1B;HSPA1A	1	-0.499561	1.74639	0.819055	0.483386	-0.887189	-0.584091	-0.940096	+	22.239	-0.949814	-0.913026	1.96099	1.53179	0.880954	0.757156	0.438178	0.528594	-0.998418	-0.87373	-0.595928	-0.659918	-0.764059	-1.12762	-0.347912	-0.41059	2.23098	2.26578	0.940176	0.953132	0.616515	0.674016	-0.900648	-0.82965	-0.52088	-0.912499	-0.881549	-1.01287	-0.480023	-0.519099	1.46524	1.41442	0.554742	0.594476	0.229019	0.358076
Q15843;S4R3E9;F8VSA6;E9PS38;E9PL57	Q15843;S4R3E9;F8VSA6;E9PS38;E9PL57	NEDD8	NEDD8;NEDD8-MDP1	2	-0.676781	0.909742	1.09344	1.11747	-1.01624	-0.314077	-1.19031	+	20.8951	-1.13537	-1.11477	0.792636	0.814203	1.06238	1.10559	0.89947	1.11439	-0.83434	-1.13568	-0.517065	-0.444996	-1.20713	-1.19263	-0.624786	-0.457245	1.11184	1.07826	1.27072	1.28169	1.37124	1.35157	-1.50671	-1.50883	-0.199721	-0.240667	-1.37252	-1.18799	-0.728776	-0.504182	0.912165	0.907318	1.08128	1.02227	1.11245	1.12056
Q9Y2U9;G3V3U8;G3V2H2;Q9Y2U9-2	Q9Y2U9;G3V3U8;G3V2H2;Q9Y2U9-2	Kelch domain-containing protein 2	KLHDC2	2	-0.31801	0.989317	0.839458	0.916139	-0.624275	-0.601893	-0.642665	+	6.46886	-0.171498	-0.284795	0.608135	0.405076	0.862318	0.816598	0.84196	0.687411	-0.819983	0.0802589	-0.640564	0.615195	-0.368067	-0.775354	-0.351225	-0.244886	1.70862	1.79133	1.14602	1.14357	1.12426	0.99668	-0.217626	-1.1954	-0.367648	-0.563223	-0.831213	-0.139065	-1.60342	-1.40967	1.00668	0.971959	0.199052	0.575874	0.733274	0.990319
B8ZZU8;Q15370;Q15370-2;I3L0M9;A0A0B4J296	B8ZZU8;Q15370;Q15370-2;I3L0M9	Transcription elongation factor B polypeptide 2	TCEB2	2	-0.285112	0.989908	0.850692	0.976983	-0.525189	-0.740362	-0.276016	+	3.48257	-0.752131	-0.4689	0.976511	-3.04417	0.688425	0.851519	0.896106	1.32435	-0.817183	0.423014	-2.80381	-0.685892	-0.57448	-0.454593	-0.342582	-0.164817	1.11109	1.00331	0.849865	0.915749	0.960619	1.14401	-0.443111	-0.116106	-0.6444	-0.794832	0.098386	-0.159475	0.101571	-0.227642	1.00611	0.508712	0.791673	0.887334	0.848614	0.993347
Q13564-2;Q13564;Q13564-4;Q13564-3;H3BMR3;J3QRA5;J3KTE3;J3KRK3;J3QLH4;H3BSS8	Q13564-2;Q13564;Q13564-4;Q13564-3	NEDD8-activating enzyme E1 regulatory subunit	NAE1	2	-1.15064	0.858027	1.21058	1.24586	-0.579807	-0.765237	-0.710861	+	22.8252	-1.45768	-1.49012	0.917611	0.88702	1.26401	1.25558	1.16275	1.18407	-0.534979	-0.427731	-1.26184	-0.797534	-0.669556	-0.847389	-0.606147	-1.48677	0.829034	0.981273	1.19365	1.2275	1.34251	1.33285	-0.825746	-0.437964	-0.732939	-0.606381	-0.613436	-0.752166	-0.813407	-0.843598	0.750307	0.651472	1.15169	1.13866	1.24225	1.24946
P61081;M0QX69;M0QYI6	P61081	NEDD8-conjugating enzyme Ubc12	UBE2M	2	-0.878111	0.78453	1.0419	1.35799	-0.726794	-0.754802	-0.782203	+	20.8457	-0.97707	-0.911188	1.39749	1.32706	1.2284	1.21036	1.42778	1.4228	-0.396224	-0.708938	-0.74348	-0.946536	-1.03265	-0.901208	-0.774162	-0.845033	0.783036	0.755404	1.02855	1.03918	1.38235	1.33364	-1.11109	-0.74465	-0.67061	-0.415619	-0.760542	-0.586165	-1.1675	-0.688655	0.767144	0.786025	0.886343	1.04462	0.909256	1.21604
Q8TBC4;Q8TBC4-2;F8W8D4;F8WF86	Q8TBC4;Q8TBC4-2;F8W8D4	NEDD8-activating enzyme E1 catalytic subunit	UBA3	2	-1.0388	0.845459	1.15777	1.26711	-0.628585	-1.21206	-0.44791	+	20.8774	-1.32875	-0.748853	1.03237	0.844243	1.25489	1.20504	1.19476	1.31795	-0.478298	-0.553428	-0.730831	-1.39773	-0.439521	-0.715072	-1.35272	-0.493416	0.862269	0.846675	1.18053	1.135	1.32847	1.24855	-0.793476	-0.66692	-0.531199	-1.22594	-0.4336	-0.441172	-1.57837	-0.606545	0.693008	0.743581	1.04682	1.07494	1.23989	1.28566
A0A0A0MTN0;Q13617;Q13617-2;Q5T2B5;Q5T2B7	A0A0A0MTN0;Q13617;Q13617-2;Q5T2B5	Cullin-2	CUL2	2	-0.690153	0.52277	1.14176	1.27763	-0.793145	-0.931062	-0.0925426	+	12.7875	-1.06282	-2.24396	-0.0127899	0.0618818	1.24326	1.09606	1.3137	1.11798	-0.597753	-0.726208	-0.755114	-1.05388	0.392683	0.485799	-0.535265	-0.7605	1.00078	1.033	1.18747	1.25793	1.50565	1.51418	-0.801529	-1.26317	-1.43923	-0.554664	-0.755272	-0.61714	-0.573975	-0.619806	0.660917	0.384623	0.859854	0.899571	1.24157	1.21559
E5RHG8;Q15369-2;Q15369;R4GMY8	E5RHG8;Q15369-2;Q15369	Transcription elongation factor B polypeptide 1	TCEB1		0.00494699	0.691008	0.828296	0.915562	-1.45709	-1.40685	0.343827	+	5.55226	-0.000395341	-0.597282	0.808804	-0.87238	1.12587	0.689056	1.05092	1.14994	-1.70589	-0.8337	-2.04857	-1.43638	0.601421	0.17165	0.0102893	0.328282	0.901386	0.78427	0.731534	0.945545	0.804676	1.02645	-1.23527	-1.67891	-1.37732	-1.62563	-0.882117	-1.26742	-0.490279	0.642887	0.597746	0.469793	0.86883	0.787762	0.766988	0.721122
E9PDF6;O43795;O43795-2;H7C2Y7;A0A0U1RRI3;E7EQD9;Q9UBC5;C9JYW1;G3V342	E9PDF6;O43795;O43795-2	Unconventional myosin-Ib	MYO1B		0.238063	0.540688	0.363977	0.94454	-1.32808	-0.0153018	-0.553239	+	2.99469	0.648423	0.528571	0.634298	0.5315	0.940614	0.778689	1.20768	1.09668	-3.4235	-0.554209	-0.179715	-1.38128	-0.369973	-1.1133	0.215413	-0.299407	0.549877	0.69879	0.45881	0.269145	0.457919	0.140595	-2.08866	-2.55192	-0.130727	0.100123	0.53607	0.618277	-0.777754	0.260712	0.197744	0.501967	0.239254	-0.135913	0.900587	0.988492
K7EJT5;K7EP65;K7EKS7;K7ELC4;K7EMH1;K7ERI7;P35268	K7EJT5;K7EP65;K7EKS7;K7ELC4;K7EMH1;K7ERI7;P35268	60S ribosomal protein L22	RPL22		0.20785	0.525599	0.263308	0.715005	-0.219772	-0.864619	-0.0387369	+	1.98818	-0.169631	-0.273576	1.51393	1.33241	0.117106	0.415967	0.331908	0.443695	0.293191	0.167538	-2.76726	0.493678	-0.07199	-0.131833	0.107033	0.308666	0.360219	0.242139	-3.31836	-0.0208766	0.986427	1.17925	0.0297691	-0.469314	-1.62677	-2.40564	-0.00548387	-0.075618	0.695046	0.738149	0.612653	0.438544	0.463798	0.409509	0.438828	0.986315
Q13501;Q13501-2;E7EMC7;E9PFW8;E3W990;D6RBF1;C9J6J8;C9JRJ8	Q13501;Q13501-2;E7EMC7	Sequestosome-1	SQSTM1		-1.02746	-0.306386	0.521945	1.16696	-0.653861	0.0620139	0.962775	+	7.80692	-0.83862	-1.11848	0.0671353	-0.569521	0.483291	0.687314	0.85196	0.99543	-1.16878	-0.917774	0.0192365	-1.54771	1.02	1.56437	-1.08012	-0.683752	0.127296	-0.04325	1.02748	0.124722	1.29852	1.22411	-1.98397	-0.217627	-0.0059676	0.406035	0.863754	0.969157	-0.974806	-1.31091	-2.21634	-1.83553	0.560598	0.447892	1.3847	1.10981
P15374;A0A087WTB8;Q5TBK7	P15374;A0A087WTB8;Q5TBK7	Ubiquitin carboxyl-terminal hydrolase isozyme L3;Ubiquitin carboxyl-terminal hydrolase	UCHL3		-2.09964	-0.245173	0.88422	-0.0604529	0.418328	-0.0121265	0.555142	+	13.3593	-2.34684	-2.48337	-1.31922	-0.480025	0.955879	0.812562	-0.0584347	-0.442514	0.383674	0.452982	-0.243504	-0.253526	0.542443	0.567841	-2.29372	-1.80352	0.417814	0.320292	1.44556	1.38223	0.735881	0.775111	0.613201	0.706775	0.473935	0.585898	0.485021	0.53983	-1.90556	-1.50822	-0.398985	-0.0913605	0.788247	0.733059	-0.0624712	-0.136252
Q9NZT1	Q9NZT1	Calmodulin-like protein 5	CALML5		-1.36464	0.143656	0.847968	0.155993	0.547329	-0.154202	0.36533	+	2.27365	-1.51296	-2.06328	-1.52226	-1.00572	1.21597	1.32775	-1.21528	-0.757538	-0.296156	-0.661602	-1.37933	-0.841383	0.490981	0.612612	-1.21632	-0.547763	0.376384	-0.0890727	0.436277	0.188128	0.0622049	0.310722	0.582657	0.512002	0.606849	-1.71348	-0.521756	-0.111619	-0.43751	-1.58721	1.46333	1.33015	1.03047	0.665464	0.300641	0.249782
Q9UBN7;Q9UBN7-2;A6NDI8;E7EPS2;C9J172;E9PEH1;E7EP63;E7ER52;C9JEF4	Q9UBN7;Q9UBN7-2	Histone deacetylase 6	HDAC6		-2.316	0.111434	0.0252637	-0.00938821	0.841534	0.993179	0.38655	+	21.7754	-2.40396	-2.60717	0.10781	0.115058	0.0398436	0.0869251	0.0566774	0.0487594	0.844106	0.904158	1.03501	0.951351	0.440513	0.3433	-1.76072	-2.22805	0.447605	0.304926	0.0106839	0.205277	-0.142421	0.0660176	0.846964	0.838962	1.21493	1.20579	0.300959	0.380295	-1.6167	-2.5723	-0.0855421	-0.111068	-0.157175	-0.28854	-0.25306	-0.0675359
O00291-3;O00291-4;O00291;C9JMG5;O75146;O75146-2	O00291-3;O00291-4;O00291	Huntingtin-interacting protein 1	HIP1		-1.9077	-0.755488	0.0545498	0.717677	0.342537	0.227351	1.18348	+	17.4518	-2.05137	-2.48491	-0.701323	-0.809653	0.0558442	0.0532553	0.791276	0.610341	0.775274	0.625075	0.580918	0.637971	1.31849	1.22353	-2.54926	-1.63944	-0.428956	-0.398188	0.381948	0.0802143	0.732812	0.702543	0.273782	0.0612042	0.309442	0.0340332	1.09556	1.03716	-1.76404	-1.00605	-0.942704	-0.991058	0.0262283	-0.186742	0.332943	0.766254
P45974;P45974-2;F5H571	P45974;P45974-2	Ubiquitin carboxyl-terminal hydrolase 5	USP5		-1.94603	-0.552316	0.101488	0.221077	0.729277	0.761435	0.784466	+	23.1266	-1.98158	-1.91047	-0.578358	-0.526274	0.0873562	0.115619	0.182941	0.192276	0.728176	0.722304	0.772912	0.749957	0.776069	0.764551	-1.69656	-1.63388	-0.470722	-0.439644	0.186651	0.172792	0.407466	0.405082	0.741172	0.734664	0.870868	0.842697	0.779866	0.789066	-2.49552	-2.94854	-0.647908	-0.632655	0.0123401	0.0269121	0.233241	0.208914
P09936;D6R956;D6RE83;D6R974;D6RF53	P09936;D6R956;D6RE83;D6R974	Ubiquitin carboxyl-terminal hydrolase isozyme L1;Ubiquitin carboxyl-terminal hydrolase	UCHL1		-1.89181	-0.832221	-0.0510916	0.236819	0.912357	0.926821	0.891312	+	20.6482	-1.91455	-1.86907	-0.801993	-0.862449	-0.0687685	-0.0334146	0.214893	0.304263	0.919969	0.915792	0.964957	0.933154	0.896914	0.88571	-1.25946	-1.28487	-0.703852	-0.626249	0.160633	0.192994	0.258745	0.359963	0.934209	0.908923	0.920488	0.943286	0.706026	0.812155	-2.36215	-2.44272	-1.11944	-1.26491	-0.168738	-0.124425	-0.0307207	-0.0265288
O75340-2;O75340;A0A024QZ42;E7EPW6;H0Y9X3;A0A087WZ38;O75340-3;D6RA21;Q86W51	O75340-2;O75340;A0A024QZ42	Programmed cell death protein 6	PDCD6		-0.425867	-0.907535	0.31175	0.380028	0.736512	0.103135	0.914131	+	4.90681	-0.247135	-0.6046	-2.2847	-4.24921	0.343981	0.279518	-0.376298	0.135011	0.475536	0.651736	-0.28361	-0.935014	0.866717	0.961545	-1.22047	-1.55452	-0.933431	-0.881639	0.547969	0.611273	0.601092	0.85627	1.06038	0.876767	0.317439	0.48641	0.218339	0.267596	-0.136512	0.300602	-0.333316	-0.543658	0.0507041	0.226912	0.37145	0.388605
Q9Y5L4;K7EIT2	Q9Y5L4	Mitochondrial import inner membrane translocase subunit Tim13	TIMM13		-0.245804	-1.47269	0.0313732	0.236788	0.287035	-0.0299743	1.12319	+	1.78691	-0.265377	-0.226231	-1.93306	-1.01233	0.072639	-0.0783296	0.723152	0.53676	0.281432	0.350971	-0.0577902	0.810284	1.14437	1.22921	-1.56789	-0.406449	0.959505	0.825738	-0.0551574	0.695989	-1.79264	0.39843	0.292637	0.32454	-1.59912	0.833264	0.987645	0.982148	0.0531368	1.0972	-2.20098	-2.36427	0.653966	-0.00989254	0.0751466	-1.06574
G3V5Z7;P60900;G3V3I1;G3V295;P60900-2;G3V3U4;P60900-3;G3V4S5;G3V2S7;H0YJC4	G3V5Z7;P60900;G3V3I1;G3V295;P60900-2;G3V3U4	Proteasome subunit alpha type;Proteasome subunit alpha type-6	PSMA6	3	-0.332501	0.0249269	-1.28239	-0.223777	0.384704	-0.142082	1.16305	+	4.40886	-0.492447	-0.853751	0.538641	1.30477	-1.88225	-0.60309	-0.0756556	-0.00292337	0.347605	0.421802	0.957775	0.527563	1.58126	1.53568	1.23458	0.52471	-0.421729	-0.246878	-1.87391	-0.0222001	-0.867301	-1.04483	0.676673	0.950743	-0.717869	-0.194477	0.948879	1.20685	-0.452591	-0.212411	-0.209354	0.259207	-0.690874	-3.55648	-0.371899	0.480318
B4E1Q4;O14730-2;O14730;J3QQL5	B4E1Q4;O14730-2;O14730	Serine/threonine-protein kinase RIO3	RIOK3	3	-0.60052	-0.235485	-0.834174	-0.223895	0.530323	-0.413366	1.66259	+	6.27534	-0.660286	-0.625172	-0.926853	0.317117	-1.09128	-1.29571	-0.19975	1.16869	-0.0603487	0.699524	-0.0760169	-2.34215	1.66921	1.62365	-0.790352	-0.304085	-0.0758188	-0.395151	-0.545172	-0.458367	-0.24804	-0.545354	0.71035	0.361122	0.398511	-0.445382	1.65598	2.12048	0.988583	-0.575869	-0.784948	0.415336	-0.694434	-0.973915	0.00288859	-0.938879
Q15018	Q15018	BRISC complex subunit Abro1	FAM175B	3	-1.21886	-0.45245	-0.336387	-0.648036	0.73285	-0.109318	1.58233	+	7.09212	-1.36497	-1.82764	-0.745714	0.129516	-0.245019	-1.05438	1.24401	-1.08476	0.733784	0.731916	0.428981	-0.179562	1.71912	1.61838	-0.147854	-1.02607	-1.11281	0.10493	0.563616	0.984134	-0.400385	-0.439707	0.5962	0.72395	-0.0390746	0.502522	1.32069	1.59222	-1.54087	-1.07276	-0.159187	-1.03264	-0.427755	-1.16502	-0.956425	-0.856364
Q6ZT12-4;Q6ZT12;Q6ZT12-2;H7BZD8	Q6ZT12-4;Q6ZT12	E3 ubiquitin-protein ligase UBR3	UBR3	3	-0.74249	-0.498699	-0.854985	-0.590564	0.917752	0.0829973	1.7157	+	12.4071	-0.736337	-1.58254	-0.71138	-1.35497	-0.911888	-0.911529	-1.32288	-1.07287	0.960568	1.17272	-0.451447	-0.0622709	2.06366	2.16621	-0.748642	-0.646	0.273736	0.263924	0.231276	-0.548485	-0.628037	-0.553091	0.911461	0.924043	0.228265	0.452984	1.59682	1.83458	-0.752945	-0.678076	-0.286017	-0.771707	-0.988923	-0.798442	-0.254043	-0.433859
Q9NXR7;F8W733;Q9NXR7-4;Q9NXR7-3;Q9NXR7-1;C9J2G0;A0A075B7D2	Q9NXR7;F8W733;Q9NXR7-4;Q9NXR7-3;Q9NXR7-1;C9J2G0;A0A075B7D2	BRCA1-A complex subunit BRE	BRE	3	-1.04326	-0.473299	-0.111373	0.156289	-0.152658	0.0880396	1.65032	+	4.73877	-1.11004	-0.980448	-0.467299	-1.6882	0.00623009	-0.999952	0.446398	0.173147	0.0356636	0.594273	0.161147	-0.815339	1.55074	1.44846	-1.10607	0.588522	-0.4793	0.113001	0.72641	-1.29307	-0.0382645	-1.61939	-0.340979	0.834808	0.0149327	-0.64029	2.19047	1.86848	-1.71805	-0.334806	-1.07365	0.460596	-0.120234	-0.102511	0.139432	0.597595
Q9NWF9;Q9NWF9-1;Q9NWF9-3;F8W6D1	Q9NWF9;Q9NWF9-1;Q9NWF9-3	E3 ubiquitin-protein ligase RNF216	RNF216	3	-0.859554	-0.31371	-0.236579	-0.382749	0.322086	0.341609	1.49264	+	4.83209	-1.70317	-0.249047	-2.04821	-0.058233	-0.640532	-0.0690922	-0.19813	-0.0274295	-1.15553	1.19497	0.369913	1.06572	2.4806	1.16997	-0.322945	-1.39616	-0.694863	0.0131706	-0.404065	0.878401	-1.36651	-0.567368	0.484231	0.997881	0.313305	0.536506	1.54626	1.23421	-0.172664	-1.75183	-0.124657	-0.502762	-0.511432	0.126446	0.600251	-0.835359
Q15386;Q15386-2;Q15386-3	Q15386	Ubiquitin-protein ligase E3C	UBE3C	3	-0.597945	-0.135919	-0.325037	-0.132197	-0.257824	-0.18669	2.14938	+	9.05405	-0.670466	-1.17094	0.188126	0.212171	-1.67219	-1.15406	-0.983404	-1.11163	-0.277438	-0.0837746	-0.148955	-0.193532	2.32268	2.39671	-0.143999	-0.525424	-1.16978	0.0406147	0.197511	0.336662	-0.0381857	0.225393	0.245305	-0.335695	-0.725608	-0.818928	2.12354	2.17522	-0.898333	0.0998734	-0.633421	-0.312453	-0.847586	0.397446	-0.226208	0.0795942
Q6ZVM7;Q6ZVM7-2;Q6ZVM7-5;Q6ZVM7-3;F5H3S6;B7Z2U2;Q6ZVM7-4;K7ENB0	Q6ZVM7;Q6ZVM7-2;Q6ZVM7-5;Q6ZVM7-3;F5H3S6;B7Z2U2;Q6ZVM7-4	TOM1-like protein 2	TOM1L2	3	-0.257398	-0.162528	-0.255719	-0.276076	-0.105922	-0.0715828	2.06602	+	7.26101	-1.8455	0.137231	0.445493	-0.0503962	-0.308285	-0.993497	-0.449338	0.169161	-0.254589	0.238122	0.43258	0.651672	2.24554	2.30495	-0.0180618	-0.355774	-0.421898	-0.229857	0.0678706	-0.182956	-0.662236	-0.102814	0.0427446	0.129574	-0.772268	0.361373	1.69003	1.57885	-0.159022	-1.61563	-0.0951993	-0.422193	-0.203153	-0.512802	0.0219153	-1.57687
Q13107-2;Q13107;H7C189;C9JNU9;Q13107-3	Q13107-2;Q13107;H7C189	Ubiquitin carboxyl-terminal hydrolase 4;Ubiquitin carboxyl-terminal hydrolase	USP4	3	-0.759422	-0.260182	-0.393372	0.0212842	-0.770614	-0.184362	1.95469	+	7.83348	-1.44457	0.718606	-0.279795	-0.240569	-0.599004	-0.394666	-0.0646112	0.283519	0.580767	-0.240996	-0.134631	0.883588	2.20421	2.19868	-0.498584	-0.879961	0.554206	-0.789329	-0.342233	0.163645	-0.727508	-0.40275	-1.12891	-1.04896	-0.519974	-0.234094	1.79634	1.64912	-0.638883	-1.32476	-0.39711	-0.147038	-0.392079	-1.29219	0.10718	1.12801
H0YKX0;Q96EP0;Q96EP0-3;A0A0B4J293;Q96EP0-2;H0YMN0;H0YKI4;H0YNT1;H0YNK5;H0YM57;H0YNC1;H0YM83;H0YMG8;H0YM13	H0YKX0;Q96EP0;Q96EP0-3;A0A0B4J293;Q96EP0-2	E3 ubiquitin-protein ligase RNF31	RNF31	3	-0.525048	-0.218788	-0.0981639	-0.141099	-0.580264	-0.338775	1.92757	+	7.54596	0.256614	-0.522462	-0.436691	-1.33958	0.125941	-0.322268	-0.32595	0.206113	-1.06011	-0.545064	0.550137	-0.26392	2.28659	3.05143	-1.57694	-0.527634	0.409219	-0.161969	0.994014	0.211943	-0.081311	-0.200887	-0.615464	-0.100331	-0.413631	0.373105	1.17174	1.5536	-0.301089	-0.867855	0.235983	-0.275607	-1.10275	-0.357134	0.205724	-0.937353
Q9BPW8;C9JDV8;F8WCR5;H7C2U6	Q9BPW8	Protein NipSnap homolog 1	NIPSNAP1	3	-0.562339	-0.512473	-0.971711	-0.289096	0.278415	0.109206	1.5732	+	4.14658	-0.39874	0.0161883	-0.566828	0.42093	0.375678	-0.940252	0.716478	0.223303	0.605249	-0.350904	-0.454508	-1.39459	1.47055	1.39881	-0.810554	-0.761147	0.519721	-2.35422	-1.09797	-1.01554	-0.414305	-0.513985	0.296514	-0.922492	0.759595	1.14688	2.14881	1.82471	-0.460508	-0.66417	-1.64586	-0.458118	0.295429	-1.00317	-0.163887	-0.443445
H0Y8X6;P46934-4;P46934-3;P46934-2;P46934	H0Y8X6;P46934-4;P46934-3;P46934-2;P46934	E3 ubiquitin-protein ligase NEDD4	NEDD4	3	-0.497486	-0.782588	-0.595061	0.0436461	-0.0216733	0.106188	1.50344	+	3.21011	-0.958566	0.732567	0.226471	-0.0894573	-1.17229	-1.54575	-0.956918	-0.75354	0.0860651	-0.129412	1.76459	0.0968366	-0.194732	2.4132	-0.481898	-0.513074	-1.03691	-0.973946	1.08208	0.116219	-0.318355	0.405647	0.465236	0.202275	0.0982139	0.154236	1.47887	1.52801	-0.048289	-1.32623	-0.591231	-1.55695	-0.0178363	-1.25854	0.539385	0.80324
Q9NWV8;J3KQS6;M0R0I0;M0R3F4;M0R2A4;M0R2K3;M0R193;M0R2I2;Q9NWV8-3;M0QYV1;M0QXG9;Q9NWV8-2	Q9NWV8;J3KQS6;M0R0I0;M0R3F4;M0R2A4;M0R2K3;M0R193;M0R2I2;Q9NWV8-3	BRISC and BRCA1-A complex member 1	BABAM1	3	-0.438207	-0.658422	-0.446149	-0.933926	0.617868	-0.220573	1.82995	+	7.26277	-1.21909	-0.729038	0.1453	0.660287	-0.744598	-1.57636	-1.04461	-0.823243	-0.320843	0.833018	-0.326165	-0.11498	1.95305	1.70685	0.535553	0.213364	-0.909126	-0.760856	-0.34443	0.702748	-1.36154	-0.571615	1.44817	0.0235806	-0.402833	0.753213	1.41957	1.3691	-0.717627	-0.158787	-1.23615	-0.555988	-0.188653	-0.547867	-0.426927	-1.10295
Q16401-2;Q16401;F2Z3J2;Q4VXH0	Q16401-2;Q16401	26S proteasome non-ATPase regulatory subunit 5	PSMD5	3	-0.752731	-0.57997	-0.34008	-0.659864	0.3039	-0.187079	1.69165	+	5.43264	-0.0202888	-1.18812	-0.852748	-0.307192	0.705905	-0.241007	-0.729753	-0.662193	1.53098	-0.651753	-0.715434	0.255224	1.85483	2.88021	0.156309	-0.411306	-0.176679	0.217637	-0.439153	-1.08265	0.610367	-0.657536	0.551536	0.954741	0.504689	0.957154	1.05318	1.36744	-1.09416	-1.10654	-1.07291	-1.40659	-0.193001	-0.866544	-0.2476	-0.9008
O60220	O60220	Mitochondrial import inner membrane translocase subunit Tim8 A	TIMM8A	3	-0.433789	-0.621756	-0.415777	-0.868121	0.215648	-0.116469	1.40702	+	3.26701	-0.891792	-0.579591	-0.738438	-0.63015	-0.8202	-0.637558	-0.611225	-0.986089	1.23911	0.982192	1.77061	-0.413587	1.52413	1.42242	0.546891	-0.287987	-0.613362	0.0307457	-0.193996	0.328345	0.108133	-1.43474	0.729689	-0.298392	-0.569744	2.84103	1.36217	1.64076	-0.172711	-0.595012	-0.632537	-0.247969	-0.736463	-0.0400269	-1.12373	-0.750153
Q5LJA5;Q9Y5K5-2;Q9Y5K5-4;Q9Y5K5-3;Q5LJA9;Q9Y5K5;Q5LJB0;H0Y6Y4;H0Y4E0;H0Y636;H0Y4K0	Q5LJA5;Q9Y5K5-2;Q9Y5K5-4;Q9Y5K5-3;Q5LJA9;Q9Y5K5;Q5LJB0;H0Y6Y4;H0Y4E0	Ubiquitin carboxyl-terminal hydrolase;Ubiquitin carboxyl-terminal hydrolase isozyme L5	UCHL5	3	-0.44185	-0.360735	-0.622661	-0.145422	0.0510958	-0.275023	2.18572	+	14.0799	-0.507923	-0.447898	-0.491117	-0.732551	-0.528479	-0.331799	-0.0959855	-1.99877	0.0534456	0.250482	-0.168048	-0.0521164	2.47022	2.26589	-0.48192	-0.224355	-0.210936	-0.230353	-1.12132	-1.20681	-0.194858	0.0264235	-0.248733	-0.135482	-0.57348	-0.3424	2.09631	2.10102	-0.435802	-0.323047	-0.556045	-0.209911	-0.654239	-0.591082	0.384649	-0.418222
P54578;P54578-2;A6NJA2;P54578-3;J3QQT6;J3KS55	P54578;P54578-2;A6NJA2;P54578-3	Ubiquitin carboxyl-terminal hydrolase 14;Ubiquitin carboxyl-terminal hydrolase	USP14	3	-0.273208	-0.333937	-0.872561	-0.197671	0.310085	-0.243042	2.17501	+	13.3524	-0.982156	-0.0866452	-0.355799	-0.309945	-1.34688	-1.08269	-0.19575	-0.661048	0.140877	0.0470819	-0.226599	0.244827	2.26412	2.27849	-0.196097	-0.0554095	-0.0558868	-0.396868	-0.384417	-0.239339	-0.199592	-0.183618	0.314066	0.410902	-1.59866	-0.101553	2.01401	1.92112	-0.573917	-0.350319	-1.00631	-0.312075	-0.662435	-1.19357	0.1697	-0.95957
O00232;O00232-2;J3KTJ5;J3KSK1	O00232;O00232-2	26S proteasome non-ATPase regulatory subunit 12	PSMD12	3	-0.401429	-0.533547	-0.915254	-0.24792	0.377887	-0.00347484	2.09847	+	13.5528	-0.272082	-0.530776	-1.1453	-0.987192	-0.519696	-0.943743	0.119252	-0.095792	0.341926	-0.124864	-1.1257	0.443086	2.22585	2.1174	-0.126323	0.00136216	-0.542889	-0.524205	-1.29413	-0.886765	-0.309643	-0.620882	0.375452	0.440684	0.0445839	-0.0180064	1.88997	1.96827	-1.1895	-0.966992	-0.0242046	-0.391135	-0.220996	-1.5562	-0.202179	-0.293661
P51665;H3BNT7;H3BTM8;H3BQV2	P51665;H3BNT7;H3BTM8	26S proteasome non-ATPase regulatory subunit 7	PSMD7	3	-0.741308	-0.71396	-0.714756	-0.341142	0.228423	0.203854	2.1461	+	21.8738	-0.959523	-0.949602	-1.44961	-0.64309	-0.96959	-0.847828	-0.564056	-0.258807	0.400622	0.384581	0.266802	0.194655	2.1643	2.2952	-0.422919	-0.380013	-0.610282	-0.829592	-0.581684	-0.0589439	-0.298682	-0.273725	0.188859	0.267987	0.213053	0.33122	2.14501	2.1472	-0.825134	-0.657482	-0.746524	-0.681396	-0.570715	-0.930737	-0.383602	-0.497873
Q15008;Q15008-4;Q15008-3;Q15008-2;C9J7B7;C9J0E9;H7C531	Q15008;Q15008-4;Q15008-3;Q15008-2	26S proteasome non-ATPase regulatory subunit 6	PSMD6	3	-0.35415	-0.57173	-0.114278	-0.149558	0.273241	-0.0343244	1.83921	+	8.33923	-0.192618	-0.511735	-3.15471	-1.65184	-0.0370906	-0.102953	-0.675534	-0.83012	-0.0666175	0.185434	-0.224876	-0.205998	1.94605	1.82528	-0.151179	-0.196565	-0.0919803	-0.795952	0.29665	-0.125604	0.313423	-0.168639	0.422383	0.303164	0.182672	0.0807236	1.7422	1.80533	-1.16147	-1.80996	-0.313911	-0.347509	-0.252884	-0.148428	0.0331081	-0.130477
Q9UNM6;Q9UNM6-2;J3KNQ3;A0A087WUL9;H0YD73;E9PL38;E9PQG3;E9PPD2	Q9UNM6;Q9UNM6-2;J3KNQ3;A0A087WUL9;H0YD73;E9PL38	26S proteasome non-ATPase regulatory subunit 13	PSMD13	3	-0.524849	-0.652853	-0.380315	-0.200828	0.342846	-0.0654404	2.02189	+	11.8452	-0.451411	-0.598287	-1.74555	-2.18436	-0.429643	-0.444309	-0.126307	-0.369784	0.139322	0.189661	-0.164463	-1.26208	2.13443	2.11202	-0.0573112	-0.231723	-0.373007	-0.355367	-0.123672	-0.00215078	-0.0184342	-0.12134	0.423024	0.340866	0.408745	0.279615	1.92964	1.95678	-1.31925	-0.825447	-0.718441	-0.587265	-0.330986	-0.660218	-0.770008	-0.275348
R4GNH3;E9PN50	R4GNH3;E9PN50		PSMC3	3	-0.312551	-0.613494	-0.347854	-0.250612	0.342485	-0.146423	2.05776	+	11.7186	-0.233626	-0.233223	-1.72987	-2.07571	-0.371209	-0.351172	-0.414438	-0.558672	0.0605422	0.0795946	-0.978463	-0.459737	2.08253	2.05368	-0.360639	-0.264463	-0.747405	-0.479583	0.0386976	-0.13439	0.183504	-0.273743	0.327457	0.427815	0.0477904	-0.0198033	1.99777	2.02942	-0.445261	-1.9846	-0.294162	-0.345824	-0.371388	-0.344536	-0.22748	-0.204367
Q05086-2;Q05086-3;Q05086;A0A1B0GVL3;A0A0D9SG77;S4R306;A0A0D9SG63;A0A0D9SF91;A0A0D9SGI3;A0A0D9SES7;A0A0D9SFU3;A0A1B0GTB3;A0A0D9SGJ0;A0A0D9SG54	Q05086-2;Q05086-3;Q05086;A0A1B0GVL3;A0A0D9SG77	Ubiquitin-protein ligase E3A	UBE3A	3	-0.403754	-0.621754	-0.348529	-0.512821	0.267917	-0.182345	1.80151	+	7.22499	-0.378787	-0.428721	-1.67459	-0.542508	-1.85477	0.21342	-0.121539	-0.765415	0.374228	0.741128	-1.27765	-0.235851	2.37667	2.50043	-0.600106	-0.0995667	-0.995893	0.476955	0.816191	-0.17228	-0.020891	-0.260228	0.518956	0.161606	0.456933	-0.128839	1.95546	1.64756	-0.562781	-0.375748	-0.701	0.186047	-0.916705	-0.524778	-1.01174	-0.971918
P55036;P55036-2;A6PVX3;H0Y3Y9	P55036;P55036-2;A6PVX3	26S proteasome non-ATPase regulatory subunit 4	PSMD4	3	-0.510606	-0.544178	-0.574808	-0.589599	0.345051	-0.0841284	2.16463	+	16.9724	-0.688785	-0.666804	-0.586907	-2.17057	-1.00142	-0.639371	-0.618242	-0.588541	0.458245	0.399315	0.111255	-0.051305	2.26147	2.14195	-0.215488	-0.324182	-0.466899	-0.668497	-0.510244	-0.45832	-0.401056	-0.225032	0.320498	0.214028	-0.429957	0.130663	2.03576	2.09107	-0.354408	-0.711666	-0.501448	-0.264226	-0.679474	-0.490474	-0.590657	-0.632904
P62191;P62191-2;G3V4X1	P62191;P62191-2	26S protease regulatory subunit 4	PSMC1	3	-0.347095	-0.446565	-0.480809	-0.595152	0.353149	-0.0890516	2.08051	+	13.2941	-0.377874	-0.316316	-0.337434	-0.788715	-0.80361	-0.181213	-0.806767	-0.301824	0.355177	0.149627	-0.0672409	-0.36851	2.12795	1.96156	-0.273708	-0.135688	-0.528606	-1.32486	-0.560862	-0.827426	-0.383536	-0.0727116	0.381191	0.351121	-0.145896	0.174742	2.01954	2.03307	-0.437187	-0.432441	-0.364524	-0.360979	-0.400756	-0.218458	-1.22495	-2.48217
O43242;O43242-2;H0YGV8;F5H8K4	O43242;O43242-2	26S proteasome non-ATPase regulatory subunit 3	PSMD3	3	-0.332539	-0.512806	-0.458507	-0.510309	0.370907	-0.11908	2.04679	+	12.2593	-0.403107	-0.395391	-0.581138	-0.444475	-0.330702	-0.586312	-1.47809	-0.502175	0.432388	0.436108	-0.153686	-0.204289	2.00217	2.12623	-0.176607	-0.158735	-0.619206	-1.42532	-2.43454	-1.12259	-0.0892547	-0.459446	0.407654	0.334159	-0.0345762	0.0712443	2.01048	2.02708	-0.433048	-0.269687	-0.224128	-0.105883	-0.235873	-0.108827	-0.518443	-0.764018
Q13200;Q13200-3;Q13200-2;H7C1H2;H7C2Q3;C9JPC0	Q13200;Q13200-3;Q13200-2	26S proteasome non-ATPase regulatory subunit 2	PSMD2	3	-0.719829	-0.517218	-0.59846	-0.362428	0.235588	-0.142081	2.28721	+	24.0373	-0.672604	-0.861524	-0.409739	-1.34025	-0.603711	-0.814394	-0.498957	-0.369299	-0.175726	0.164496	-0.049794	-0.436376	2.18813	2.31142	-0.421824	-0.439956	-0.469811	-0.481985	-0.479371	-0.494214	-0.225623	-0.365625	0.369348	0.303105	0.0151991	-0.00787478	2.36707	2.28906	-0.847817	-0.767054	-0.637194	-0.552451	-0.710763	-0.593209	-0.35923	-0.340362
P35998;A0A1W2PQS1;P35998-2;C9JLS9	P35998;A0A1W2PQS1;P35998-2	26S protease regulatory subunit 7	PSMC2	3	-0.609478	-0.481748	-0.455741	-0.433944	0.277103	-0.339547	2.23482	+	22.1682	-0.568812	-0.72745	-0.741861	-0.398564	-0.47222	-0.426568	-0.249785	-0.250164	0.303739	0.392476	-0.359033	-0.632989	2.40147	2.1803	-0.247134	-0.394349	-0.427596	-0.580945	-0.598438	-0.79213	-0.454711	-0.437365	0.244723	0.348749	-0.266243	-0.680395	2.18517	2.11381	-1.45859	-0.650144	-0.495699	-0.467796	-0.439263	-0.395099	-0.810538	-0.430522
Q99460;Q99460-2;C9J9M4;F8WCE3	Q99460;Q99460-2	26S proteasome non-ATPase regulatory subunit 1	PSMD1	3	-0.488531	-0.371507	-0.37738	-0.210159	0.173261	-0.179942	2.00976	+	9.68539	-0.556649	-0.617654	-1.57845	-3.41141	-0.455965	-0.366317	-0.0411471	0.0175717	0.0419069	0.126081	-0.253566	-0.312513	2.08447	2.00642	-0.294763	-0.336676	-0.191198	-0.152773	-0.388444	-0.323503	-0.216503	-0.303101	0.266001	0.22044	-0.022114	0.145313	1.91987	1.82463	-0.592404	-0.420414	-0.401559	-0.341454	-0.445159	-0.255298	-0.203815	-0.220596
P62195;P62195-2;J3QSA9;J3KRP2;J3QQM1;J3QLH6;J3QRW1;J3QSE0;J3QRR3;J3KTQ9	P62195;P62195-2;J3QSA9;J3KRP2;J3QQM1;J3QLH6	26S protease regulatory subunit 8	PSMC5	3	-0.514059	-0.504915	-0.453853	-0.231931	0.155603	-0.151425	2.19841	+	17.1902	-0.385646	-0.729068	-1.86123	-1.85058	-0.535486	-0.287868	-0.128145	-0.137628	0.222861	0.205362	0.0778166	-0.225766	2.19872	2.23797	-0.456336	-0.293743	-0.43857	-0.529255	-0.240793	-0.433026	-0.158861	-0.340461	0.130518	0.177625	-0.0383823	-0.0770849	2.19888	2.14416	-0.922493	-0.571781	-0.47231	-0.480575	-0.474679	-0.530349	-0.305001	-0.542366
P43686;P43686-2	P43686;P43686-2	26S protease regulatory subunit 6B	PSMC4	3	-0.55461	-0.415874	-0.472608	-0.391126	0.239245	-0.0808021	2.19407	+	16.6997	-0.386521	-0.786432	-0.449327	-1.69999	-0.507513	-0.375783	-0.184625	-0.247905	0.0135332	0.237556	0.0644677	-0.575877	2.22889	2.26074	-0.310195	-0.281513	-0.841981	-0.382422	-1.29782	-0.477024	-0.306412	-0.47584	0.23008	0.284069	0.119384	0.0435437	2.1554	2.19431	-1.22206	-0.722699	-0.316732	-0.327144	-0.468192	-0.362929	-0.78646	-0.494847
O00231;O00231-2;J3QRY4;J3QS13;J3KSW3	O00231;O00231-2	26S proteasome non-ATPase regulatory subunit 11	PSMD11	3	-0.50227	-0.467472	-0.499448	-0.371457	0.2745	-0.116343	2.07773	+	12.271	-0.485012	-0.585745	-3.05231	-0.992712	-0.455724	-0.510054	-0.501167	-0.394387	0.123239	0.278663	-0.258823	-0.402902	2.10642	2.10465	-0.200993	-0.133589	-0.505394	-0.375633	-0.385671	-0.52185	-0.352127	-0.388734	0.455539	0.270336	0.0534643	0.162955	1.95562	2.09211	-0.607353	-0.519528	-0.429549	-0.360375	-0.527099	-0.488842	-0.354181	-0.242795
Q16186;A0A087WUX6;A0A087WX59	Q16186	Proteasomal ubiquitin receptor ADRM1	ADRM1	3	-0.571543	-0.686606	-0.329839	-0.35203	0.213018	-0.0439962	2.14895	+	16.9461	-0.340044	-0.448803	-2.04186	-1.34376	-0.265191	-0.589319	-0.565395	-0.908463	-0.251294	0.0749915	-0.0173706	-0.342566	2.1271	2.04442	-0.575527	-0.567559	-0.493606	-0.625529	-0.304001	-0.45738	0.106617	-0.228123	0.214262	0.543068	0.208867	0.185749	2.16601	2.20729	-0.738582	-0.771688	-0.641707	-0.731505	-0.355678	-0.211351	-0.464796	-0.239264
R4GMR5;P48556;K7EJR3;K7EJC1;K7ERW6;K7ENY6	R4GMR5;P48556;K7EJR3;K7EJC1	26S proteasome non-ATPase regulatory subunit 8	PSMD8	3	-0.606446	-0.628443	-0.317405	-0.421343	0.373984	-0.153311	2.24682	+	12.6127	-0.518043	-0.406802	-1.47408	-0.16332	-1.00487	-0.655032	0.346849	-0.347977	0.777802	0.589612	0.310659	-0.460871	2.25987	2.58441	-0.683884	-0.723033	-0.552077	-0.682019	-0.0338942	-0.254855	-0.365341	-0.477346	0.0177026	0.0565374	-0.371793	0.0651709	2.03333	1.03834	-0.529007	-1.00625	-1.2391	-0.574868	-0.379954	-0.151037	-1.04877	-0.69779
A0A087X2I1;P62333;H0YJC0;H0YJS8;H0YJX2;H0YJE9;H0YJT1	A0A087X2I1;P62333	26S protease regulatory subunit 10B	PSMC6	3	-0.5357	-0.75586	-0.534791	-0.534701	0.194627	-0.123215	2.2728	+	23.0585	-0.480215	-0.210361	-1.0027	-1.41179	-0.550516	-0.519067	-0.614448	-0.468178	0.0614263	0.0752907	-0.0225159	0.0821586	2.38912	2.29544	-0.417229	-0.591185	-0.510953	-0.846427	-0.588302	-0.452219	-0.215701	-0.142033	0.28831	0.341256	-0.11345	-0.132979	2.06129	2.14991	-0.841882	-0.706597	-0.665294	-0.413026	-0.389017	-0.676056	-0.601225	-0.608963
A0A087X2H1;Q9ULT8;H0YJP0;G3V4V5;H0YJD4;A0A087WVU6	A0A087X2H1;Q9ULT8;H0YJP0	E3 ubiquitin-protein ligase HECTD1	HECTD1	3	-0.649345	-0.508852	-0.539238	-0.354926	0.543074	0.0406252	1.80327	+	9.05514	-0.934454	-0.323456	-0.958958	-0.0157455	-0.272085	-1.30579	-0.152901	-0.685399	0.886874	1.14685	-1.02565	0.0387638	2.58869	2.32142	-0.533341	-0.854673	-0.538008	-0.0606268	0.274923	-0.856154	-0.0582005	-0.626815	-0.130936	0.343355	0.0424866	0.0866238	1.37161	1.4376	-0.20542	-0.76535	-0.479696	-2.38443	-0.263436	-0.806392	-0.182901	-0.526951
Q96MW7	Q96MW7	Tigger transposable element-derived protein 1	TIGD1		-0.70931	-0.65275	-0.450621	-0.541975	-0.446303	1.2637	1.51621	+	5.52258	-0.707417	-0.853271	-0.752146	-0.609687	-0.783114	0.372975	-0.550622	-1.07089	-0.0357159	-0.624761	1.93975	-0.906975	1.56467	1.46774	-0.711204	-0.698307	-0.803309	-0.620391	-0.366664	1.04523	-0.468771	-0.743373	-0.267845	1.83237	1.84267	1.80124	1.63106	1.42435	-0.459725	-0.83161	-0.641569	-0.66393	-0.874825	-0.534577	-0.525576	-0.533328
Q9NPD8	Q9NPD8	Ubiquitin-conjugating enzyme E2 T	UBE2T		-0.243802	-0.36888	-0.507317	-0.669633	0.864675	1.41467	0.331123	+	2.09414	-2.09376	0.34481	-0.816686	1.0378	-0.491216	-0.523418	-0.753919	-0.450849	1.60364	1.71497	2.11076	1.99813	0.414826	-0.458066	0.100919	-0.235084	-0.952279	-0.448057	0.73049	-0.333311	-1.01507	-1.00002	0.976173	-1.1028	1.33283	1.4965	0.546309	-0.461921	-0.996965	-0.25252	-0.289702	0.799283	-1.70134	-1.3319	0.041873	-0.585347
Q9Y6I4;Q6JHV3;H0YMI4;Q9Y6I4-2;H0YKU8;H0YLB7;H0YL81;H0YLG0;H0YMP6;H0YM72;H0YLJ0;H0YNX9;H0YNK1;H0YMW1	Q9Y6I4;Q6JHV3;H0YMI4;Q9Y6I4-2;H0YKU8;H0YLB7	Ubiquitin carboxyl-terminal hydrolase 3;Ubiquitin carboxyl-terminal hydrolase	USP3	4	-1.1788	-1.38265	-0.746943	0.641941	0.661674	0.988012	1.04757	+	28.3598	-1.26276	-1.15108	-1.26621	-1.42331	-0.740188	-0.899051	0.648037	0.635845	0.690954	0.740975	1.0573	0.976051	1.01763	1.07681	-1.20651	-1.15028	-1.34199	-1.47875	-0.627756	-0.22549	0.745068	0.678393	0.660619	0.662728	0.999972	1.02718	1.02	1.00557	-1.37702	-0.996551	-1.15603	-1.76684	-0.753698	-0.900102	0.494148	0.489347
Q9UMX0;Q9UMX0-2;Q9UMX0-3;Q9UMX0-4;H0YDS0;H0YEZ9	Q9UMX0;Q9UMX0-2;Q9UMX0-3	Ubiquilin-1	UBQLN1	4	-0.602788	-1.05286	-0.373687	-0.0557741	0.922439	0.244873	1.18988	+	4.17844	-0.604832	-1.75935	-1.57219	-2.61734	-0.615523	-0.508507	-0.288882	0.177334	0.768948	0.95023	0.0853093	-0.872532	1.42957	1.27398	0.620278	0.167185	0.0720415	-2.00397	0.896198	0.234783	0.444379	0.289987	0.383956	0.894649	0.47844	0.404436	1.20059	0.669302	-0.600744	-1.07892	-0.533537	0.244726	-0.449871	-0.297502	-1.15844	-1.49727
Q7Z569;J3KNN7;Q7Z569-2	Q7Z569;J3KNN7;Q7Z569-2	BRCA1-associated protein	BRAP	4	-1.14065	-1.09634	-0.333325	0.0564532	0.930499	0.90699	1.11979	+	16.6462	-2.2369	-1.03828	-1.76212	-0.972272	-0.356173	-0.310477	-0.160907	0.113692	0.952616	0.886454	0.958325	0.874697	1.11876	1.12083	-0.883506	-0.757604	-1.21139	-0.945414	-0.0943917	-0.0963338	0.320637	0.341871	0.80519	0.983457	0.939282	0.980573	1.05049	0.91865	-1.44023	-1.24301	-1.83076	-0.981293	-0.50816	-1.19081	-0.121699	-0.00078546
P62979;P0CG48;F5H265;Q96C32;Q5PY61;J3QKN0;F5GXK7;F5H747;F5H388;B4DV12;F5H2Z3;F5GYU3;F5H6Q2;J3QTR3;J3QS39;P62987;P0CG47;Q49A90;M0R1V7;F5GZ39;J3QSA3	P62979;P0CG48;F5H265;Q96C32;Q5PY61;J3QKN0;F5GXK7;F5H747;F5H388;B4DV12;F5H2Z3;F5GYU3;F5H6Q2;J3QTR3;J3QS39;P62987;P0CG47;Q49A90;M0R1V7;F5GZ39	Ubiquitin-40S ribosomal protein S27a;Ubiquitin;40S ribosomal protein S27a;Polyubiquitin-C;Ubiquitin;Ubiquitin-60S ribosomal protein L40;Ubiquitin;60S ribosomal protein L40;Polyubiquitin-B;Ubiquitin	RPS27A;UBC;UBB;UBA52	4	-1.05663	-0.963157	-0.670395	-0.0354239	0.742737	1.04308	1.31083	+	22.2	-1.35126	-1.3681	-1.86188	-1.82289	-0.802177	-0.656141	-0.278327	-0.131016	0.716839	0.669962	0.953392	0.827019	1.23788	1.20427	-0.893604	-0.871572	-0.847484	-0.943603	-0.648499	-0.68465	-0.0465991	0.0583263	0.697117	0.768636	1.10799	1.18387	1.33437	1.28729	-1.08668	-1.02658	-0.885444	-0.982712	-0.812201	-0.652407	-0.0242488	0.0636675
V9GYI8;Q3HKR1;E9PFK9;Q9UJ41-2;Q9UJ41-4;Q9UJ41-3;Q9UJ41;A0A1W2PPY0;E9PHB8;C9JDA2	V9GYI8;Q3HKR1;E9PFK9;Q9UJ41-2;Q9UJ41-4;Q9UJ41-3;Q9UJ41;A0A1W2PPY0;E9PHB8;C9JDA2	Rab5 GDP/GTP exchange factor	RABGEF1;KCTD7	4	-0.802493	-1.11419	-0.274023	-0.107595	0.340222	0.708743	1.47985	+	8.1498	-0.70463	0.0937326	-1.24317	-1.12026	-0.245608	-1.51226	-1.12936	-1.77611	0.693925	0.774665	1.35281	1.14348	1.50243	1.45727	-1.32258	-0.658248	-1.79773	-0.803772	0.704664	0.472899	0.173557	-0.0461219	0.373369	-0.388873	0.570508	0.758516	1.01225	1.32994	-0.900357	-1.08105	-1.10811	-0.442665	-0.302439	-0.905502	0.10233	-0.169067
O75150;H3BP71;O75150-3;O75150-4;A0A087WTK2;H3BQ99;H3BUL6;I3L332;H3BS50	O75150;H3BP71;O75150-3;O75150-4	E3 ubiquitin-protein ligase BRE1B	RNF40	4	-0.357194	-0.594267	-1.22156	-0.230401	0.422643	0.67118	1.12068	+	6.15826	-2.01719	-1.16436	-0.219407	-0.133783	-1.46747	-0.585419	0.153515	0.209488	1.5313	1.43604	1.49845	1.58665	1.70851	1.97961	-0.302601	-0.0450277	-0.969127	0.0412659	-1.32569	0.148747	0.0129434	-0.529714	0.0050228	0.300708	0.285441	0.138709	0.78955	0.633633	-0.286922	-0.411787	-1.52467	-1.36765	-1.26348	-1.17964	-0.473746	-1.09377
E9PMH5;Q13490;Q13490-2;A0A087X2B2;H0YDY3;E9PIW1;Q13489;E9PI77;E9PNM6;E9PQZ9	E9PMH5;Q13490;Q13490-2;A0A087X2B2	Baculoviral IAP repeat-containing protein 2	BIRC2	4	-1.27754	-0.29051	-0.959779	-0.511461	0.873381	0.754347	0.954516	+	9.73653	-1.40119	-0.535628	0.171967	-0.869732	-1.56407	-0.632701	-0.031116	-0.496998	1.38251	1.36916	1.11176	1.25941	1.95202	1.51082	-0.0685332	-1.59425	-1.31473	0.426522	-1.11109	-0.808472	-0.172099	-1.25185	0.912546	0.834217	0.600629	0.782296	0.866669	0.920382	-1.1539	-1.4377	0.105728	-0.686748	-1.2587	-0.286839	-1.1331	-0.525924
Q9Y5T5-2;Q9Y5T5;Q9Y5T5-3;Q9Y5T5-4;Q9Y5T5-5;H9KVB6	Q9Y5T5-2;Q9Y5T5;Q9Y5T5-3;Q9Y5T5-4	Ubiquitin carboxyl-terminal hydrolase 16	USP16	4	-1.05612	-0.476749	-0.567602	-0.374941	0.359956	1.36395	1.01449	+	6.67847	-1.06361	-0.651023	-1.54732	-0.944894	-0.526202	-1.41248	-1.42802	-0.0179905	-0.48398	0.276056	1.30394	-0.374243	0.942152	0.762198	-0.169862	-1.15188	0.256779	-0.364451	-0.488704	-0.0718769	0.77362	-0.81794	0.443857	0.00595915	2.2939	2.00984	1.08683	1.10984	-1.18362	-1.04863	-0.578768	-0.374729	-1.59781	-0.609003	-0.731892	0.412739
Q9NVW2;Q9NVW2-2	Q9NVW2;Q9NVW2-2	E3 ubiquitin-protein ligase RLIM	RLIM	4	-0.9779	-0.468143	-0.188741	-0.839425	0.957056	0.721698	1.06198	+	4.66219	-2.41491	-1.46077	-2.24058	0.346968	-0.340978	-0.0365048	-0.457955	-0.97669	1.05078	1.49307	1.62352	0.550492	1.25338	1.34848	0.294018	-0.495031	-0.837503	0.135613	0.205606	-0.35253	-0.70216	-0.45104	0.303358	0.484633	1.12143	0.466406	0.768014	-1.1498	-1.48062	-0.231234	-0.944241	-0.0987821	-0.454579	0.644194	-1.10655	-1.10607
Q15034;H0Y8G9;Q15034-2;D6RAT5;C9JFL2;C9JKA7;C9J6Z1;C9J8E7	Q15034	Probable E3 ubiquitin-protein ligase HERC3	HERC3	4	-0.53135	-0.107957	-0.442648	-1.13422	0.844023	0.577767	1.28454	+	5.81062	-0.35858	-1.58752	0.625926	-1.16106	-0.375338	-0.195636	-1.48474	-0.722706	1.06128	0.57788	-0.0937351	-0.982135	1.41732	1.07519	-0.70412	0.278223	-1.83718	0.487407	-0.913209	-0.76534	-0.783691	-1.71877	0.704108	0.652093	1.0337	1.04749	1.24267	1.32642	-0.962549	0.0791071	-0.419939	0.204026	-0.509957	-0.341053	0.337183	-2.12645
O14828;O14828-2	O14828;O14828-2	Secretory carrier-associated membrane protein 3	SCAMP3	4	-0.716037	-0.507103	-0.342574	-1.10667	0.775224	0.750772	1.56648	+	10.1334	-0.0254279	-0.288349	0.175538	-0.364509	-0.362164	-1.88902	-1.13448	-0.445062	1.41855	1.15012	0.258347	0.97078	1.62578	1.6432	-1.46339	-1.25521	-0.542819	-1.15971	-0.322983	0.145799	-1.13063	-1.08271	0.831205	-0.232563	0.792624	0.835321	1.53637	1.5966	-1.04219	-0.389889	-1.02847	-0.471388	-1.14249	-0.21315	-1.2705	-0.863558
Q12933-4;Q12933-3;Q12933;Q12933-2;B1AMX7;B1AMX8;B1AMY1	Q12933-4;Q12933-3;Q12933;Q12933-2	TNF receptor-associated factor 2	TRAF2	4	-0.674185	-0.444509	-0.00413243	-0.751958	0.935608	0.0575149	1.20771	+	4.67802	-0.252947	-1.44511	-1.55563	-0.0429025	-0.709199	0.0165109	-1.36964	-1.12856	1.77604	1.23804	0.449247	0.653663	2.20572	2.6302	-0.0540651	-0.102398	0.808251	-0.227237	-0.915437	0.217331	-0.629644	-0.362382	-0.36048	-0.777541	0.121015	-0.00598543	1.09026	1.32516	-1.19391	-1.09542	-1.3535	-0.661781	-0.0144197	0.00615483	0.126736	-0.874273
O43681;A0A087WXS7;K7ERW9	O43681;A0A087WXS7	ATPase ASNA1	ASNA1	4	-0.25063	-0.600674	-0.470287	-0.618652	0.698552	0.272481	1.27279	+	4.16896	-0.497865	-0.304923	-0.902721	0.472518	-0.582129	0.0038096	-1.70666	-0.933493	1.65609	1.95416	1.38231	1.22333	1.47742	1.56917	-0.674839	-0.187204	-1.96814	-1.33592	0.584188	-0.358445	-0.226121	-2.15548	0.840486	-0.223307	-0.856292	-0.123225	0.190951	1.06817	-0.196338	-0.0481222	-0.298628	-0.172189	-1.33909	-0.967899	-0.303811	0.0380355
Q96BH1	Q96BH1	E3 ubiquitin-protein ligase RNF25	RNF25	4	-1.02507	-1.0587	-0.466044	-0.806455	1.06447	1.13307	1.0939	+	16.6634	-1.04433	-1.0058	0.0628021	-1.024	-0.367931	-0.526612	-0.433455	-0.944267	0.921794	1.09807	0.864525	1.47653	1.14442	1.19475	-1.26128	-0.976231	-0.482678	-1.09341	-0.530812	-0.237555	-0.668643	-1.2614	1.06478	1.10054	1.33867	1.3518	0.849409	0.937017	-1.10019	-0.651583	-1.30154	-1.39656	-0.405476	-1.22946	-1.10976	-0.483397
Q9Y4C2;Q9Y4C2-2;C9JD13;C9K0E7;C9J9F4	Q9Y4C2;Q9Y4C2-2	TRPM8 channel-associated factor 1	TCAF1	4	-1.23915	-1.24791	-0.256608	-0.494518	1.0363	0.730272	1.16835	+	15.2725	-0.681249	-1.14101	-1.23669	-2.12023	-0.193877	-0.366571	-0.361014	-0.826581	1.00909	1.06351	0.779698	0.571543	1.33758	1.18316	-0.936475	-1.44739	-0.578552	-0.61169	-0.0349485	-0.0122207	0.102351	0.20547	1.23012	1.20523	0.989629	1.15717	1.09472	1.08994	-1.39053	-1.33729	-1.37382	-1.25912	-0.31934	-0.3629	-0.628021	-1.23586
Q7Z6Z7-2;Q7Z6Z7-3;Q7Z6Z7;H0Y659;A0A087X1S3;A0A087X146;A0A1B0GXC7;A5YM72-2;A5YM72;A5YM72-4;A5YM72-5;A5YM72-3	Q7Z6Z7-2;Q7Z6Z7-3;Q7Z6Z7	E3 ubiquitin-protein ligase HUWE1	HUWE1	4	-0.308695	-0.944233	-1.01918	-0.858035	0.949025	0.494354	1.49272	+	17.8455	-0.474124	-0.151651	-0.610049	-1.30002	-1.0523	-1.26921	-0.83504	-0.630074	1.33853	1.19244	0.715566	0.646931	2.05435	1.93806	-0.81492	-0.290711	-1.36526	-0.199736	-0.489738	-1.11167	-1.10986	-0.974275	0.533275	0.645437	0.490056	0.498651	1.27115	1.41513	-0.32668	-0.107649	-0.791416	-1.09705	-0.950067	-0.986056	-0.881029	-0.633911
P61086;D6RDM7;P61086-2;P61086-3	P61086;D6RDM7;P61086-2	Ubiquitin-conjugating enzyme E2 K	UBE2K	4	-0.966291	-0.508323	-0.688075	-0.682307	0.969629	0.685356	1.40616	+	14.7869	-1.28061	-1.24547	-0.42807	-0.780518	-1.77407	-1.31985	-0.22251	-0.813472	1.35676	1.31873	1.24686	1.19259	1.7102	1.71415	-1.01636	-0.825543	-0.84984	-0.295147	-0.432986	-0.531796	-1.2998	-0.803829	1.02044	0.509914	0.399222	0.397557	1.18627	0.836888	-0.787436	-0.916221	-0.588577	-0.41031	-0.47326	-0.844355	-0.39373	-0.560785
Q8IWV8-4;Q8IWV8;Q8IWV8-3;Q8IWV8-2	Q8IWV8-4;Q8IWV8	E3 ubiquitin-protein ligase UBR2	UBR2	4	-1.04077	-0.537319	-0.789845	-1.01969	1.02703	0.88112	1.3735	+	23.9105	-1.19329	-0.69058	-0.595034	-0.542642	-0.912846	-0.770814	-0.608946	-1.41228	1.09619	1.02033	0.932864	0.829376	1.52361	1.35141	-0.501436	-0.944135	-0.531996	-0.426668	-0.808877	-1.07161	-0.825716	-0.702035	1.02595	1.02811	0.77075	0.97061	1.39558	1.40196	-1.1374	-1.22067	-0.74759	-0.514856	-0.660375	-0.555408	-1.21366	-1.24477
P68036-2;P68036;P68036-3;A0A1B0GUS4	P68036-2;P68036;P68036-3;A0A1B0GUS4	Ubiquitin-conjugating enzyme E2 L3	UBE2L3	4	-0.887017	-0.614056	-0.980865	-0.881812	1.12555	1.20034	1.09757	+	19.4375	-0.791694	-1.11523	-0.768847	-0.304741	-0.568772	-1.14045	-1.24136	-1.09078	1.36414	1.37987	1.28242	1.27602	1.08579	1.15791	-0.83899	-0.411967	-1.17412	-0.347966	-0.487511	-1.24696	-0.791513	-0.718858	1.08888	1.06625	1.24683	1.15386	0.522011	0.547135	-1.16889	-0.935044	-0.531895	-0.696217	-1.056	-0.905731	-0.48631	-0.972111
K7EIY6;Q9BV68-2;Q9BV68;U3KQF4	K7EIY6;Q9BV68-2;Q9BV68;U3KQF4	E3 ubiquitin-protein ligase RNF126	RNF126	4	-0.797124	-0.621088	-1.02227	-0.724828	1.04331	0.998003	1.29251	+	24.3337	-0.761835	-1.05225	-0.545952	-1.18069	-1.39788	-1.11272	-0.465172	-0.646954	1.11921	1.08688	0.98753	1.00848	1.37244	1.2566	-0.83078	-0.763467	-0.557599	-0.684576	-0.984552	-0.691951	-0.575264	-0.948031	1.02942	1.03429	1.08417	1.04157	1.26095	1.27393	-0.638957	-0.903834	-0.871499	-0.373004	-1.05999	-0.957657	-0.802702	-1.22089
P62837;A0A0A0MQU3	P62837;A0A0A0MQU3	Ubiquitin-conjugating enzyme E2 D2	UBE2D2	4	-0.74966	-0.698316	-0.757863	-0.94348	1.22865	1.05844	1.23185	+	15.6356	-0.986415	-0.673392	-0.445951	-1.05478	-0.706133	-0.791503	-0.937056	-1.01178	1.07954	1.35006	-0.855876	0.654251	1.2731	1.27022	-0.716202	-0.792777	-0.640124	-0.52111	-0.788816	-0.86825	-0.949905	-0.746075	1.15621	1.24131	1.26626	1.35265	1.26538	1.19799	-0.758883	-0.740436	-0.756506	-0.918919	-0.72691	-0.681844	-0.844406	-1.18565
A0AVT1;A0AVT1-2;H0Y8S8;A0AVT1-3;A0AVT1-4;H0Y9U5	A0AVT1;A0AVT1-2	Ubiquitin-like modifier-activating enzyme 6	UBA6	4	-0.63798	-0.648468	-0.7887	-0.946763	1.06923	1.02431	1.27585	+	20.1325	-1.02137	-0.551606	-0.573922	-0.574671	-0.413456	-0.499564	-1.09989	-1.1413	1.05026	1.01055	1.04872	0.999896	1.26197	1.28974	-0.724354	-0.528392	-1.10065	-0.722265	-0.529427	-1.14052	-0.600242	-0.765439	1.0941	1.11698	1.0748	1.05191	1.13291	1.15753	-0.464065	-1.39037	-1.40848	-0.570744	-1.04797	-1.15929	-1.03339	-0.86014
A0A0D9SG71;A0A0R4J2E5;P49459;A0A0D9SEZ6;P49459-3;P49459-2	A0A0D9SG71;A0A0R4J2E5;P49459;A0A0D9SEZ6;P49459-3;P49459-2	Ubiquitin-conjugating enzyme E2 A	UBE2A	4	-0.747979	-0.422286	-0.86422	-0.805006	1.24858	1.05621	1.19671	+	7.17347	-0.796375	-0.864431	0.169341	-0.481257	-1.14782	-0.83882	-0.67208	-0.982156	1.43365	1.37563	0.882258	-0.62211	1.69646	1.53168	-0.507737	-0.699583	-0.560476	-0.363314	-0.357141	-0.88962	-1.60192	-0.537029	1.10814	1.12154	1.29997	1.32103	1.20557	1.18786	-1.07729	-0.471328	-0.0320182	-0.992435	-0.234459	-1.29994	-0.937932	-0.411643
Q9NR28-2;Q9NR28;F5H796;A0A024RBT2;F5GXT8;Q9NR28-3;F5GYH3;F5GX50;H7BZK7;F5H0Q4;H7BZQ7	Q9NR28-2;Q9NR28;F5H796;A0A024RBT2;F5GXT8;Q9NR28-3;F5GYH3;F5GX50;H7BZK7	Diablo homolog, mitochondrial	DIABLO	4	-0.682842	-0.801488	-0.884085	-0.578746	0.866476	0.861151	1.10685	+	12.2969	-0.333392	-0.816759	-1.07565	-0.548848	-0.536179	-0.894722	-0.2358	-0.500081	1.28303	1.50874	1.55357	1.65125	1.36293	1.65726	-0.860169	-0.380446	-0.603893	-0.206586	-1.1165	-0.362588	-1.2406	-0.35037	0.670233	0.98941	0.800977	0.376619	1.19004	0.834372	-0.548926	-1.20281	-1.29314	-0.999084	-1.72322	-0.873448	-1.48888	-0.657411
J3KR44;Q96FW1;F5GYN4;F5H6Q1;F5GYJ8;F5H3F0;Q96FW1-2	J3KR44;Q96FW1;F5GYN4;F5H6Q1;F5GYJ8;F5H3F0;Q96FW1-2	Ubiquitin thioesterase OTUB1	OTUB1	4	-0.829188	-0.881473	-1.03254	-0.441158	1.08201	1.00028	1.16664	+	19.6988	-1.12133	-0.46445	-1.46717	-0.539432	-1.11659	-1.03723	-0.477361	-0.404954	1.10208	1.12773	1.00991	0.990658	1.15569	1.17759	-0.525188	-0.537047	-1.30231	-0.646903	-0.981533	-0.932737	-0.0999913	-0.12296	1.0842	1.06376	1.0479	1.01741	1.14178	1.14761	-1.34349	-1.4075	-0.380436	-1.11604	-1.40366	-1.02785	-0.500818	-0.493055
Q5GLZ8-3;Q5GLZ8-2;Q5GLZ8;Q5GLZ8-6;H0Y6K7;D6RCL5;Q5GLZ8-4;Q5GLZ8-5	Q5GLZ8-3;Q5GLZ8-2;Q5GLZ8;Q5GLZ8-6	Probable E3 ubiquitin-protein ligase HERC4	HERC4	4	-0.565169	-0.86769	-0.759586	-0.854916	1.0758	0.688746	1.49158	+	18.0308	-0.593552	-1.12594	-0.971304	-0.764077	-0.970366	-1.30741	-1.0925	-0.279405	1.06724	0.863311	0.727185	0.540213	1.58903	1.40212	-0.441136	-0.536787	-1.62687	-0.526754	-0.623368	-0.304139	-0.996074	-0.455705	1.15866	1.07325	0.806418	0.84722	1.51274	1.50932	-0.978727	-0.450699	-0.565078	-1.40952	-0.579431	-0.895804	-0.713757	-1.01348
Q92995;Q92995-2;H7C5J3;H7C502	Q92995;Q92995-2	Ubiquitin carboxyl-terminal hydrolase 13	USP13	4	-0.761084	-0.691656	-0.751194	-0.77611	1.0389	0.632868	1.55653	+	19.0148	-1.9433	-1.04953	-1.10017	-0.6223	-0.711174	-0.369945	-0.974544	-0.524729	1.14114	1.01573	0.559051	0.743736	1.58068	1.65571	-0.66576	-0.856408	-0.759547	-0.430979	-0.685389	-0.950988	-0.871349	-0.968066	1.06208	1.19638	0.714618	0.706685	1.40494	1.53238	-0.428044	-0.56284	-1.08459	-0.623766	-0.791213	-0.87514	-0.588491	-0.680871
P46736-2;P46736-3;P46736;X6RJS7;A0A087WZR3;H9KVA9;A0A0D9SF50;P46736-4;P46736-5;A0A0A0MS96	P46736-2;P46736-3;P46736;X6RJS7;A0A087WZR3;H9KVA9;A0A0D9SF50;P46736-4;P46736-5	Lys-63-specific deubiquitinase BRCC36	BRCC3	4	-0.66471	-0.864202	-0.740164	-0.656977	1.01124	0.493753	1.63545	+	15.9533	-1.77073	-0.703527	-0.888364	-1.19072	-0.385362	-1.07247	-1.15233	-0.664854	1.04452	1.072	0.489177	0.821007	1.45588	1.16105	-0.625892	-0.165375	-0.871641	-0.417478	-1.12378	-0.618736	-0.518339	-0.6491	1.06824	0.820688	0.387103	0.450343	1.54293	1.78156	-0.236381	-1.09528	-0.612806	-0.856764	-0.839273	-0.641054	-0.28568	-1.30182
P22314;P22314-2;Q5JRR6;Q5JRR9;Q5JRS0;Q5JRS1;Q5JRS3	P22314;P22314-2	Ubiquitin-like modifier-activating enzyme 1	UBA1	4	-0.999227	-1.0839	-0.750498	-0.483121	1.01576	0.951205	1.35476	+	29.1658	-0.98485	-1.0136	-1.35444	-1.53977	-0.757066	-0.768435	-0.491195	-0.490314	1.11259	1.13448	0.966532	0.977204	1.38493	1.38993	-0.745913	-0.72225	-1.03295	-1.13484	-0.597754	-0.630117	-0.380912	-0.366283	1.00503	1.02649	0.960122	0.942288	1.26442	1.27741	-1.23656	-1.21647	-0.93241	-0.917864	-0.752198	-0.748798	-0.495633	-0.475927
Q9NS91;F8WE49;C9J0Q4;F8WFA6;F8WAZ7;H7C0A5;H7C3I2	Q9NS91;F8WE49	E3 ubiquitin-protein ligase RAD18	RAD18	4	-0.862105	-0.938619	-0.626501	-0.756215	1.08869	0.848565	1.3281	+	15.1147	-0.744386	-0.973484	-1.05676	-1.13476	-0.274335	-0.69562	-0.591048	-0.381172	1.28963	1.34814	1.18808	0.922354	1.72686	1.45634	-1.53318	-0.467614	-0.503129	-0.619439	-0.625694	-0.056331	-0.125212	-0.921382	0.806612	1.11836	0.943664	0.774776	1.05477	1.22785	-0.750725	-1.20385	-0.820476	-1.26712	-1.35834	-0.627308	-1.25327	-1.07483
Q96S55-2;Q96S55;Q96S55-3;Q96S55-4	Q96S55-2;Q96S55;Q96S55-3;Q96S55-4	ATPase WRNIP1	WRNIP1	4	-0.741485	-1.07573	-0.648606	-0.663978	1.08224	0.952087	1.3301	+	19.4274	-0.751426	-0.85908	-1.71301	-1.69316	-0.612222	-0.940423	-0.795725	-0.561876	1.1074	1.09343	0.966829	0.974837	1.34121	1.32578	-0.836147	-0.701172	-0.362547	-0.45258	-0.674352	-0.62286	-0.558559	-0.473959	1.0911	1.07337	0.943957	0.960218	1.31044	1.27657	-0.731544	-0.692195	-0.993714	-1.15775	-0.519499	-1.31725	-0.76608	-0.857221
Q8IWV7;A0A087WTJ9;Q8IWV7-2;H3BUC4;H3BUZ4;A0A0C4DGM0;H3BQF8;H3BS20;H3BNQ6	Q8IWV7;A0A087WTJ9	E3 ubiquitin-protein ligase UBR1	UBR1	4	-0.805465	-0.879677	-0.814049	-0.86062	1.02655	0.879924	1.37784	+	24.4097	-0.463941	-1.20446	-1.13554	-0.789934	-0.957483	-0.801013	-0.8093	-1.19552	1.11408	1.2492	1.16821	1.08372	1.45173	1.50228	-0.817078	-0.878785	-0.999601	-0.969083	-0.846944	-0.780105	-0.699255	-1.04894	1.00222	0.983477	0.872119	0.887729	1.33075	1.42492	-0.697381	-0.793852	-0.790271	-0.682258	-0.622182	-0.827084	-0.911941	-0.326425
Q6GQQ9;Q6GQQ9-2;Q5SZ59	Q6GQQ9;Q6GQQ9-2;Q5SZ59	OTU domain-containing protein 7B	OTUD7B	4	-0.792969	-0.914657	-0.872549	-0.750204	0.89309	0.843532	1.48208	+	17.9704	-0.663004	-0.87017	-0.884163	-0.945151	-0.842236	-0.404144	-0.419824	-0.715976	0.803816	0.982363	0.726289	0.942016	1.65098	1.54245	-0.480072	-1.58278	-0.327211	-0.170627	-0.698156	-0.902862	-0.784432	-0.677381	1.05943	0.997237	1.24104	1.23746	1.32582	1.25337	-0.88075	-0.715769	-1.11123	-1.08239	-1.37727	-1.05503	-0.946269	-0.890278
P11441;Q5HY81;F8WB70	P11441;Q5HY81	Ubiquitin-like protein 4A	UBL4A	4	-0.925389	-1.00554	-0.729202	-0.878307	0.879615	0.778344	1.37219	+	11.0398	-0.994758	-1.58681	-1.1074	-1.12399	-0.274694	-1.13297	-1.00705	-0.874214	1.37159	1.09747	1.08379	1.28225	1.44333	1.5582	-1.23281	0.194177	-0.385551	-0.465484	-0.461421	0.143448	-0.8824	0.15359	0.628829	0.921199	0.645334	0.813297	0.966647	0.966621	-0.610008	-0.85602	-1.63524	-0.903672	-0.996984	-1.26003	0.124488	-1.15216
O95071-2;O95071;E7EMW7;E7ET84;E5RFK7;H0YBB4	O95071-2;O95071;E7EMW7	E3 ubiquitin-protein ligase UBR5	UBR5	4	-0.854782	-1.10807	-0.493516	-0.925803	0.94444	0.863992	1.42099	+	16.4365	-0.504064	-1.71552	-0.44836	-1.14493	-0.37687	-0.681661	-1.45189	-0.85294	1.17719	1.07773	0.92611	0.804593	1.59226	1.55057	-0.275136	-0.687644	-0.713392	-1.17407	-0.247312	-0.692216	-0.998666	-1.08866	0.711017	0.829369	0.44301	0.65079	1.37765	1.3382	-1.02192	-1.26743	-1.07121	-1.1697	-0.20176	-0.610163	-0.336401	-0.283093
Q5VTR2;C9J0A5;C9JXC9;C9JWJ4	Q5VTR2	E3 ubiquitin-protein ligase BRE1A	RNF20	4	-0.874958	-0.879888	-0.692511	-0.772076	0.631585	0.820705	1.27751	+	12.0697	-1.11508	-0.891579	-1.06494	-1.14787	-1.41185	-0.450279	-1.44402	-0.817673	1.31637	1.42391	1.37538	1.48087	1.97052	1.79143	-0.100209	-0.43471	-1.08999	-0.180908	-1.01113	-0.188096	-0.89844	-0.575525	0.571661	0.69151	0.586715	0.785867	0.612647	1.00292	-0.858337	-1.325	-0.694832	-0.668354	-0.753357	-0.631665	-0.726479	-0.190496
Q5T4S7-3;Q5T4S7-4;Q5T4S7;Q5T4S7-2;Q5T4S7-5;X6R960;A0A0A0MSW0;X6RE05;Q5T4S7-6;Q5TBN9	Q5T4S7-3;Q5T4S7-4;Q5T4S7;Q5T4S7-2	E3 ubiquitin-protein ligase UBR4	UBR4	4	-0.780302	-0.973462	-0.627186	-0.637094	0.730136	0.733899	1.48731	+	14.1049	-0.343376	-1.46862	-1.79541	-1.06685	-0.590605	-0.899683	-0.785059	-1.56277	0.834932	1.13571	0.600055	0.741788	1.6652	1.84821	-0.3851	-1.02435	-0.620072	-0.534885	-0.935818	-0.484107	0.00873075	0.0256516	0.729187	0.63147	0.892157	1.04827	1.37409	1.35793	-0.756352	-0.804253	-1.18071	-0.880076	-0.663768	-0.174338	-1.08508	-0.489129
C9J2P0;H7C061;B7Z306;P51965-2;P51965	C9J2P0;H7C061;B7Z306;P51965-2;P51965	Ubiquitin-conjugating enzyme E2 E1	UBE2E1	4	-0.892897	-0.802755	-0.901834	-0.535154	0.740738	0.857326	1.5159	+	12.7685	-0.770318	-0.88143	-0.465942	-0.480649	-0.578393	-1.22527	-0.0304786	-0.954563	1.13507	1.51338	1.21561	1.36708	1.55832	1.50339	0.0140661	-1.00818	-0.687364	-1.19267	-0.494532	-1.44556	-0.451617	-1.15939	0.66008	0.700705	0.922956	0.791696	1.22655	1.5284	-0.904364	-1.176	-0.918146	-1.31659	-1.2708	-0.142237	-0.618691	-0.44065
P61088;F8VQQ8;F8VSD4;F8VV71;Q5JXB2;F8VZ29	P61088;F8VQQ8;F8VSD4;F8VV71;Q5JXB2	Ubiquitin-conjugating enzyme E2 N;Putative ubiquitin-conjugating enzyme E2 N-like	UBE2N;UBE2NL	4	-0.558014	-0.863485	-0.636571	-0.785501	0.955442	0.94062	1.26534	+	15.7581	-0.334403	-0.902991	-1.0969	-0.942365	-0.722548	-0.533567	-0.430494	-1.61008	1.20803	1.20395	1.19506	1.10301	1.44865	1.34823	-0.309607	-0.360044	-1.02253	-0.734296	-1.37602	-0.540522	-0.690298	-0.496607	0.947756	0.963128	0.996506	0.884734	1.04589	1.01286	-0.914261	-0.755984	-0.475869	-0.784605	-0.550593	-0.741698	-2.11064	-0.880704
P46379-3;P46379;P46379-2;A0A0G2JK23;A0A024RCR6;P46379-5;P46379-4;A0A0G2JL47;X6REW1;A0A0G2JJM1;F6S6P2;F6WML8;F6U341;F6X9W3;F6VEM6;A0A1B0GX79;A0A0G2JJR8;F6XTU0;F6U1F2;F6UR09;F6TC96;H0Y710;H0Y4L1;A0A0G2JIA9;A0A0G2JIB3;A0A0G2JJ92;H0Y759;H0Y7K4	P46379-3;P46379;P46379-2;A0A0G2JK23;A0A024RCR6;P46379-5;P46379-4;A0A0G2JL47;X6REW1;A0A0G2JJM1;F6S6P2	Large proline-rich protein BAG6	BAG6;BAT3	4	-0.49267	-0.718206	-0.477788	-0.661869	1.07273	0.955506	1.18255	+	13.2619	-0.31442	-0.290167	-1.86914	-1.59804	-0.311512	-0.534831	-0.30867	-0.639985	1.07403	1.21488	1.1166	1.04513	1.2063	1.23535	-0.840768	-1.04639	-0.535274	-0.901137	-1.03819	-1.02226	-0.5914	-0.683753	0.979535	0.928278	0.93869	0.972322	0.896897	1.06388	-0.513107	-0.472234	-0.506287	-0.522564	-0.420744	-0.245127	-1.79417	-1.83502
[truncated: 15 more columns]

## Sheet: 3_Fig. 5a_GO_HEK293
Enriched GO Annotations for the HEK293T data (related to Fig. 5a)
Cluster	Type	Name	P value	Enrichment factor	Total	In cluster	Cluster size	Benj. Hoch. FDR
1	GOMF name	nucleotide binding	2.6054e-07	3.2907	57	13	14	9.9788e-05
1	Pfam	Cpn60_TCP1	7.5084e-07	14.429	5	5	14	0.00011638
1	GOCC name	cell body	8.8347e-07	10.821	8	6	14	0.00012545
1	GOBP name	cell recognition	7.5084e-07	14.429	5	5	14	0.00018149
1	GOBP name	sperm-egg recognition	7.5084e-07	14.429	5	5	14	0.00021174
1	GOCC name	chaperonin-containing T-complex	7.5084e-07	14.429	5	5	14	0.00021324
1	GOBP name	binding of sperm to zona pellucida	7.5084e-07	14.429	5	5	14	0.00025409
1	GOBP name	cell-cell recognition	7.5084e-07	14.429	5	5	14	0.00031761
1	GOBP name	protein folding	1.9237e-06	7.7692	13	7	14	0.00040687
1	GOBP name	'de novo' posttranslational protein folding	3.6517e-05	9.0179	8	5	14	0.005617
1	GOBP name	'de novo' protein folding	3.6517e-05	9.0179	8	5	14	0.0061786
1	GOBP name	cellular process involved in reproduction	3.6517e-05	9.0179	8	5	14	0.0068652
1	GOCC name	microtubule	0.0001494	7.2143	10	5	14	0.014143
1	GOBP name	response to interleukin-4	0.00026895	14.429	3	3	14	0.022753
1	GOBP name	cellular response to interleukin-4	0.00026895	14.429	3	3	14	0.023951
1	GOCC name	extracellular membrane-bounded organelle	0.00074849	2.0133	86	12	14	0.026571
1	GOCC name	extracellular region part	0.00085328	1.9901	87	12	14	0.026926
1	GOCC name	extracellular organelle	0.00074849	2.0133	86	12	14	0.030367
1	GOCC name	membrane-bounded vesicle	0.0012495	1.9238	90	12	14	0.032261
1	GOCC name	extracellular vesicular exosome	0.00074849	2.0133	86	12	14	0.035429
1	GOCC name	vesicle	0.0012495	1.9238	90	12	14	0.035487
1	GOCC name	cytoplasmic membrane-bounded vesicle	0.00066013	5.5495	13	5	14	0.037495
2	Pfam	HSP70	4.6776e-08	24.048	6	5	7	7.2503e-06
3	GOBP name	protein neddylation	7.4259e-08	40.4	4	4	5	0.00012565
4	GOBP name	protein deneddylation	1.077e-10	13.467	8	8	15	1.8223e-07
4	GOCC name	signalosome	2.6252e-09	13.467	7	7	15	7.4555e-07
4	GOBP name	cullin deneddylation	2.6252e-09	13.467	7	7	15	2.2209e-06
4	GOBP name	protein modification by small protein removal	1.004e-05	4.4889	27	9	15	0.0056626
4	KEGG name	Renal cell carcinoma	0.00033619	13.467	3	3	15	0.024878
7	GOCC name	proteasome complex	7.3991e-22	4.4379	40	29	33	2.1013e-19
7	KEGG name	Proteasome	1.3089e-19	4.9365	31	25	33	9.6857e-18
7	GOBP name	antigen processing and presentation of exogenous peptide antigen	2.242e-18	4.6373	33	25	33	2.3709e-16
7	GOBP name	positive regulation of cell cycle arrest	2.242e-18	4.6373	33	25	33	2.529e-16
7	GOBP name	signal transduction involved in cell cycle checkpoint	2.242e-18	4.6373	33	25	33	2.7096e-16
7	GOBP name	signal transduction involved in mitotic cell cycle G1/S transition DNA damage checkpoint	2.242e-18	4.6373	33	25	33	2.918e-16
7	GOBP name	signal transduction involved in DNA damage checkpoint	2.242e-18	4.6373	33	25	33	3.1612e-16
7	GOBP name	regulation of cellular ketone metabolic process	5.7035e-19	4.7822	32	25	33	3.2168e-16
7	GOBP name	signal transduction involved in DNA integrity checkpoint	2.242e-18	4.6373	33	25	33	3.4486e-16
7	GOBP name	signal transduction involved in mitotic cell cycle checkpoint	2.242e-18	4.6373	33	25	33	3.7934e-16
7	GOBP name	antigen processing and presentation of exogenous peptide antigen via MHC class I	2.242e-18	4.6373	33	25	33	4.2149e-16
7	GOBP name	signal transduction involved in G1/S transition checkpoint	2.242e-18	4.6373	33	25	33	4.7418e-16
7	GOBP name	regulation of cellular amino acid metabolic process	5.7035e-19	4.7822	32	25	33	4.8252e-16
7	GOBP name	DNA damage response, signal transduction by p53 class mediator resulting in cell cycle arrest	2.242e-18	4.6373	33	25	33	5.4192e-16
7	GOBP name	negative regulation of canonical Wnt receptor signaling pathway	8.0688e-18	4.5009	34	25	33	5.9358e-16
7	GOBP name	DNA damage response, signal transduction by p53 class mediator	8.0688e-18	4.5009	34	25	33	6.2056e-16
7	GOBP name	antigen processing and presentation of exogenous antigen	2.242e-18	4.6373	33	25	33	6.3224e-16
7	GOBP name	antigen processing and presentation of peptide antigen via MHC class I	8.0688e-18	4.5009	34	25	33	6.5011e-16
7	GOBP name	antigen processing and presentation of peptide antigen	8.0688e-18	4.5009	34	25	33	6.8262e-16
7	GOBP name	signal transduction in response to DNA damage	8.0688e-18	4.5009	34	25	33	7.1855e-16
7	GOBP name	antigen processing and presentation	8.0688e-18	4.5009	34	25	33	7.5847e-16
7	GOBP name	antigen processing and presentation of exogenous peptide antigen via MHC class I, TAP-dependent	2.242e-18	4.6373	33	25	33	7.5869e-16
7	GOBP name	negative regulation of Wnt receptor signaling pathway	8.0688e-18	4.5009	34	25	33	8.0308e-16
7	GOBP name	signal transduction involved in mitotic cell cycle G1/S checkpoint	2.242e-18	4.6373	33	25	33	9.4836e-16
7	GOBP name	regulation of cellular amine metabolic process	5.7035e-19	4.7822	32	25	33	9.6503e-16
7	GOBP name	positive regulation of cell cycle process	2.6896e-17	4.3723	35	25	33	1.5169e-15
7	GOBP name	negative regulation of protein ubiquitination	2.6896e-17	4.3723	35	25	33	1.5692e-15
7	GOBP name	negative regulation of ligase activity	2.6896e-17	4.3723	35	25	33	1.6253e-15
7	GOBP name	signal transduction by p53 class mediator	2.6896e-17	4.3723	35	25	33	1.6855e-15
7	GOBP name	negative regulation of protein modification process	2.6896e-17	4.3723	35	25	33	1.7503e-15
7	GOBP name	negative regulation of ubiquitin-protein ligase activity	2.6896e-17	4.3723	35	25	33	1.8203e-15
7	GOBP name	negative regulation of ubiquitin-protein ligase activity involved in mitotic cell cycle	2.6896e-17	4.3723	35	25	33	1.8962e-15
7	GOBP name	positive regulation of canonical Wnt receptor signaling pathway	8.3806e-17	4.2508	36	25	33	4.4313e-15
7	GOBP name	positive regulation of Wnt receptor signaling pathway	8.3806e-17	4.2508	36	25	33	4.5742e-15
7	GOBP name	regulation of canonical Wnt receptor signaling pathway	2.4595e-16	4.136	37	25	33	1.156e-14
7	GOBP name	regulation of ubiquitin-protein ligase activity involved in mitotic cell cycle	2.4595e-16	4.136	37	25	33	1.189e-14
7	GOBP name	regulation of Wnt receptor signaling pathway	2.4595e-16	4.136	37	25	33	1.224e-14
7	GOBP name	positive regulation of ubiquitin-protein ligase activity involved in mitotic cell cycle	2.4595e-16	4.136	37	25	33	1.2611e-14
7	GOBP name	anaphase-promoting complex-dependent proteasomal ubiquitin-dependent protein catabolic process	6.8407e-16	4.0271	38	25	33	3.1283e-14
7	GOBP name	negative regulation of protein metabolic process	1.8127e-15	3.9239	39	25	33	7.6676e-14
7	GOBP name	negative regulation of cellular protein metabolic process	1.8127e-15	3.9239	39	25	33	7.8642e-14
7	GOBP name	G1/S transition of mitotic cell cycle	1.8127e-15	3.9239	39	25	33	8.0712e-14
7	GOBP name	positive regulation of protein ubiquitination	2.1739e-15	3.7012	43	26	33	8.9712e-14
7	GOBP name	innate immune response activating cell surface receptor signaling pathway	4.5966e-15	3.8258	40	25	33	1.7283e-13
7	GOBP name	stimulatory C-type lectin receptor signaling pathway	4.5966e-15	3.8258	40	25	33	1.7676e-13
7	GOBP name	positive regulation of ubiquitin-protein ligase activity	4.5966e-15	3.8258	40	25	33	1.8087e-13
7	GOBP name	positive regulation of protein modification process	5.08e-15	3.6171	44	26	33	1.8288e-13
7	GOBP name	positive regulation of ligase activity	4.5966e-15	3.8258	40	25	33	1.8518e-13
7	GOBP name	regulation of protein ubiquitination	5.08e-15	3.6171	44	26	33	1.8685e-13
7	GOBP name	regulation of ubiquitin-protein ligase activity	1.1197e-14	3.7324	41	25	33	3.5746e-13
7	GOBP name	regulation of cell cycle arrest	1.1197e-14	3.7324	41	25	33	3.6433e-13
7	GOBP name	immune response-regulating cell surface receptor signaling pathway	1.1197e-14	3.7324	41	25	33	3.7148e-13
7	GOBP name	regulation of ligase activity	1.1197e-14	3.7324	41	25	33	3.7891e-13
7	GOBP name	immune response-activating cell surface receptor signaling pathway	1.1197e-14	3.7324	41	25	33	3.8664e-13
7	GOBP name	intracellular signal transduction	1.1197e-14	3.7324	41	25	33	3.947e-13
7	GOBP name	mitotic cell cycle	2.6289e-14	3.6436	42	25	33	6.6389e-13
7	GOBP name	negative regulation of programmed cell death	2.6289e-14	3.6436	42	25	33	6.7395e-13
7	GOBP name	activation of innate immune response	2.6289e-14	3.6436	42	25	33	6.8431e-13
7	GOBP name	negative regulation of apoptosis	2.6289e-14	3.6436	42	25	33	6.9501e-13
7	GOBP name	negative regulation of cell death	2.6289e-14	3.6436	42	25	33	7.0604e-13
7	GOBP name	positive regulation of innate immune response	2.6289e-14	3.6436	42	25	33	7.1743e-13
7	GOBP name	positive regulation of signal transduction	2.5267e-14	3.4598	46	26	33	7.2461e-13
7	GOBP name	positive regulation of defense response	2.6289e-14	3.6436	42	25	33	7.2919e-13
7	GOBP name	negative regulation of signaling	2.5267e-14	3.4598	46	26	33	7.3711e-13
7	GOBP name	innate immune response-activating signal transduction	2.6289e-14	3.6436	42	25	33	7.4134e-13
7	GOBP name	negative regulation of cell communication	2.5267e-14	3.4598	46	26	33	7.5004e-13
7	GOBP name	negative regulation of signal transduction	2.5267e-14	3.4598	46	26	33	7.6343e-13
7	GOBP name	negative regulation of catalytic activity	2.5267e-14	3.4598	46	26	33	7.7731e-13
7	GOBP name	positive regulation of signaling	2.5267e-14	3.4598	46	26	33	7.9171e-13
7	GOBP name	viral reproduction	5.4013e-14	3.3862	47	26	33	1.3245e-12
7	GOBP name	positive regulation of cell communication	5.4013e-14	3.3862	47	26	33	1.344e-12
7	GOBP name	immune response-activating signal transduction	5.9661e-14	3.5588	43	25	33	1.3828e-12
7	GOBP name	activation of immune response	5.9661e-14	3.5588	43	25	33	1.402e-12
7	GOBP name	gene expression	5.9661e-14	3.5588	43	25	33	1.4218e-12
7	GOBP name	immune response-regulating signaling pathway	5.9661e-14	3.5588	43	25	33	1.4421e-12
7	GOBP name	innate immune response	1.1252e-13	3.3157	48	26	33	2.5386e-12
7	GOBP name	defense response	1.1252e-13	3.3157	48	26	33	2.5729e-12
7	GOBP name	positive regulation of immune response	1.3121e-13	3.478	44	25	33	2.8102e-12
7	GOBP name	regulation of innate immune response	1.3121e-13	3.478	44	25	33	2.8462e-12
7	GOBP name	small molecule metabolic process	1.3121e-13	3.478	44	25	33	2.8832e-12
7	GOBP name	regulation of cell cycle process	1.3121e-13	3.478	44	25	33	2.9211e-12
7	GOBP name	positive regulation of cellular protein metabolic process	2.2883e-13	3.248	49	26	33	4.6648e-12
7	GOBP name	immune response	2.2883e-13	3.248	49	26	33	4.7217e-12
7	GOBP name	negative regulation of molecular function	2.2883e-13	3.248	49	26	33	4.78e-12
7	GOBP name	positive regulation of catalytic activity	2.2883e-13	3.248	49	26	33	4.8397e-12
7	GOBP name	regulation of defense response	2.8027e-13	3.4007	45	25	33	5.5791e-12
7	GOBP name	positive regulation of immune system process	2.8027e-13	3.4007	45	25	33	5.6455e-12
7	GOCC name	proteasome accessory complex	6.0733e-14	6.1212	15	15	33	8.6241e-12
7	GOBP name	negative regulation of response to stimulus	4.5492e-13	3.183	50	26	33	8.9502e-12
7	GOBP name	programmed cell death	5.8265e-13	3.3267	46	25	33	1.0716e-11
7	GOBP name	apoptosis	5.8265e-13	3.3267	46	25	33	1.0833e-11
7	GOBP name	cell cycle	5.8265e-13	3.3267	46	25	33	1.0954e-11
7	GOBP name	regulation of immune response	5.8265e-13	3.3267	46	25	33	1.1077e-11
7	GOBP name	death	5.8265e-13	3.3267	46	25	33	1.1203e-11
7	GOBP name	cell death	5.8265e-13	3.3267	46	25	33	1.1332e-11
7	GOBP name	positive regulation of protein metabolic process	8.8529e-13	3.1206	51	26	33	1.6107e-11
7	GOBP name	proteasomal ubiquitin-dependent protein catabolic process	9.5949e-13	2.8097	61	28	33	1.7089e-11
7	GOBP name	proteasomal protein catabolic process	9.5949e-13	2.8097	61	28	33	1.7271e-11
7	GOBP name	regulation of cellular protein metabolic process	1.1286e-12	2.5156	73	30	33	1.9892e-11
7	GOBP name	regulation of protein metabolic process	1.854e-12	2.4816	74	30	33	3.234e-11
7	GOBP name	regulation of immune system process	2.3373e-12	3.1881	48	25	33	4.0355e-11
7	GOBP name	regulation of protein modification process	3.1598e-12	3.0029	53	26	33	5.3464e-11
7	GOBP name	positive regulation of molecular function	3.1598e-12	3.0029	53	26	33	5.4004e-11
7	GOBP name	immune system process	1.0493e-11	2.8937	55	26	33	1.7579e-10
7	GOBP name	cell surface receptor linked signaling pathway	1.8655e-11	2.842	56	26	33	3.0945e-10
7	GOBP name	regulation of apoptosis	2.9064e-11	2.9429	52	25	33	4.6835e-10
7	GOBP name	regulation of programmed cell death	2.9064e-11	2.9429	52	25	33	4.7285e-10
7	GOBP name	regulation of cell death	2.9064e-11	2.9429	52	25	33	4.7744e-10
7	GOBP name	response to DNA damage stimulus	3.0377e-11	2.6657	62	27	33	4.8489e-10
7	GOBP name	regulation of cell communication	5.0882e-11	2.6234	63	27	33	8.046e-10
7	GOBP name	regulation of cell cycle	5.208e-11	2.8874	53	25	33	8.0844e-10
7	GOBP name	cell cycle process	5.208e-11	2.8874	53	25	33	8.1592e-10
7	GOBP name	positive regulation of response to stimulus	5.6333e-11	2.744	58	26	33	8.665e-10
7	GOBP name	regulation of catalytic activity	1.3778e-10	2.5427	65	27	33	2.1003e-09
7	GOBP name	negative regulation of macromolecule metabolic process	1.5915e-10	2.7824	55	25	33	2.3621e-09
7	GOBP name	negative regulation of metabolic process	1.5915e-10	2.7824	55	25	33	2.383e-09
7	GOBP name	negative regulation of cellular metabolic process	1.5915e-10	2.7824	55	25	33	2.4043e-09
7	GOBP name	protein polyubiquitination	2.6646e-10	2.609	61	26	33	3.9205e-09
7	GOBP name	ubiquitin-dependent protein catabolic process	5.6044e-10	2.1108	87	30	33	8.1747e-09
7	GOBP name	regulation of signal transduction	5.6576e-10	2.4305	68	27	33	8.1817e-09
7	GOBP name	regulation of response to stress	7.6007e-10	2.6385	58	25	33	1.0899e-08
7	GOBP name	modification-dependent protein catabolic process	8.2814e-10	2.0868	88	30	33	1.158e-08
7	GOBP name	modification-dependent macromolecule catabolic process	8.2814e-10	2.0868	88	30	33	1.1677e-08
7	GOBP name	proteolysis involved in cellular protein catabolic process	8.2814e-10	2.0868	88	30	33	1.1775e-08
7	GOBP name	regulation of signaling	8.8784e-10	2.3953	69	27	33	1.2313e-08
7	GOBP name	proteolysis	1.7761e-09	2.0404	90	30	33	2.4432e-08
7	GOBP name	regulation of molecular function	2.1258e-09	2.3278	71	27	33	2.9007e-08
7	GOBP name	cellular macromolecule catabolic process	2.5786e-09	2.018	91	30	33	3.4904e-08
7	GOBP name	positive regulation of macromolecule metabolic process	2.795e-09	2.4114	66	26	33	3.7533e-08
7	GOBP name	positive regulation of cellular metabolic process	4.3323e-09	2.3754	67	26	33	5.7719e-08
7	GOBP name	macromolecule catabolic process	5.3458e-09	1.9746	93	30	33	7.0665e-08
7	GOBP name	signal transduction	1.0984e-08	2.2036	75	27	33	1.4406e-07
7	GOBP name	positive regulation of metabolic process	2.2776e-08	2.2416	71	26	33	2.9644e-07
7	GOBP name	cellular catabolic process	3.021e-08	1.8738	98	30	33	3.902e-07
7	GOBP name	cellular nitrogen compound metabolic process	3.0967e-08	2.0404	84	28	33	3.9396e-07
7	GOBP name	regulation of nitrogen compound metabolic process	3.0967e-08	2.0404	84	28	33	3.9695e-07
7	GOBP name	nitrogen compound metabolic process	4.4223e-08	2.0164	85	28	33	5.5839e-07
7	GOBP name	cellular response to stress	7.1947e-08	2.0659	80	27	33	9.0173e-07
7	GOBP name	catabolic process	1.1081e-07	1.8004	102	30	33	1.3786e-06
7	GOBP name	regulation of response to stimulus	2.0473e-07	1.9912	83	27	33	2.5285e-06
7	GOBP name	response to stress	4.5556e-07	1.863	92	28	33	5.5855e-06
7	GOBP name	regulation of primary metabolic process	6.8432e-07	1.7003	108	30	33	8.33e-06
7	GOBP name	regulation of metabolic process	8.2359e-07	1.6219	117	31	33	9.9537e-06
7	GOBP name	regulation of macromolecule metabolic process	9.1405e-07	1.6847	109	30	33	1.0969e-05
7	GOBP name	regulation of cellular metabolic process	1.2163e-06	1.6694	110	30	33	1.4493e-05
7	GOBP name	negative regulation of biological process	1.4091e-06	1.857	89	27	33	1.6672e-05
7	GOBP name	negative regulation of cellular process	3.897e-06	1.8506	86	26	33	4.579e-05
7	GOCC name	nucleoplasm	1.0361e-06	1.8781	88	27	33	9.8086e-05
7	GOCC name	proteasome regulatory particle	1.8219e-06	5.4411	9	8	33	0.00012935
7	GOBP name	positive regulation of cellular process	1.5982e-05	1.7489	91	26	33	0.00018649
7	GOBP name	proteasomal ubiquitin-independent protein catabolic process	3.0633e-05	3.9351	14	9	33	0.000355
7	GOCC name	proteasome regulatory particle, base subcomplex	1.2651e-05	6.1212	6	6	33	0.0007186
7	GOCC name	protein complex	1.6743e-05	1.585	112	29	33	0.00079248
7	GOBP name	positive regulation of biological process	7.3897e-05	1.6407	97	26	33	0.00083916
7	GOBP name	protein modification by small protein conjugation or removal	7.3393e-05	1.4574	126	30	33	0.00084477
7	GOBP name	protein ubiquitination	7.3897e-05	1.6407	97	26	33	0.00084483
7	GOBP name	cellular response to stimulus	9.9419e-05	1.5303	112	28	33	0.0011214
7	GOCC name	cytosol	3.8576e-05	1.587	108	28	33	0.0015651
7	GOBP name	protein modification by small protein conjugation	0.00014956	1.5915	100	26	33	0.0016759
7	GOCC name	nuclear part	4.9149e-05	1.5724	109	28	33	0.0017448
7	GOCC name	macromolecular complex	5.6742e-05	1.5172	117	29	33	0.0017905
7	GOCC name	proteasome core complex	6.6806e-05	3.6727	15	9	33	0.0018973
7	GOCC name	nuclear proteasome complex	8.9012e-05	6.1212	5	5	33	0.0019446
7	GOCC name	proteasome core complex, alpha-subunit complex	7.6361e-05	5.2468	7	6	33	0.0019715
7	GOBP name	protein modification process	0.00018036	1.4126	130	30	33	0.0019946
7	GOBP name	macromolecule modification	0.00018036	1.4126	130	30	33	0.0020077
7	GOCC name	cytosolic proteasome complex	8.9012e-05	6.1212	5	5	33	0.0021066
7	GOBP name	regulation of biological process	0.00027902	1.3059	150	32	33	0.0030656
7	GOBP name	biological regulation	0.00034725	1.2972	151	32	33	0.0037906
7	Pfam	Proteasome	3.0633e-05	3.9351	14	9	33	0.0047481
7	GOBP name	regulation of transcription initiation, DNA-dependent	0.00045816	5.101	6	5	33	0.0048756
7	GOBP name	regulation of transcription initiation from RNA polymerase II promoter	0.00045816	5.101	6	5	33	0.0049064
7	GOBP name	regulation of RNA polymerase II transcriptional preinitiation complex assembly	0.00045816	5.101	6	5	33	0.0049377
7	GOBP name	positive regulation of RNA polymerase II transcriptional preinitiation complex assembly	0.00045816	5.101	6	5	33	0.0049693
7	GOMF name	threonine-type peptidase activity	3.0633e-05	3.9351	14	9	33	0.0058662
7	Pfam	Proteasome_A_N	7.6361e-05	5.2468	7	6	33	0.005918
7	GOMF name	hydrolase activity	5.7072e-05	2.007	61	20	33	0.0072862
7	GOBP name	response to stimulus	0.00075961	1.3761	129	29	33	0.0080329
7	GOMF name	TBP-class protein binding	8.9012e-05	6.1212	5	5	33	0.0085229
7	GOMF name	threonine-type endopeptidase activity	3.0633e-05	3.9351	14	9	33	0.011732
7	GOMF name	peptidase activity	0.00018833	2.3805	36	14	33	0.012022
7	GOMF name	peptidase activity, acting on L-amino acid peptides	0.00018833	2.3805	36	14	33	0.014426
7	GOMF name	endopeptidase activity	0.00033579	2.6933	25	11	33	0.018372
7	GOBP name	positive regulation of transcription from RNA polymerase II promoter	0.0027627	3.3388	11	6	33	0.028855
7	GOBP name	ER-associated protein catabolic process	0.003139	3.8258	8	5	33	0.032584
7	GOCC name	cytoplasmic part	0.0016346	1.3347	133	29	33	0.033158
8	GOMF name	ligase activity	2.7777e-11	2.3218	51	34	58	1.0638e-08
8	GOMF name	small conjugating protein ligase activity	6.2303e-11	2.4877	42	30	58	1.1931e-08
8	GOMF name	acid-amino acid ligase activity	1.7002e-10	2.4298	43	30	58	1.6279e-08
8	GOMF name	ligase activity, forming carbon-nitrogen bonds	1.7002e-10	2.4298	43	30	58	2.1705e-08
8	GOMF name	ubiquitin-protein ligase activity	9.4366e-10	2.4379	40	28	58	7.2285e-08
8	GOMF name	ion binding	8.2381e-05	1.8171	46	24	58	0.0035058
8	Pfam	UQ_con	2.4824e-05	2.6633	17	13	58	0.0038477
8	GOMF name	cation binding	8.2381e-05	1.8171	46	24	58	0.003944
8	GOMF name	metal ion binding	8.2381e-05	1.8171	46	24	58	0.0045074
8	GOMF name	zinc ion binding	0.00015088	2.0222	31	18	58	0.0048155
8	GOMF name	transition metal ion binding	0.00015088	2.0222	31	18	58	0.0052532
8	GOBP name	protein K63-linked ubiquitination	6.169e-05	3.1345	10	9	58	0.011598
8	KEGG name	Ubiquitin mediated proteolysis	0.00044446	1.8997	33	18	58	0.016445
8	GOMF name	ubiquitin protein ligase binding	0.00072094	1.8438	34	18	58	0.018408
8	GOMF name	binding	0.00098978	1.2177	143	50	58	0.023693
8	GOMF name	enzyme binding	0.0013958	1.6302	47	22	58	0.031446
8	GOCC name	ubiquitin ligase complex	0.0010052	1.8502	32	17	58	0.03172
9	Pfam	Proteasome	0.0010163	10.821	14	3	4	0.15753
9	GOMF name	threonine-type peptidase activity	0.0010163	10.821	14	3	4	0.19463

## Sheet: 4_Fig. 5a_GO_SHSY5Y
Enriched GO Annotations for the SHSY5Y data (related to Fig. 5a)
Cluster	Type	Name	P value	Enrichment factor	Total	In cluster	Cluster size	Benj. Hoch. FDR
1	Pfam	HSP70	2.0722e-07	15.143	5	5	7	1.8443e-05
2	GOBP name	protein neddylation	7.0455e-06	15.143	4	4	7	0.0085533
3	GOCC name	proteasome complex	2.3589e-11	2.6991	24	22	36	4.5528e-09
3	KEGG name	Proteasome	1.9818e-09	2.9444	16	16	36	8.5217e-08
3	GOBP name	regulation of cellular amino acid metabolic process	4.404e-10	2.9444	17	17	36	1.7821e-07
3	GOBP name	regulation of cellular amine metabolic process	4.404e-10	2.9444	17	17	36	2.6732e-07
3	GOBP name	negative regulation of Wnt receptor signaling pathway	6.2348e-09	2.7809	18	17	36	3.9837e-07
3	GOBP name	negative regulation of canonical Wnt receptor signaling pathway	6.2348e-09	2.7809	18	17	36	4.205e-07
3	GOBP name	signal transduction involved in G1/S transition checkpoint	6.2348e-09	2.7809	18	17	36	4.4524e-07
3	GOBP name	signal transduction involved in cell cycle checkpoint	6.2348e-09	2.7809	18	17	36	4.7307e-07
3	GOBP name	signal transduction involved in DNA damage checkpoint	6.2348e-09	2.7809	18	17	36	5.046e-07
3	GOBP name	regulation of cellular ketone metabolic process	4.404e-10	2.9444	17	17	36	5.3464e-07
3	GOBP name	signal transduction involved in DNA integrity checkpoint	6.2348e-09	2.7809	18	17	36	5.4065e-07
3	GOBP name	DNA damage response, signal transduction by p53 class mediator resulting in cell cycle arrest	6.2348e-09	2.7809	18	17	36	5.8224e-07
3	GOBP name	signal transduction involved in mitotic cell cycle checkpoint	6.2348e-09	2.7809	18	17	36	6.3076e-07
3	GOBP name	negative regulation of protein ubiquitination	1.127e-08	2.65	20	18	36	6.8406e-07
3	GOBP name	signal transduction involved in mitotic cell cycle G1/S checkpoint	6.2348e-09	2.7809	18	17	36	6.881e-07
3	GOBP name	antigen processing and presentation of exogenous antigen	6.2348e-09	2.7809	18	17	36	7.5691e-07
3	GOCC name	proteasome accessory complex	8.5877e-09	2.9444	15	15	36	8.2871e-07
3	GOBP name	antigen processing and presentation of exogenous peptide antigen	6.2348e-09	2.7809	18	17	36	8.4101e-07
3	GOBP name	antigen processing and presentation of exogenous peptide antigen via MHC class I, TAP-dependent	6.2348e-09	2.7809	18	17	36	9.4613e-07
3	GOBP name	regulation of cell cycle process	1.7241e-08	2.4537	24	20	36	9.9667e-07
3	GOBP name	positive regulation of cell cycle arrest	6.2348e-09	2.7809	18	17	36	1.0813e-06
3	GOBP name	signal transduction involved in mitotic cell cycle G1/S transition DNA damage checkpoint	6.2348e-09	2.7809	18	17	36	1.2615e-06
3	GOBP name	signal transduction by p53 class mediator	4.6442e-08	2.6345	19	17	36	1.4457e-06
3	GOBP name	small molecule metabolic process	4.6442e-08	2.6345	19	17	36	1.4837e-06
3	GOBP name	positive regulation of cell cycle process	6.2348e-09	2.7809	18	17	36	1.5138e-06
3	GOBP name	regulation of ubiquitin-protein ligase activity involved in mitotic cell cycle	4.6442e-08	2.6345	19	17	36	1.5238e-06
3	GOBP name	negative regulation of ligase activity	4.6442e-08	2.6345	19	17	36	1.5661e-06
3	GOBP name	anaphase-promoting complex-dependent proteasomal ubiquitin-dependent protein catabolic process	4.6442e-08	2.6345	19	17	36	1.6109e-06
3	GOBP name	DNA damage response, signal transduction by p53 class mediator	4.6442e-08	2.6345	19	17	36	1.6583e-06
3	GOBP name	regulation of Wnt receptor signaling pathway	4.6442e-08	2.6345	19	17	36	1.7085e-06
3	GOBP name	positive regulation of canonical Wnt receptor signaling pathway	4.6442e-08	2.6345	19	17	36	1.7619e-06
3	GOBP name	regulation of canonical Wnt receptor signaling pathway	4.6442e-08	2.6345	19	17	36	1.8187e-06
3	GOBP name	signal transduction in response to DNA damage	4.6442e-08	2.6345	19	17	36	1.8794e-06
3	GOBP name	antigen processing and presentation of exogenous peptide antigen via MHC class I	6.2348e-09	2.7809	18	17	36	1.8923e-06
3	GOBP name	negative regulation of protein modification process	6.2375e-08	2.5238	21	18	36	1.8931e-06
3	GOBP name	antigen processing and presentation	4.6442e-08	2.6345	19	17	36	1.9442e-06
3	GOBP name	regulation of cell cycle arrest	7.0145e-08	2.4324	23	19	36	1.9804e-06
3	GOBP name	positive regulation of signal transduction	6.9383e-08	2.3556	25	20	36	2.0055e-06
3	GOBP name	positive regulation of ubiquitin-protein ligase activity involved in mitotic cell cycle	4.6442e-08	2.6345	19	17	36	2.0136e-06
3	GOBP name	positive regulation of signaling	6.9383e-08	2.3556	25	20	36	2.0544e-06
3	GOBP name	positive regulation of Wnt receptor signaling pathway	4.6442e-08	2.6345	19	17	36	2.0882e-06
3	GOBP name	negative regulation of ubiquitin-protein ligase activity	4.6442e-08	2.6345	19	17	36	2.1685e-06
3	GOBP name	antigen processing and presentation of peptide antigen	4.6442e-08	2.6345	19	17	36	2.2552e-06
3	GOBP name	antigen processing and presentation of peptide antigen via MHC class I	4.6442e-08	2.6345	19	17	36	2.3492e-06
3	GOBP name	G1/S transition of mitotic cell cycle	4.6442e-08	2.6345	19	17	36	2.4513e-06
3	GOBP name	negative regulation of ubiquitin-protein ligase activity involved in mitotic cell cycle	4.6442e-08	2.6345	19	17	36	2.5628e-06
3	GOBP name	positive regulation of cell communication	2.4127e-07	2.265	26	20	36	6.5089e-06
3	GOBP name	negative regulation of molecular function	2.4127e-07	2.265	26	20	36	6.6568e-06
3	GOBP name	negative regulation of catalytic activity	2.6774e-07	2.331	24	19	36	6.9156e-06
3	GOBP name	regulation of protein ubiquitination	2.6774e-07	2.331	24	19	36	7.0659e-06
3	GOBP name	intracellular signal transduction	9.898e-07	2.3836	21	17	36	2.0718e-05
3	GOBP name	regulation of ubiquitin-protein ligase activity	9.898e-07	2.3836	21	17	36	2.1081e-05
3	GOBP name	positive regulation of ligase activity	9.898e-07	2.3836	21	17	36	2.1457e-05
3	GOBP name	regulation of ligase activity	9.898e-07	2.3836	21	17	36	2.1848e-05
3	GOBP name	positive regulation of ubiquitin-protein ligase activity	9.898e-07	2.3836	21	17	36	2.2252e-05
3	GOBP name	mitotic cell cycle	9.898e-07	2.3836	21	17	36	2.2672e-05
3	GOBP name	negative regulation of cellular protein metabolic process	9.7736e-07	2.3043	23	18	36	2.2818e-05
3	GOBP name	positive regulation of protein ubiquitination	9.7736e-07	2.3043	23	18	36	2.3265e-05
3	GOBP name	negative regulation of protein metabolic process	9.7736e-07	2.3043	23	18	36	2.373e-05
3	GOBP name	immune response-regulating cell surface receptor signaling pathway	9.7736e-07	2.3043	23	18	36	2.4215e-05
3	GOBP name	immune response-activating cell surface receptor signaling pathway	9.7736e-07	2.3043	23	18	36	2.4719e-05
3	GOBP name	regulation of cell cycle	2.078e-06	2.1032	28	20	36	4.2757e-05
3	GOBP name	viral reproduction	2.5952e-06	2.1517	26	19	36	5.2509e-05
3	GOBP name	positive regulation of response to stimulus	2.7816e-06	1.963	33	22	36	5.5359e-05
3	GOBP name	immune response-activating signal transduction	3.0616e-06	2.2083	24	18	36	5.8075e-05
3	GOBP name	immune response-regulating signaling pathway	3.0616e-06	2.2083	24	18	36	5.8997e-05
3	GOBP name	activation of immune response	3.0616e-06	2.2083	24	18	36	5.9948e-05
3	GOBP name	cell cycle	3.3816e-06	2.2753	22	17	36	6.0372e-05
3	GOBP name	gene expression	3.3816e-06	2.2753	22	17	36	6.1273e-05
3	GOBP name	innate immune response activating cell surface receptor signaling pathway	3.3816e-06	2.2753	22	17	36	6.2201e-05
3	GOBP name	stimulatory C-type lectin receptor signaling pathway	3.3816e-06	2.2753	22	17	36	6.3158e-05
3	GOBP name	programmed cell death	6.8975e-06	2.072	27	19	36	0.00011165
3	GOBP name	apoptosis	6.8975e-06	2.072	27	19	36	0.00011316
3	GOBP name	negative regulation of cell communication	6.8975e-06	2.072	27	19	36	0.00011471
3	GOBP name	negative regulation of signal transduction	6.8975e-06	2.072	27	19	36	0.0001163
3	GOBP name	negative regulation of signaling	6.8975e-06	2.072	27	19	36	0.00011794
3	GOBP name	death	6.8975e-06	2.072	27	19	36	0.00011962
3	GOBP name	cell death	6.8975e-06	2.072	27	19	36	0.00012136
3	GOBP name	positive regulation of protein modification process	8.5341e-06	2.12	25	18	36	0.00013283
3	GOBP name	regulation of defense response	8.5341e-06	2.12	25	18	36	0.00013455
3	GOBP name	positive regulation of immune response	8.5341e-06	2.12	25	18	36	0.00013632
3	GOBP name	activation of innate immune response	1.0031e-05	2.1763	23	17	36	0.00013997
3	GOBP name	cell cycle process	1.0031e-05	2.1763	23	17	36	0.0001416
3	GOBP name	regulation of innate immune response	1.0031e-05	2.1763	23	17	36	0.00014326
3	GOBP name	positive regulation of defense response	1.0031e-05	2.1763	23	17	36	0.00014497
3	GOBP name	innate immune response-activating signal transduction	1.0031e-05	2.1763	23	17	36	0.00014672
3	GOBP name	positive regulation of innate immune response	1.0031e-05	2.1763	23	17	36	0.0001485
3	GOBP name	negative regulation of apoptosis	1.0031e-05	2.1763	23	17	36	0.00015034
3	GOBP name	negative regulation of cell death	1.0031e-05	2.1763	23	17	36	0.00015222
3	GOBP name	negative regulation of programmed cell death	1.0031e-05	2.1763	23	17	36	0.00015414
3	GOBP name	cell surface receptor linked signaling pathway	1.2649e-05	1.963	30	20	36	0.0001745
3	GOBP name	regulation of immune system process	1.6841e-05	1.998	28	19	36	0.00022972
3	GOBP name	immune response	2.1572e-05	2.0385	26	18	36	0.00028779
3	GOBP name	regulation of immune response	2.1572e-05	2.0385	26	18	36	0.00029099
3	GOBP name	defense response	2.6519e-05	2.0856	24	17	36	0.00034617
3	GOBP name	innate immune response	2.6519e-05	2.0856	24	17	36	0.00034993
3	GOBP name	proteasomal ubiquitin-dependent protein catabolic process	2.8142e-05	1.8996	31	20	36	0.00035963
3	GOBP name	proteasomal protein catabolic process	2.8142e-05	1.8996	31	20	36	0.00036345
3	GOBP name	positive regulation of protein metabolic process	3.8195e-05	1.9291	29	19	36	0.00046837
3	GOBP name	positive regulation of molecular function	3.8195e-05	1.9291	29	19	36	0.00047315
3	GOBP name	negative regulation of response to stimulus	3.8195e-05	1.9291	29	19	36	0.00047802
3	GOBP name	regulation of protein modification process	3.8195e-05	1.9291	29	19	36	0.000483
3	GOBP name	positive regulation of immune system process	5.0156e-05	1.963	27	18	36	0.00060286
3	GOBP name	positive regulation of catalytic activity	5.0156e-05	1.963	27	18	36	0.00060889
3	GOBP name	protein polyubiquitination	5.6278e-05	1.7508	37	22	36	0.00066331
3	GOBP name	regulation of molecular function	5.6278e-05	1.7508	37	22	36	0.00066982
3	GOBP name	signal transduction	7.0534e-05	1.6931	40	23	36	0.00082335
3	GOBP name	regulation of cell communication	8.2494e-05	1.7667	35	21	36	0.00095379
3	GOBP name	regulation of response to stimulus	9.25e-05	1.6002	46	25	36	0.0010594
3	GOBP name	positive regulation of cellular protein metabolic process	0.00010844	1.8929	28	18	36	0.0012303
3	GOBP name	response to DNA damage stimulus	0.00011746	1.7845	33	20	36	0.0012963
3	GOBP name	regulation of catalytic activity	0.00011746	1.7845	33	20	36	0.0013082
3	GOBP name	regulation of response to stress	0.00011746	1.7845	33	20	36	0.0013203
3	GOBP name	regulation of signal transduction	0.00015616	1.7176	36	21	36	0.0016926
3	GOBP name	regulation of signaling	0.00015616	1.7176	36	21	36	0.0017079
3	GOBP name	regulation of apoptosis	0.00028985	1.8539	27	17	36	0.0030075
3	GOBP name	positive regulation of metabolic process	0.00028373	1.6712	37	21	36	0.0030215
3	GOBP name	regulation of programmed cell death	0.00028985	1.8539	27	17	36	0.0030334
3	GOBP name	positive regulation of macromolecule metabolic process	0.00028373	1.6712	37	21	36	0.0030483
3	GOBP name	regulation of cell death	0.00028985	1.8539	27	17	36	0.0030598
3	GOBP name	negative regulation of metabolic process	0.00030987	1.7483	32	19	36	0.003109
3	GOBP name	negative regulation of macromolecule metabolic process	0.00030987	1.7483	32	19	36	0.0031349
3	GOBP name	negative regulation of cellular metabolic process	0.00030987	1.7483	32	19	36	0.0031612
3	GOBP name	immune system process	0.00030987	1.7483	32	19	36	0.003188
3	GOBP name	regulation of protein metabolic process	0.0003412	1.6194	40	22	36	0.0033952
3	GOCC name	protein complex	5.4921e-05	1.5267	54	28	36	0.0035332
3	GOBP name	positive regulation of cellular metabolic process	0.00040422	1.6825	35	20	36	0.0039896
3	GOCC name	proteasome regulatory particle	0.00010034	2.9444	8	8	36	0.0048414
3	GOBP name	regulation of cellular protein metabolic process	0.00083821	1.5855	39	21	36	0.0082063
3	GOCC name	macromolecular complex	0.00026355	1.4464	57	28	36	0.010173
3	GOBP name	positive regulation of RNA polymerase II transcriptional preinitiation complex assembly	0.00372	2.9444	5	5	36	0.035009
3	GOBP name	regulation of transcription initiation, DNA-dependent	0.00372	2.9444	5	5	36	0.035282
3	GOBP name	regulation of transcription initiation from RNA polymerase II promoter	0.00372	2.9444	5	5	36	0.03556
3	GOBP name	regulation of RNA polymerase II transcriptional preinitiation complex assembly	0.00372	2.9444	5	5	36	0.035842
3	GOCC name	proteasome regulatory particle, base subcomplex	0.0011418	2.9444	6	6	36	0.036728
4	GOMF name	ligase activity	1.6795e-06	1.8403	36	25	40	0.0004098
4	GOMF name	small conjugating protein ligase activity	8.4441e-06	1.919	29	21	40	0.0010302
4	GOMF name	ubiquitin-protein ligase activity	2.3847e-05	1.8929	28	20	40	0.0011637
4	GOMF name	ligase activity, forming carbon-nitrogen bonds	2.1202e-05	1.855	30	21	40	0.0012933
4	GOMF name	acid-amino acid ligase activity	2.1202e-05	1.855	30	21	40	0.0017244
4	GOMF name	catalytic activity	0.00017984	1.3448	67	34	40	0.0054852
4	GOMF name	zinc ion binding	0.00016397	1.8346	26	18	40	0.0057157
4	GOMF name	transition metal ion binding	0.00016397	1.8346	26	18	40	0.0066683
4	GOMF name	metal ion binding	0.0003412	1.6194	36	22	40	0.0075684
4	GOMF name	ion binding	0.0003412	1.6194	36	22	40	0.0083252
4	GOMF name	cation binding	0.0003412	1.6194	36	22	40	0.0092502
4	GOBP name	histone modification	0.00020125	2.4091	11	10	40	0.034902

## Sheet: 5_HEK all identified proteins 
All identified proteins from HEK293T cell extract after AE-MS
T: Protein IDs	T: Majority protein IDs	T: Protein names	T: Gene names	T: id	LFQ intensity 1_Beads_1	LFQ intensity 1_Beads_2	LFQ intensity 1_Nedd8 nhpS65_1	LFQ intensity 1_Nedd8 nhpS65_2	LFQ intensity 1_Nedd8 pS65_1	LFQ intensity 1_Nedd8 pS65_2	LFQ intensity 1_Nedd8_1	LFQ intensity 1_Nedd8_2	LFQ intensity 1_Ub nhpS65_1	LFQ intensity 1_Ub nhpS65_2	LFQ intensity 1_Ub pS65_1	LFQ intensity 1_Ub pS65_2	LFQ intensity 1_Ub_1	LFQ intensity 1_Ub_2	LFQ intensity 2_Beads_1	LFQ intensity 2_Beads_2	LFQ intensity 2_Nedd8 nhpS65_1	LFQ intensity 2_Nedd8 nhpS65_2	LFQ intensity 2_Nedd8 pS65_1	LFQ intensity 2_Nedd8 pS65_2	LFQ intensity 2_Nedd8_1	LFQ intensity 2_Nedd8_2	LFQ intensity 2_Ub nhpS65_1	LFQ intensity 2_Ub nhpS65_2	LFQ intensity 2_Ub pS65_1	LFQ intensity 2_Ub pS65_2	LFQ intensity 2_Ub_1	LFQ intensity 2_Ub_2	LFQ intensity 3_Beads_1	LFQ intensity 3_Beads_2	LFQ intensity 3_Nedd8 nhpS65_1	LFQ intensity 3_Nedd8 nhpS65_2	LFQ intensity 3_Nedd8 pS65_1	LFQ intensity 3_Nedd8 pS65_2	LFQ intensity 3_Nedd8_1	LFQ intensity 3_Nedd8_2	LFQ intensity 3_Ub nhpS65_1	LFQ intensity 3_Ub nhpS65_2	LFQ intensity 3_Ub pS65_1	LFQ intensity 3_Ub pS65_2	LFQ intensity 3_Ub_1	LFQ intensity 3_Ub_2	C: Only identified by site	C: Reverse	C: Potential contaminant
Q00341;A0A024R4E5;Q00341-2;H0Y394;H7C0A4;C9JIZ1;C9J5E5;C9JZI8;C9JES8;H7C2D1;H7BZC3;C9JK79;C9JHZ8;C9JHS7;C9JT62;C9J739;C9JHN6;C9JEJ8;C9JBS3;C9JQ82;C9JMQ6;C9JHS9	Q00341;A0A024R4E5;Q00341-2;H0Y394	Vigilin	HDLBP	0	9540200	0	4859600	12793000	19769000	8192200	9204300	11769000	3116900	8864900	0	5294900	3323900	2658600	10223000	4258600	4647600	3236900	0	0	0	0	0	0	0	0	0	0	0	0	0	0	0	0	0	0	0	0	0	0	2839000	0
A0A024R4M0;P46781;B5MCT8;C9JM19;F2Z3C0;A8MXK4	A0A024R4M0;P46781;B5MCT8;C9JM19	40S ribosomal protein S9	RPS9	1	25758000	25621000	20100000	22703000	20396000	23719000	16489000	17419000	10630000	10911000	0	18361000	8832700	8169500	24528000	35388000	22916000	21909000	26023000	24925000	17226000	0	13826000	14794000	15330000	17154000	7242300	8357100	31535000	35236000	35896000	36050000	7369000	24546000	21206000	19146000	13859000	20077000	0	0	0	9699800
A0A024R6I7;P01009;A0A0G2JRN3;P01009-2;P01009-3;G3V2B9	A0A024R6I7;P01009;A0A0G2JRN3;P01009-2;P01009-3	Alpha-1-antitrypsin;Short peptide from AAT	SERPINA1	2	0	0	0	0	0	0	0	16486000	0	0	0	0	0	0	0	0	0	0	0	0	0	0	0	0	0	0	0	0	0	0	0	0	0	0	0	0	0	0	0	0	0	0
A0A024R7W5;A0A087X0Q1;A0A087WY31;Q7Z739;Q9BYJ9	A0A024R7W5;A0A087X0Q1;A0A087WY31;Q7Z739;Q9BYJ9	YTH domain-containing family protein 3;YTH domain-containing family protein 1	YTHDF3;YTHDF1	3	0	0	0	0	4754800	0	6204300	0	0	0	0	0	0	0	0	0	0	0	0	0	0	0	0	0	0	0	0	0	14766000	13602000	0	0	0	0	0	0	0	0	0	0	0	0
A0A024RA52;P25787;C9JCK5;H3BT36;H7C402	A0A024RA52;P25787	Proteasome subunit alpha type;Proteasome subunit alpha type-2	PSMA2	4	29663000	20353000	19633000	22130000	32730000	23014000	37590000	50496000	46299000	48447000	46263000	60863000	92751000	81389000	49705000	37122000	18338000	21029000	5341400	0	17535000	29814000	43568000	32361000	34810000	32705000	76228000	70346000	23873000	27642000	13983000	10754000	11159000	11532000	9861100	11119000	28740000	22020000	0	34355000	82960000	80775000
P46379-3;P46379;P46379-2;A0A0G2JK23;A0A024RCR6;P46379-5;P46379-4;A0A0G2JL47;X6REW1;A0A0G2JJM1;F6S6P2;F6VEM6;F6U341;H0Y4L1;F6X9W3;A0A1B0GX79;A0A0G2JJR8;H0Y710;F6XTU0;F6U1F2;F6UR09;F6WML8;F6TC96	P46379-3;P46379;P46379-2;A0A0G2JK23;A0A024RCR6;P46379-5;P46379-4;A0A0G2JL47	Large proline-rich protein BAG6	BAG6;BAT3	5	1670600	0	433120	391670	3057400	5747800	9577900	4118200	425540000	438650000	347020000	476300000	299130000	293110000	0	198270	734680	304710	0	269360	596440	1167600	462150000	478770000	468670000	412660000	291150000	316520000	1164700	2061300	2166900	1471800	1845000	2405900	1007000	3000900	342790000	393160000	308430000	300280000	250670000	256430000
Q9Y314;A0A075B6F9;M0R3B2	Q9Y314;A0A075B6F9;M0R3B2	Nitric oxide synthase-interacting protein	NOSIP	6	0	0	0	0	0	0	0	0	0	0	0	0	0	0	0	0	0	0	0	0	0	0	0	0	3132500	0	0	0	0	3630300	0	0	0	5478900	0	0	0	0	0	0	0	0
A0A0C4DH90;A0A075B6H7;A0A0C4DH55;P01624	A0A0C4DH90;A0A075B6H7;A0A0C4DH55;P01624	Ig kappa chain V-III region POM	IGKV3OR2-268;IGKV3-7;IGKV3D-7	7	0	0	0	0	0	0	0	10572000	0	0	0	0	0	0	0	0	0	0	0	0	0	0	0	0	0	0	0	0	0	0	0	0	0	0	0	0	0	0	0	0	0	0
A0A087X0Q4;A2NJV5;A0A0A0MRZ7;A0A075B6S6;A0A075B6S2;A0A075B6P5;A0A087WW87;P06310;P01615;P01614	A0A087X0Q4;A2NJV5;A0A0A0MRZ7;A0A075B6S6;A0A075B6S2;A0A075B6P5;A0A087WW87;P06310;P01615;P01614	Ig kappa chain V-II region RPMI 6410;Ig kappa chain V-II region FR;Ig kappa chain V-II region Cum	IGKV2-40;IGKV A18;IGKV2D-26;IGKV2D-30;IGKV2D-29;IGKV2D-28	8	0	0	0	0	0	0	0	6350700	0	0	0	0	0	0	0	0	0	0	0	0	0	0	0	0	0	0	0	0	0	0	0	0	0	0	0	0	0	0	0	0	0	0
A0A0C4DH67;A0A0C4DH69;A0A075B6S5	A0A0C4DH67;A0A0C4DH69;A0A075B6S5		IGKV1-8;IGKV1-9;IGKV1-27	9	0	0	0	0	0	0	1605200	0	0	0	0	0	0	0	0	0	0	0	0	0	0	0	0	0	0	0	0	0	0	0	0	0	0	0	0	0	0	0	0	0	0	0
A0A075B6T1;Q9C0C7-4;Q9C0C7-2;Q9C0C7-3;Q9C0C7;Q9C0C7-5;Q9C0C7-6;H0YE34	A0A075B6T1;Q9C0C7-4;Q9C0C7-2;Q9C0C7-3;Q9C0C7;Q9C0C7-5	Activating molecule in BECN1-regulated autophagy protein 1	AMBRA1	10	0	0	0	0	0	0	0	0	8499900	12475000	7284800	5474600	6904200	6939500	0	0	0	0	0	0	0	0	6513800	9507900	0	7819000	8275100	9413900	0	0	0	0	4639000	0	0	3293800	9007200	6252700	0	0	5019300	5258100
A0A0C4DH42;P0DP03;P0DP02;A0A0J9YY99;A0A0J9YVT0;A0A0B4J1X5;A0A075B7E8;A0A075B7B8;P01767;P01772;P01768;P01764	A0A0C4DH42;P0DP03;P0DP02;A0A0J9YY99;A0A0J9YVT0;A0A0B4J1X5;A0A075B7E8;A0A075B7B8;P01767;P01772;P01768;P01764	Ig heavy chain V-III region BUT;Ig heavy chain V-III region KOL;Ig heavy chain V-III region CAM;Ig heavy chain V-III region 23	IGHV3-66;IGHV3-74;IGHV3OR16-13;IGHV3OR16-12;IGHV3-23	11	0	0	0	0	0	0	0	10210000	0	0	0	0	0	0	0	0	0	0	0	0	0	0	0	0	0	0	0	0	0	0	0	0	0	0	0	0	0	0	0	0	0	0
K7EIV0;A0A075B7C0;K7ELJ7;A0A0C4DGQ5;P04632;U3KPR7;U3KQE2;K7EM73;K7EKD8;Q96L46	K7EIV0;A0A075B7C0;K7ELJ7;A0A0C4DGQ5;P04632;U3KPR7;U3KQE2;K7EM73;K7EKD8;Q96L46	Calpain small subunit 1;Calpain small subunit 2	CAPNS1;CAPNS2	12	0	0	0	0	0	0	0	0	0	1981800	0	0	0	0	0	0	0	0	0	0	0	0	0	0	0	0	0	0	0	0	0	0	0	0	0	0	0	0	0	0	0	0
A0A075B7D9;H3BPE7;P35637-2;P35637;Q92804-2;Q92804	A0A075B7D9;H3BPE7;P35637-2;P35637;Q92804-2;Q92804	RNA-binding protein FUS;TATA-binding protein-associated factor 2N	TAF15;FUS	13	0	0	0	0	0	0	0	0	0	0	0	0	0	0	0	0	0	0	0	0	0	0	0	0	0	0	0	0	0	0	0	0	0	0	0	0	0	0	0	0	0	1581500
A0A087WTF3;Q12955	A0A087WTF3;Q12955	Ankyrin-3	ANK3	14	0	0	0	0	0	0	0	0	0	0	0	0	0	6515300	0	0	0	0	0	0	0	0	0	0	0	0	0	0	0	0	0	0	0	0	0	0	0	0	0	0	0	0
A0A087WTP3;Q92945;M0R0I5;M0QYH3;M0QXW7;M0R3J3	A0A087WTP3;Q92945;M0R0I5;M0QYH3	Far upstream element-binding protein 2	KHSRP	15	35575000	43108000	22726000	24538000	29663000	30778000	22374000	24487000	11442000	13558000	14196000	16623000	7796800	9313000	35513000	33823000	24081000	24419000	34792000	32652000	25801000	21624000	9591100	12718000	12270000	14147000	7989900	9906500	28018000	30515000	26273000	27303000	0	29897000	23441000	25871000	9819300	11028000	8869400	0	6800000	10544000
P11940;E7ERJ7;P11940-2;A0A087WTT1;E7EQV3;Q9H361;H0YAR2;H0YB86;H0YBN4;H0YAP2;E5RJB9;E5RH24;E5RGH3;Q4VXU2;B1ANR1;E5RHG7;H0YAS6;H0YB75;H0YAS7;E5RGC4;E5RFD8;Q5JQF8;Q4VXU2-2;H0YC10	P11940;E7ERJ7;P11940-2;A0A087WTT1;E7EQV3;Q9H361;H0YAR2	Polyadenylate-binding protein 1;Polyadenylate-binding protein;Polyadenylate-binding protein 3	PABPC1;PABPC3	16	25880000	20900000	14074000	13702000	30119000	33168000	19711000	22955000	12257000	10474000	14224000	17385000	7065200	8878200	20462000	23221000	9239400	18314000	25718000	16615000	14449000	14887000	8851600	8011400	15598000	17991000	3044600	6258700	17914000	19486000	0	12375000	17956000	0	18100000	19946000	11855000	9541800	0	0	0	7414500
A0A087WTV6;J3KR12;Q96C36;E2QRB3;A0A087WZR9	A0A087WTV6;J3KR12;Q96C36;E2QRB3;A0A087WZR9	Pyrroline-5-carboxylate reductase 2;Pyrroline-5-carboxylate reductase	PYCR2;PYCR1	17	0	0	0	0	0	0	0	2082000	0	0	0	0	0	0	0	0	0	0	0	0	0	0	0	0	0	0	0	0	0	0	0	0	0	0	0	0	0	0	0	0	0	0
A0A087WTZ5;E9PJ81;E9PRQ7;Q04323;Q04323-2	A0A087WTZ5;E9PJ81;E9PRQ7;Q04323;Q04323-2	UBX domain-containing protein 1	UBXN1	18	0	0	0	0	0	0	0	0	0	0	0	0	0	0	0	0	0	0	0	0	0	0	0	0	0	0	0	0	0	0	0	0	0	0	0	0	2152800	0	0	0	0	0
A0A087WU08;A0A0C4DGL8;J3QLC9;J3QR68;H0Y300;P00738-2;P00738;H3BS21;A0A0A0MRD9;P00739;P00739-2	A0A087WU08;A0A0C4DGL8;J3QLC9;J3QR68;H0Y300;P00738-2;P00738;H3BS21;A0A0A0MRD9;P00739;P00739-2	Haptoglobin;Haptoglobin alpha chain;Haptoglobin beta chain;Haptoglobin-related protein	HP;HPR	19	0	0	0	0	0	0	7774800	12973000	0	0	0	0	0	0	0	0	0	0	0	0	0	0	0	0	0	0	0	0	0	0	0	0	0	0	0	0	0	0	0	0	0	0
A0A087WUA0;P02671-2;P02671	A0A087WUA0;P02671-2;P02671	Fibrinogen alpha chain;Fibrinopeptide A;Fibrinogen alpha chain	FGA	20	0	0	0	0	0	0	9733600	8628500	0	0	0	0	0	0	0	0	0	0	0	0	0	0	0	0	0	0	0	0	0	0	0	0	0	0	0	0	0	0	0	0	0	0
A0A087WUI2;P22626;P22626-2	A0A087WUI2;P22626;P22626-2	Heterogeneous nuclear ribonucleoproteins A2/B1	HNRNPA2B1	21	43960000	24750000	10398000	13084000	28617000	20794000	22222000	21955000	0	0	0	15699000	7743300	0	27166000	28681000	21488000	20683000	17273000	0	0	10377000	0	0	0	0	0	4319500	18167000	14587000	0	30522000	0	0	26324000	0	23401000	0	0	0	12751000	6084400
A0A087WUK2;O14979-3;O14979-2;O14979	A0A087WUK2;O14979-3;O14979-2;O14979	Heterogeneous nuclear ribonucleoprotein D-like	HNRNPDL	22	0	0	0	0	0	0	0	0	0	0	0	0	1780900	0	0	0	0	0	0	0	0	0	0	0	0	0	0	0	0	0	0	0	0	0	0	0	0	0	0	0	0	0
A0A087WUN7;H0YJ40;G3V4X6;G3V2S9;Q9GZT3-2;Q9GZT3;H0YJW7;H0YJ07;H0YJU7;H0YJI1	A0A087WUN7;H0YJ40;G3V4X6;G3V2S9;Q9GZT3-2;Q9GZT3;H0YJW7	SRA stem-loop-interacting RNA-binding protein, mitochondrial	SLIRP	23	8700200	0	6959000	7706100	7375300	7769500	0	0	6453100	5310100	7688600	9423800	7041200	5763500	0	0	7327300	7499000	0	0	0	0	0	0	0	0	0	0	0	0	0	0	0	0	0	0	0	0	0	0	0	0
E7ETK0;A0A087WUS0;P62847-2;P62847-3;P62847;P62847-4	E7ETK0;A0A087WUS0;P62847-2;P62847-3;P62847;P62847-4	40S ribosomal protein S24	RPS24	24	11787000	8837300	3630200	9279700	11825000	11663000	5701100	0	0	0	0	0	0	0	12344000	14253000	0	0	0	0	0	0	0	0	0	0	0	0	0	0	0	0	0	0	0	0	0	0	0	0	0	0
Q99417;A0A087WV05;A0A0D9SEI7	Q99417;A0A087WV05	C-Myc-binding protein	MYCBP	25	12457000	11803000	0	0	9043900	9528400	0	0	9545100	0	0	0	0	0	0	0	17855000	0	0	0	0	0	0	10324000	0	0	0	13255000	0	0	0	0	0	0	0	0	0	0	0	0	6233100	1581200
H7C123;H7C2C5;F8W7C6;A0A087WV22;X1WI28;Q96L21;P27635	H7C123;H7C2C5;F8W7C6;A0A087WV22;X1WI28;Q96L21;P27635	60S ribosomal protein L10-like;60S ribosomal protein L10	RPL10;RPL10L	26	5453100	0	0	0	0	0	0	0	0	0	0	0	0	0	0	0	0	0	0	0	0	0	0	0	0	0	3303700	0	9469100	7209500	0	0	0	3253500	0	0	0	0	0	0	0	0
A0A0C4DGW3;A0A087WVJ0;B1AVQ7;A0A087WWM1;A0A087X0L2;A0A0A0MRB3;A0A0A0MSH4;A0A087X2A4;P15941-13;P15941;P15941-3;P15941-4;P15941-11;P15941-8;P15941-15;P15941-17;P15941-7;P15941-6;P15941-2	A0A0C4DGW3;A0A087WVJ0;B1AVQ7;A0A087WWM1;A0A087X0L2;A0A0A0MRB3;A0A0A0MSH4;A0A087X2A4;P15941-13;P15941;P15941-3;P15941-4;P15941-11;P15941-8;P15941-15;P15941-17;P15941-7;P15941-6;P15941-2	Mucin-1;Mucin-1 subunit alpha;Mucin-1 subunit beta	MUC1	27	0	0	0	0	0	0	0	3366600	0	0	0	0	0	0	0	0	0	0	0	0	0	0	0	0	0	0	0	0	0	0	0	0	0	0	0	0	0	0	0	0	0	0
A0A087WVN5;A0A087WWX0;A0A087WVZ9;A0A0A0MQR7;P19388	A0A087WVN5;A0A087WWX0;A0A087WVZ9;A0A0A0MQR7;P19388	DNA-directed RNA polymerases I, II, and III subunit RPABC1	POLR2E	28	0	0	0	0	0	0	0	0	0	0	0	0	0	0	0	0	0	0	0	0	0	0	0	0	0	0	588650	0	0	0	0	0	0	0	0	0	0	0	0	0	0	0
A0A087WVQ6;Q00610-2;Q00610;J3KS13;K7EJJ5;J3KSQ2;J3KRF5;F5H5N6	A0A087WVQ6;Q00610-2;Q00610	Clathrin heavy chain;Clathrin heavy chain 1	CLTC	29	120950000	114850000	81870000	87203000	82796000	74336000	73964000	65751000	37220000	38995000	51968000	60930000	29782000	26668000	76629000	103680000	68790000	67270000	77444000	58451000	44777000	47595000	38786000	38789000	40960000	38749000	22121000	22210000	102260000	102640000	94931000	94291000	71161000	94352000	79055000	71099000	59537000	57679000	47114000	39516000	26107000	34531000
E5RFN8;E5RI47;D3DX49;A0A0D9SFF8;A0A0A0MRU0;D3DX48;A0A087X0C7;B4DZ84;A0A0C4DH75;A0A087WVY2;E5RIU3;E5RI32;E5RK44;E5RJK0;E5RK50;Q14168-2;Q14168-3;Q14168;Q14168-4;Q14168-6	E5RFN8;E5RI47;D3DX49;A0A0D9SFF8;A0A0A0MRU0;D3DX48;A0A087X0C7;B4DZ84;A0A0C4DH75;A0A087WVY2;E5RIU3;E5RI32;E5RK44;E5RJK0;E5RK50;Q14168-2;Q14168-3;Q14168;Q14168-4;Q14168-6	MAGUK p55 subfamily member 2	MPP2	30	0	0	0	0	0	0	0	0	0	0	0	0	0	0	0	0	0	0	0	0	0	0	0	0	0	0	0	0	0	0	0	0	0	0	0	0	0	0	0	0	0	371720
A0A087WW40;Q9Y371-3;Q9Y371;Q9Y371-2	A0A087WW40;Q9Y371-3;Q9Y371;Q9Y371-2	Endophilin-B1	SH3GLB1	31	0	0	0	0	6044600	4654700	4850000	0	0	0	0	0	0	0	0	0	0	0	0	0	0	0	0	0	0	0	0	0	0	0	0	0	0	0	0	0	0	0	0	0	0	0
J3KRB3;A0A087WWH0;J3QS96;A0A087WXM6;J3QQT2;J3QLC8;J3KRX5;A0A0A0MRF8;A0A0A6YYL6;P18621-2;P18621;P18621-3	J3KRB3;A0A087WWH0;J3QS96;A0A087WXM6;J3QQT2;J3QLC8;J3KRX5;A0A0A0MRF8;A0A0A6YYL6;P18621-2;P18621;P18621-3	60S ribosomal protein L17	RPL17;RPL17-C18orf32	32	0	0	0	0	0	0	0	0	0	0	0	0	0	0	0	0	0	0	0	0	0	0	0	0	0	0	0	0	0	0	0	0	0	0	0	2553800	0	0	0	0	0	0
P06753-2;P06753;P06753-3;P06753-4;A0A087WWU8;P06753-5;P06753-6;J3KN67;Q5HYB6;Q5VU61;P06753-7;K7EP68;D6R904;H7BYY1;F5H7S3;Q6ZN40;H0YKX5;H0YL52;B7Z596;H0YK48;H0YL80;H0YNC7;H0YKP3;P09493-3;P09493-4;P09493-9;P09493-6;P09493;P09493-2;P09493-10;P09493-8;P09493-5;P09493-7	P06753-2;P06753;P06753-3;P06753-4;A0A087WWU8;P06753-5;P06753-6;J3KN67;Q5HYB6;Q5VU61;P06753-7	Tropomyosin alpha-3 chain	TPM3;DKFZp686J1372	33	32530000	22181000	12820000	14379000	16747000	21979000	15338000	19650000	11527000	11137000	12111000	13732000	8961600	9695300	26880000	37032000	18578000	0	28898000	0	21518000	23479000	10731000	12719000	11041000	12101000	4974300	6550200	32428000	38358000	33479000	31654000	32710000	35717000	32976000	34663000	27472000	20208000	15402000	6671700	11031000	13348000
Q13148;A0A087WX29;A0A087WYY0;A0A087X260;G3V162;B1AKP7;A0A087WXQ5;K7EN94;A0A1W2PNU8;A0A087WV68;K7EJM5;Q13148-4;K7EL26;A0A087WXV3;A0A087WX67;A0A087WW61;A0A087WZC9;A0A087WYE7;A0A0A0MSV7;K7EJ99;A0A087WTZ4	Q13148;A0A087WX29;A0A087WYY0;A0A087X260;G3V162;B1AKP7;A0A087WXQ5;K7EN94;A0A1W2PNU8;A0A087WV68;K7EJM5;Q13148-4	TAR DNA-binding protein 43	TARDBP	34	24577000	0	0	15769000	39109000	41195000	25116000	26483000	10973000	11774000	22317000	10869000	13939000	12681000	22451000	0	16302000	19963000	0	0	11603000	0	5638100	14651000	0	0	4891300	0	0	0	0	0	0	0	0	1160000	10124000	2721900	1517000	12143000	9705900	2777000
Q9Y6R7;A0A087WXI2;A0A087WUZ2	Q9Y6R7;A0A087WXI2;A0A087WUZ2	IgGFc-binding protein	FCGBP	35	0	0	0	0	0	0	6968700	6623100	0	0	0	0	0	0	0	0	0	0	0	0	0	0	0	0	0	0	0	0	0	0	0	0	0	0	0	0	0	0	0	0	0	0
A0A087WXL3;O75417-2;O75417	A0A087WXL3;O75417-2;O75417	DNA polymerase theta	POLQ	36	0	0	0	0	0	0	0	0	0	0	0	0	0	0	0	0	0	0	0	0	0	0	0	0	0	0	0	0	0	0	0	0	0	0	0	0	0	0	0	0	0	4507800
O43681;A0A087WXS7;K7ERW9	O43681;A0A087WXS7	ATPase ASNA1	ASNA1	37	619710	1846200	0	0	2179800	0	4584200	0	25314000	26548000	20446000	21847000	17890000	18997000	2035700	0	0	0	0	0	0	0	20663000	30925000	19241000	22684000	11182000	24168000	1313200	0	2447700	0	0	0	2293600	0	23257000	25844000	22084000	29111000	19004000	21130000
A0A087WXV6;Q96G74-2;Q96G74-3;Q96G74-5;Q96G74;H7BZQ3;Q96G74-4	A0A087WXV6;Q96G74-2;Q96G74-3;Q96G74-5;Q96G74;H7BZQ3;Q96G74-4	OTU domain-containing protein 5	OTUD5	38	655020	0	0	0	0	0	0	0	28803000	27732000	18737000	17799000	90831000	121680000	0	0	0	0	0	0	0	0	27523000	27670000	11357000	11297000	63276000	55615000	2187000	1497700	0	0	2385700	0	2266500	1593600	24190000	30331000	14678000	12583000	67600000	54909000
P54252-1;G3V4U9;G3V3R7;A0A087X1A8;A0A0A0MS38;D3VVH9;A0A087WXY4;C9JQV6;G3V328;G3V3T6;G3V2G1;E9PJN5;G3V526;F5H211;P54252-3;P54252-4;P54252;S4R399;P54252-5;G3V2G2	P54252-1;G3V4U9;G3V3R7;A0A087X1A8;A0A0A0MS38;D3VVH9;A0A087WXY4;C9JQV6;G3V328;G3V3T6;G3V2G1;E9PJN5;G3V526;F5H211;P54252-3;P54252-4;P54252;S4R399;P54252-5;G3V2G2	Ataxin-3	ATXN3	39	0	0	0	0	0	0	0	0	0	0	0	0	0	0	0	0	0	0	0	0	0	0	0	0	7565000	0	5962000	0	0	0	0	0	0	0	0	0	0	0	0	0	0	0
A0A087WY55;Q9NP79	A0A087WY55;Q9NP79	Vacuolar protein sorting-associated protein VTA1 homolog	VTA1	40	0	0	0	0	0	0	0	0	0	0	0	0	0	0	0	0	0	0	0	0	0	0	0	0	0	0	0	0	0	0	0	0	0	0	0	0	0	0	0	0	0	1189600
A0A087WYR3;O43399-2;O43399-4;O43399;O43399-3;O43399-5;O43399-7;A0A087WZ51;O43399-6	A0A087WYR3;O43399-2;O43399-4;O43399;O43399-3;O43399-5;O43399-7;A0A087WZ51;O43399-6	Tumor protein D54	TPD52L2	41	0	0	0	0	4108100	4993900	0	0	0	0	0	3720300	3142500	0	0	0	0	0	0	0	0	0	0	0	0	0	0	0	0	0	0	0	0	0	0	0	0	0	0	0	0	0
A0A087WYT3;Q15185-4;Q15185;Q15185-3;B4DDC6;Q15185-2	A0A087WYT3;Q15185-4;Q15185;Q15185-3	Prostaglandin E synthase 3	PTGES3	42	32150000	25417000	29702000	31363000	27070000	43531000	23948000	19583000	32794000	29465000	24432000	20652000	10866000	8447700	35112000	35863000	28620000	28814000	33045000	29518000	27256000	25335000	0	24862000	29762000	34412000	7570400	6527300	27061000	27568000	36781000	37801000	0	17189000	47279000	46549000	60909000	55888000	0	0	7333600	9663200
A0A087WZ13;E9PAU2;Q8IY67-2;Q8IY67;K7EQG2;K7EKR9;Q8IY67-3	A0A087WZ13;E9PAU2;Q8IY67-2;Q8IY67	Ribonucleoprotein PTB-binding 1	RAVER1	43	37374000	35327000	8201800	0	20405000	35877000	31811000	30061000	13093000	6300200	0	5422500	5530000	7564400	0	5399400	10398000	6509700	6484100	0	0	0	0	6886000	6587600	0	0	0	0	14531000	0	8218900	0	0	0	0	0	0	0	0	2952700	0
E5RJT0;A0A087WZK9;B3KS98;O15372	E5RJT0;A0A087WZK9;B3KS98;O15372	Eukaryotic translation initiation factor 3 subunit H	EIF3H	44	0	0	0	0	8964200	6385300	0	0	4608500	0	0	6001100	0	0	0	0	0	0	0	0	0	0	0	0	0	0	0	0	0	0	0	0	0	0	0	0	0	0	0	0	0	0
A0A087WZT3;Q9H3K6;H3BV85;H3BTW0;A0A0B4J295;H3BVE0;Q9H3K6-2	A0A087WZT3;Q9H3K6	BolA-like protein 2	BOLA2	45	0	0	0	0	11910000	14672000	0	0	2681100	0	0	0	3515700	5278000	0	0	0	0	0	0	0	0	0	0	0	0	0	0	0	0	0	0	0	0	0	0	0	0	0	0	0	0
P04637;P04637-4;A0A087WZU8;A0A0U1RQC9;P04637-7;A0A087X1Q1;P04637-3;P04637-2;P04637-6;P04637-5;J3KP33;E7ESS1;P04637-8;P04637-9;E7EQX7;A0A087WT22;A0A087WXZ1;E9PFT5;E7EMR6;S4R334;E9PCY9	P04637;P04637-4;A0A087WZU8;A0A0U1RQC9;P04637-7;A0A087X1Q1;P04637-3;P04637-2;P04637-6;P04637-5;J3KP33;E7ESS1;P04637-8;P04637-9;E7EQX7	Cellular tumor antigen p53	TP53	46	184620000	145740000	12176000	23635000	14381000	20064000	6307500	23080000	19824000	0	0	2867300	4243700	3370300	163430000	146450000	42415000	31119000	7836700	6080000	20692000	20157000	0	4494200	0	912300	0	1000800	162110000	118070000	14188000	11322000	0	22168000	3925400	5533700	1244000	0	803330	0	977210	6125700
A0A087X020;Q9Y3A5	A0A087X020;Q9Y3A5	Ribosome maturation protein SBDS	SBDS	47	0	0	0	0	4376700	0	0	0	0	0	0	0	0	0	0	0	0	0	0	0	0	0	0	0	0	0	0	0	0	0	0	0	0	0	0	0	0	0	0	0	0	0
A0A087X0H2;Q9Y620	A0A087X0H2;Q9Y620	DNA repair and recombination protein RAD54B	RAD54B	48	0	0	0	0	0	0	0	0	0	0	0	0	0	0	0	0	0	0	0	0	0	0	0	0	0	0	0	0	0	0	0	0	0	0	0	0	0	0	0	0	0	0
A0A087X0P9;Q96CW6	A0A087X0P9;Q96CW6	Probable RNA polymerase II nuclear localization protein SLC7A6OS	SLC7A6OS	49	0	0	0	0	0	0	0	0	0	0	0	0	0	14984000	0	0	0	0	0	0	0	0	0	0	0	0	0	0	0	0	0	0	0	0	0	0	0	0	0	0	0	0
Q2TAM5;E9PKH5;A0A087X0W8;Q04206-2;Q04206;Q04206-3;Q04206-4;E9PKV4;A0A087WVP0;E9PI38;E9PQS6;E9PRX2;E9PMD5;E9PJR1;E9PNV4	Q2TAM5;E9PKH5;A0A087X0W8;Q04206-2;Q04206;Q04206-3;Q04206-4;E9PKV4;A0A087WVP0;E9PI38;E9PQS6	Transcription factor p65	RELA	50	65380000	59583000	30870000	39755000	32933000	35544000	26235000	22770000	10993000	6652500	13165000	8414700	4879200	7449600	54473000	58001000	32344000	22958000	20943000	0	5175500	0	9959900	7211600	5948500	6820300	2601900	6563800	56770000	64434000	66912000	20498000	10310000	14897000	8475500	0	0	11930000	0	0	0	3547000
A0A087X1S3	A0A087X1S3		HUWE1	51	0	0	0	0	0	0	0	0	0	0	0	0	0	0	0	0	0	0	0	0	0	0	0	0	0	0	0	0	0	0	0	0	0	0	0	0	0	0	0	0	0	3887700
A0A087X295;Q9NNW5;E9PDU5;V9GZ65;C9JFP6;V9GYU1;C9K020	A0A087X295;Q9NNW5;E9PDU5	WD repeat-containing protein 6	WDR6	52	0	0	0	0	839850	0	0	0	6204200	6012000	0	0	0	1872400	0	0	0	0	0	0	0	0	0	0	0	0	0	0	0	0	0	0	0	0	0	0	0	0	0	0	0	0
A0A087X2D0;P84103-2;P84103	A0A087X2D0;P84103-2;P84103	Serine/arginine-rich splicing factor 3	SRSF3	53	0	0	0	0	0	0	0	0	0	0	0	0	0	0	0	0	0	0	0	0	0	0	0	0	0	0	0	0	0	0	0	0	0	0	0	0	0	0	0	0	536580	0
F1T0B3;A0A087X2G1;Q92499-3;Q92499;Q92499-2	F1T0B3;A0A087X2G1;Q92499-3;Q92499;Q92499-2	ATP-dependent RNA helicase DDX1	DDX1	54	0	0	0	0	7796700	0	0	0	0	0	0	0	0	2053400	0	0	0	0	0	0	0	0	0	0	0	0	0	0	7304100	0	0	0	0	0	0	0	0	0	0	0	0	0
A0A087X2H1;Q9ULT8;H0YJP0;G3V4V5;H0YJD4;A0A087WVU6;H0YJV8	A0A087X2H1;Q9ULT8;H0YJP0	E3 ubiquitin-protein ligase HECTD1	HECTD1	55	187230	0	0	236120	335220	525490	347590	330620	350400000	201630000	176300000	251930000	673180000	519620000	0	0	0	252850	407130	0	185410	262610	218950000	259240000	135650000	140860000	513440000	566590000	292150	308020	255130	351760	0	776240	1020000	552750	157920000	195090000	111390000	113720000	546100000	453980000
A0A087X2I1;P62333;H0YJC0;H0YJS8;H0YJX2;H0YJE9;H0YJT1	A0A087X2I1;P62333	26S protease regulatory subunit 10B	PSMC6	56	22133000	23768000	25937000	28056000	30247000	36583000	41702000	39533000	137160000	109350000	72663000	82804000	329320000	330500000	3067700	24125000	37279000	27005000	11881000	13902000	26513000	29974000	102920000	102270000	71482000	81786000	274350000	285670000	13212000	19062000	24150000	24461000	34514000	30746000	21666000	28314000	83592000	95832000	74662000	71448000	228610000	256370000
C9JFE4;Q13098-7;Q13098;Q13098-5;A8K070;A0A096LPJ3;A0A096LP07;Q13098-6;J3KSA5;J3QLT0;J3KRJ4;J3QS88;J3KTB0;J3QL53;J3QS84;J3KRE8;J3QLE8;J3QQX0	C9JFE4;Q13098-7;Q13098;Q13098-5;A8K070;A0A096LPJ3;A0A096LP07;Q13098-6;J3KSA5	COP9 signalosome complex subunit 1	GPS1	57	4407200	3899000	36755000	34930000	83661000	78097000	96702000	100640000	31962000	31250000	22903000	26362000	20991000	22418000	0	0	30504000	21483000	117440000	96990000	109800000	102080000	26410000	21521000	20969000	17879000	20137000	14410000	4497700	2560500	21864000	24535000	85836000	134850000	119420000	136840000	11352000	10257000	0	0	7893400	12818000
A0A0A0MR50;Q13619-2;Q13619;A6NE76;A0A087WWN2	A0A0A0MR50;Q13619-2;Q13619	Cullin-4A	CUL4A	58	0	0	0	0	9290300	10795000	11376000	8949400	0	0	0	0	0	0	0	0	0	0	0	0	0	0	0	0	0	0	0	0	0	0	0	0	0	0	0	0	0	0	0	0	0	0
A0A0A0MRA5;B7Z4B8;Q9BUJ2-4;Q9BUJ2-2;Q9BUJ2;M0R3F1;Q9BUJ2-3;M0QYZ0;M0QYI8;M0R203;M0QYM5;M0QZV6;M0R0K8	A0A0A0MRA5;B7Z4B8;Q9BUJ2-4;Q9BUJ2-2;Q9BUJ2;M0R3F1;Q9BUJ2-3;M0QYZ0	Heterogeneous nuclear ribonucleoprotein U-like protein 1	HNRNPUL1	59	4222800	0	0	0	2062400	2894900	0	2413900	6087200	5641500	6007600	6890900	6600700	10372000	0	0	3209800	0	0	0	0	0	6590600	6451300	6657400	7299000	9175800	5825600	7015500	5192500	0	0	0	0	0	0	6511200	6551800	6677700	0	3332500	6453000
A0A0A0MRJ6;H7BY58;P22061;P22061-2;F6S8N6;F8WDT3;F8WAV5;F8WAX2;H7C4X2;C9J0F2	A0A0A0MRJ6;H7BY58;P22061;P22061-2;F6S8N6	Protein-L-isoaspartate O-methyltransferase;Protein-L-isoaspartate(D-aspartate) O-methyltransferase	PCMT1	60	399390000	310060000	288440000	294560000	181290000	210980000	203970000	151540000	111510000	130320000	115310000	132850000	70757000	66281000	342930000	310090000	246690000	279270000	320750000	286870000	176000000	186090000	140430000	140300000	159860000	170300000	88746000	95256000	399910000	489320000	378420000	330590000	324440000	363760000	228720000	204960000	138870000	135850000	147750000	145050000	87039000	81867000
A0A0A0MRM8;A0A0D9SGC1;E7EW20;Q9UM54-5;Q9UM54-2;Q9UM54-6;Q9UM54-4;Q9UM54-1;Q9UM54;Q5JVM0	A0A0A0MRM8;A0A0D9SGC1;E7EW20;Q9UM54-5;Q9UM54-2;Q9UM54-6;Q9UM54-4;Q9UM54-1;Q9UM54	Unconventional myosin-VI	MYO6	61	0	0	0	0	0	0	0	0	0	0	0	0	0	2381900	0	0	0	0	0	0	0	0	0	0	0	0	0	0	0	0	0	0	0	0	0	0	0	0	0	0	0	0
A0A0A0MRP0;Q8IWC1-2;Q8IWC1-3;Q8IWC1-4;Q8IWC1	A0A0A0MRP0;Q8IWC1-2;Q8IWC1-3;Q8IWC1-4;Q8IWC1	MAP7 domain-containing protein 3	MAP7D3	62	0	0	0	0	0	0	0	0	0	0	0	0	0	0	0	0	0	0	0	0	0	0	0	0	0	0	0	0	0	0	0	0	0	0	0	0	0	0	0	0	0	1091900
A0A0A0MRR7;P09234	A0A0A0MRR7;P09234	U1 small nuclear ribonucleoprotein C	SNRPC	63	0	0	0	0	0	0	0	0	0	0	0	0	0	0	0	0	0	0	0	0	0	0	0	0	0	0	0	0	0	0	0	0	0	0	0	0	0	0	0	0	0	2117100
A0A0A0MRU5;O75503	A0A0A0MRU5;O75503	Ceroid-lipofuscinosis neuronal protein 5	CLN5	64	0	0	0	0	0	0	0	0	0	0	0	0	0	0	0	0	0	0	0	0	0	0	3666000	0	0	0	0	0	0	0	0	0	0	0	0	0	0	0	0	0	0	0	+
P01857;A0A0A0MS08;A0A0A0MS07	P01857;A0A0A0MS08;A0A0A0MS07	Ig gamma-1 chain C region	IGHG1	65	0	0	0	0	0	0	64028000	68439000	0	0	0	0	0	0	0	0	0	0	0	0	0	0	0	0	0	0	0	0	0	0	0	0	0	0	0	0	0	0	0	0	0	0
A0A0A0MS15	A0A0A0MS15		IGHV3-49	66	0	0	0	0	0	0	0	14435000	0	0	0	0	0	0	0	0	0	0	0	0	0	0	0	0	0	0	0	0	0	0	0	0	0	0	0	0	0	0	0	0	0	0
C9JPH9;C9JFC0;A0A0A0MSB2;Q16658	C9JPH9;C9JFC0;A0A0A0MSB2;Q16658	Fascin	FSCN1	67	0	0	0	0	0	0	0	0	0	0	0	0	0	0	0	0	0	0	0	0	0	0	0	0	0	0	0	0	0	0	0	0	0	0	0	0	0	0	841740	0	0	0
A0A0A0MSQ0;P13797-3;P13797-2;P13797;H7C4N2;U3KQI3;P13796;Q5TBN3;C9JAM8;Q14651	A0A0A0MSQ0;P13797-3;P13797-2;P13797	Plastin-3	PLS3	68	14663000	9834100	9529800	0	35958000	24017000	12494000	12779000	5837400	2470200	0	4287700	3930300	4501200	2867100	10462000	8371100	11256000	8687700	0	0	0	0	0	0	0	0	0	8386500	0	0	9490600	0	0	7611400	0	13188000	15880000	0	0	1971200	5577800
B3KYB6;B3KYB7;A0A0A0MSW4;P48739;P48739-2;P48739-3	B3KYB6;B3KYB7;A0A0A0MSW4;P48739;P48739-2;P48739-3	Phosphatidylinositol transfer protein beta isoform	PITPNB	69	0	0	0	0	0	0	0	0	0	0	0	0	0	0	0	0	0	538180	0	0	0	0	0	0	0	0	0	0	0	0	0	0	0	0	0	0	0	0	0	0	0	0
A0A0A0MT09;Q12972-2;Q12972	A0A0A0MT09;Q12972-2;Q12972	Nuclear inhibitor of protein phosphatase 1;Activator of RNA decay	PPP1R8	70	0	0	0	0	0	0	0	0	0	0	0	0	0	0	0	0	0	0	4648300	0	0	0	0	0	0	0	0	0	0	0	0	0	0	0	0	0	0	0	0	0	0	0
B8ZWD1;A0A0A0MTI5;P07108;P07108-3;P07108-2;P07108-4;P07108-5;P07108-6	B8ZWD1;A0A0A0MTI5;P07108;P07108-3;P07108-2;P07108-4;P07108-5;P07108-6	Acyl-CoA-binding protein	DBI	71	0	0	0	0	0	0	0	0	0	0	0	0	0	0	0	0	0	0	0	0	0	0	0	0	0	0	0	0	0	0	0	0	0	0	0	0	0	4987600	0	0	0	0
A0A0A0MTN0;Q13617;Q13617-2;Q5T2B5;Q5T2B7	A0A0A0MTN0;Q13617;Q13617-2;Q5T2B5	Cullin-2	CUL2	72	3550400	533220	484120000	500380000	666090000	734780000	980950000	1132700000	133500000	126760000	136830000	201340000	182280000	199170000	1853800	1992300	578820000	506740000	1018300000	981550000	921470000	944030000	139530000	167510000	154350000	137930000	211550000	181760000	3818700	1599800	279040000	296090000	783120000	891610000	687300000	796220000	80695000	76934000	56034000	64176000	190340000	144040000
A0A0A0MTS2;P06744;P06744-2;K7EQ48;A0A0J9YXP8;A0A0J9YX90;A0A0J9YYH3;K7EPY4;K7ELR7;K7EP41;K7ENA0;CON__Q3ZBD7;K7EIL4;K7ERK8;K7ERC6;K7ESF4	A0A0A0MTS2;P06744;P06744-2;K7EQ48;A0A0J9YXP8;A0A0J9YX90;A0A0J9YYH3;K7EPY4	Glucose-6-phosphate isomerase	GPI	73	0	0	0	0	10010000	0	0	0	0	0	0	0	0	0	0	0	0	0	0	0	0	0	0	0	7139600	3809400	0	0	9014000	7978200	13546000	11354000	10489000	0	20277000	30530000	13036000	9942100	6913200	0	8268300	0
F8WDD7;H7C0A3;F8WCF6;A0A0A6YYG9;P59998;P59998-3;P59998-2	F8WDD7;H7C0A3;F8WCF6;A0A0A6YYG9;P59998;P59998-3;P59998-2	Actin-related protein 2/3 complex subunit 4	ARPC4;ARPC4-TTLL3	74	0	0	0	0	0	0	0	0	0	0	0	0	0	0	0	0	0	0	0	0	0	0	0	0	0	0	0	0	0	0	0	0	0	0	5063100	0	0	0	0	0	0	0
A0A0B4J1R6;P29401;P29401-2;E9PFF2	A0A0B4J1R6;P29401;P29401-2	Transketolase	TKT	75	13453000	0	0	11577000	15152000	18860000	11127000	10110000	7340000	5687900	0	3416500	5514500	4411200	9881100	0	5119700	0	0	0	13865000	6007500	0	0	0	0	0	0	33195000	19536000	31069000	29260000	0	17777000	34854000	49748000	18020000	20455000	5212300	4455000	0	6774500
A0A0B4J1Z1;C9JAB2;Q16629-3;Q16629-2;Q16629-4;Q16629	A0A0B4J1Z1;C9JAB2;Q16629-3;Q16629-2;Q16629-4;Q16629	Serine/arginine-rich splicing factor 7	SRSF7	76	0	0	5966300	0	8271100	0	8314900	5812700	3872500	3531500	4408900	4909100	0	3087100	0	0	0	0	0	0	0	0	0	0	0	0	0	0	0	0	0	0	0	0	0	0	0	0	0	0	0	0
A0A0B4J231;P0CG04;B9A064	A0A0B4J231;P0CG04;B9A064	Ig lambda-1 chain C regions;Immunoglobulin lambda-like polypeptide 5	IGLL5;IGLC1	77	0	0	0	0	0	0	9221600	6139500	0	0	0	0	0	0	0	0	0	0	0	0	0	0	0	0	0	0	0	0	0	0	0	0	0	0	0	0	0	0	0	0	0	0
S4R460;A0A0B4J2B5;A0A075B7F0;A0A0C4DH32;A0A0B4J1V1;P0DP04;A0A0B4J1X8;P01766;P01763;P01762;P01782	S4R460;A0A0B4J2B5;A0A075B7F0;A0A0C4DH32;A0A0B4J1V1;P0DP04;A0A0B4J1X8;P01766;P01763;P01762;P01782	Ig heavy chain V-III region BRO;Ig heavy chain V-III region WEA;Ig heavy chain V-III region TRO;Ig heavy chain V-III region DOB	IGHV3OR16-9;IGHV3OR16-10;IGHV3-20;IGHV3-21;IGHV3-43	78	0	0	0	0	0	0	19796000	33762000	0	0	0	0	0	0	0	0	0	0	0	0	0	0	0	0	0	0	0	0	0	0	0	0	0	0	0	0	0	0	0	0	0	0
Q5W0H4;A0A0B4J2C3;P13693;J3KPG2;E9PJF7;H0YCX0;P13693-2;Q56UQ5	Q5W0H4;A0A0B4J2C3;P13693;J3KPG2;E9PJF7	Translationally-controlled tumor protein	TPT1	79	0	0	0	0	0	0	0	0	0	0	0	0	0	0	0	0	0	0	0	0	0	0	0	0	0	0	0	0	0	0	0	0	0	0	0	20453000	0	0	0	0	0	0
A0A0C4DFV0;Q9H469;X6RJB2;X6RGT4;X6RHD7;X6RCZ8	A0A0C4DFV0;Q9H469;X6RJB2;X6RGT4;X6RHD7	F-box/LRR-repeat protein 15	FBXL15	80	0	2457200	0	0	0	0	0	0	4146600	4518400	0	0	7161000	7437000	0	0	0	0	0	0	0	0	3919400	6644400	3573800	1803800	7408900	7693200	0	0	0	0	1030900	0	1686300	1625600	0	5017700	3141000	0	7719600	7544400
A0A0C4DFX9;Q9H3P2;C9JHL4;H0Y3X6;H7C3C2;F8W954;F8WF98;H7C2M8;H7C0W2;C9JEM7;H7C2C7;Q9H3P2-7	A0A0C4DFX9;Q9H3P2;C9JHL4;H0Y3X6	Negative elongation factor A	NELFA	81	0	0	0	0	0	4640600	0	0	0	0	0	0	0	0	0	0	0	0	0	0	0	0	0	0	0	0	0	0	0	0	0	0	0	0	0	0	0	0	0	0	0	0
C9J9K3;A0A0C4DG17;P08865;F8WD59	C9J9K3;A0A0C4DG17;P08865;F8WD59	40S ribosomal protein SA	RPSA	82	120120000	101410000	75784000	68398000	104270000	99604000	85469000	87657000	53864000	44863000	74878000	61945000	43025000	42695000	173810000	157590000	132670000	117440000	132360000	100220000	92328000	92794000	62757000	65256000	78473000	71981000	59646000	52816000	139490000	122820000	129970000	112580000	185670000	118540000	97660000	97433000	73307000	77434000	78837000	77723000	56746000	68585000
A0A0C4DG80;A0A0C4DG99;Q9P2N7-2;Q9P2J3;Q9P2N7-3;Q9P2N7-4;Q9P2N7;Q9P2N7-5	A0A0C4DG80;A0A0C4DG99;Q9P2N7-2;Q9P2J3;Q9P2N7-3;Q9P2N7-4;Q9P2N7;Q9P2N7-5	Kelch-like protein 13;Kelch-like protein 9	KLHL13;KLHL9	83	0	0	0	0	0	0	1209400	0	0	0	0	0	0	0	0	0	0	0	0	0	0	0	0	0	0	0	0	0	0	0	0	0	0	0	0	0	0	0	0	0	0	0
Q7L014;A0A0C4DG89;D6RJA6	Q7L014;A0A0C4DG89	Probable ATP-dependent RNA helicase DDX46	DDX46	84	0	0	2721100	0	6417000	4069900	4001800	0	0	0	0	2004100	0	0	0	0	0	0	0	0	0	0	0	0	0	0	0	0	0	0	0	0	0	0	0	0	0	0	0	0	0	0
A0A0C4DGA6;Q14527;Q14527-2;H7C5K0	A0A0C4DGA6;Q14527;Q14527-2;H7C5K0	Helicase-like transcription factor	HLTF	85	0	0	0	0	0	0	0	0	5125400	4264600	0	0	0	0	0	0	0	0	0	0	0	0	0	0	0	0	0	0	0	0	0	0	0	0	0	0	0	0	0	0	0	0
F5H2E6;A0A0C4DGG8;Q8IX12-2;Q8IX12;H0YFJ7;F5H3E1;F5H1H2	F5H2E6;A0A0C4DGG8;Q8IX12-2;Q8IX12;H0YFJ7;F5H3E1;F5H1H2	Cell division cycle and apoptosis regulator protein 1	CCAR1	86	0	0	0	0	1568700	0	0	0	0	0	0	0	0	0	0	0	0	0	0	0	0	0	0	0	0	0	0	0	0	0	0	0	0	0	0	0	0	0	0	0	0	0
F5GWX5;A0A0C4DGG9;Q14839;Q14839-2;Q8TDI0;K7EMY3;I3L229;H7C3H7;H7C0J3;Q12873-2;Q12873;Q12873-3	F5GWX5;A0A0C4DGG9;Q14839;Q14839-2;Q8TDI0;K7EMY3	Chromodomain-helicase-DNA-binding protein 4;Chromodomain-helicase-DNA-binding protein 5	CHD4;CHD5	87	0	0	0	0	0	0	0	0	0	796130	0	0	0	0	0	0	0	0	0	0	0	0	0	0	0	0	0	0	0	0	0	0	0	0	0	0	0	0	0	0	0	0
A0A0C4DGL3;H0YNW5;H0YKC5;P33316-2;P33316;H0YMP1;H0YMM5;H0YNJ9;H0YKI0	A0A0C4DGL3;H0YNW5;H0YKC5;P33316-2;P33316;H0YMP1;H0YMM5;H0YNJ9;H0YKI0	Deoxyuridine 5-triphosphate nucleotidohydrolase, mitochondrial	DUT	88	0	1340000	0	0	0	0	0	0	0	0	0	0	0	0	0	0	0	0	0	0	0	0	0	0	0	0	0	0	0	0	0	0	0	0	10669000	9618800	0	0	0	0	0	1797000
A0A0C4DGN4;Q96DA0;I3L1H9;I3L3X0	A0A0C4DGN4;Q96DA0;I3L1H9;I3L3X0	Zymogen granule protein 16 homolog B	ZG16B	89	0	0	0	0	0	0	104850000	113710000	0	0	0	0	0	0	0	0	0	0	0	0	0	0	0	0	0	0	0	0	0	0	0	0	0	0	0	0	0	0	0	0	0	0
A0A0C4DGQ6;Q96P16;Q96P16-3;K7EP82;E9PQF3;K7EQR8;E9PIQ9	A0A0C4DGQ6;Q96P16;Q96P16-3	Regulation of nuclear pre-mRNA domain-containing protein 1A	RPRD1A	90	0	0	0	0	0	6878500	0	0	0	0	0	0	0	0	0	0	0	0	0	0	0	0	0	0	0	0	0	0	0	0	0	0	0	0	0	0	0	0	0	0	0	0
A0A0C4DH73;A0A0C4DH72;P04432;P01611;P01597	A0A0C4DH73;A0A0C4DH72;P04432;P01611;P01597	Ig kappa chain V-I region Daudi;Ig kappa chain V-I region Wes;Ig kappa chain V-I region DEE	IGKV1-12;IGKV1-6	91	0	0	0	0	0	0	0	1536900	0	0	0	0	0	0	0	0	0	0	0	0	0	0	0	0	0	0	0	0	0	0	0	0	0	0	0	0	0	0	0	0	0	0
A0A0D9SEI8;H0Y449;P16989-2;P67809;P16989-3;Q9Y2T7;P16989	A0A0D9SEI8;H0Y449;P16989-2;P67809;P16989-3;Q9Y2T7;P16989	Y-box-binding protein 3;Nuclease-sensitive element-binding protein 1;Y-box-binding protein 2	YBX3;YBX1;YBX2	92	0	0	0	0	0	0	0	0	0	0	0	0	0	0	0	0	0	0	0	0	0	0	0	0	0	0	0	0	0	0	0	0	0	0	0	0	0	0	0	0	0	3177100
A0A0D9SEM9	A0A0D9SEM9		DDX39A	93	0	0	0	0	0	0	0	0	0	0	0	0	0	0	0	0	0	0	0	0	0	0	0	0	0	0	0	0	0	0	0	0	0	0	0	0	0	0	0	0	0	10598000
Q04727-3;H0YL70;F5H7D6;H0YKN8;H0YKT5;H0YNT2;K7EMK7;A0A0D9SES8;H0YNI7;Q04726-5;Q04727;Q04726-4;Q04726;Q04724;Q04726-3;Q04726-6;Q04726-7;Q04726-2;Q04727-4;Q04725;Q04725-3;Q04727-2;Q04725-2;K7EJR7	Q04727-3;H0YL70;F5H7D6;H0YKN8;H0YKT5;H0YNT2;K7EMK7;A0A0D9SES8;H0YNI7;Q04726-5;Q04727;Q04726-4;Q04726;Q04724;Q04726-3;Q04726-6;Q04726-7;Q04726-2;Q04727-4;Q04725;Q04725-3;Q04727-2;Q04725-2;K7EJR7	Transducin-like enhancer protein 4;Transducin-like enhancer protein 3;Transducin-like enhancer protein 1;Transducin-like enhancer protein 2	TLE4;TLE3;TLE2;TLE1	94	0	0	0	0	0	0	0	3418700	0	0	0	0	0	0	0	0	0	0	0	0	0	0	0	0	0	0	0	0	0	0	0	0	0	0	0	0	0	0	0	0	0	0
A0A0D9SEU5;R4GMX8;Q6VN20-3;Q6VN20;Q6VN20-2;R4GNA3;R4GN91	A0A0D9SEU5;R4GMX8;Q6VN20-3;Q6VN20;Q6VN20-2	Ran-binding protein 10	RANBP10	95	0	0	0	0	0	0	0	0	4383700	3840500	0	0	0	0	0	0	0	0	0	0	0	0	0	0	0	0	0	0	0	0	0	0	0	0	0	0	0	0	0	0	0	0
O00571-2;A0A0D9SG12;A0A0D9SFB3;O00571;A0A0D9SF53;O15523;O15523-2;O15523-3;A0A0J9YVQ7;C9J081;A0A0J9YYH6;C9J8G5;D6RCM4;Q9NQI0-2;Q9NQI0-4;Q9NQI0;Q9NQI0-3	O00571-2;A0A0D9SG12;A0A0D9SFB3;O00571;A0A0D9SF53;O15523;O15523-2	ATP-dependent RNA helicase DDX3X;ATP-dependent RNA helicase DDX3Y	DDX3X;DDX3Y	96	9860300	10247000	12455000	8969000	9590400	7864800	7980400	8928400	4935700	5056800	7213800	6552100	4171300	5096000	0	0	9563200	7041900	0	0	0	0	6301600	5168700	5867300	7244900	7336600	6172400	19136000	17953000	3985100	8150100	7720100	3355000	9476100	4733700	2340500	2648100	0	8356800	5411500	9011900
A0A0D9SF54;A0A0D9SGF6;Q13813-3;Q13813;Q13813-2	A0A0D9SF54;A0A0D9SGF6;Q13813-3;Q13813;Q13813-2	Spectrin alpha chain, non-erythrocytic 1	SPTAN1	97	26250000	21550000	12310000	10010000	9858100	11762000	0	3337700	6550500	2861200	0	4937700	12919000	6235800	8107200	0	7153200	5722900	0	0	0	0	0	0	0	0	0	0	0	0	0	0	0	0	0	0	0	0	0	0	0	2939500
E9PQP3;A0A0D9SF70;G5E9L0;Q8N6H7-3;Q8N6H7-2;Q8N6H7	E9PQP3;A0A0D9SF70;G5E9L0;Q8N6H7-3;Q8N6H7-2;Q8N6H7	ADP-ribosylation factor GTPase-activating protein 2	ARFGAP2	98	0	0	0	0	0	0	0	0	0	0	0	0	0	0	0	0	0	0	0	0	0	0	0	0	0	0	0	0	0	0	0	0	0	0	0	0	0	0	0	0	378460	0
A0A0D9SG71;A0A0R4J2E5;P49459;A0A0D9SEZ6;P49459-3;P49459-2	A0A0D9SG71;A0A0R4J2E5;P49459;A0A0D9SEZ6;P49459-3;P49459-2	Ubiquitin-conjugating enzyme E2 A	UBE2A	99	0	0	0	0	8733200	8507700	0	0	181890000	146870000	174930000	196860000	233090000	214370000	0	0	0	0	0	0	0	10739000	247560000	234880000	264910000	254410000	194350000	161520000	0	0	2440700	0	0	0	2727500	11754000	194500000	168740000	85128000	83960000	99943000	87131000
A0A140T9Z4;A0A140T937;A0A1W2PQD0;A0A140T9Z6;A0A1W2PRT9;A0A140TA13;A0A140T9I0;B0UXQ0;A0A1W2PSE7;A0A140T9X5;A0A140T913;A0A140T8Y4;Q5SRN5;A0A0G2JIF2;A0A140T912;A0A0G2JPD3;A0A0G2JL56;A0A1W2PPQ2;P01891;A0A1W2PPF8;A0A140T8W8;A0A1W2PR61;A0A140T975;A0A140T955;A0A1W2PS24;A0A140T941;A0A1W2PRZ0;A0A140T933;Q5SRN7;A0A0G2JI36;A0A1W2PS39;A0A140T9M5;Q9GJ45;A0A140T953;A0A1W2PQS8;P10314;A0A140T930;P16189;P30498;P3…	A0A140T9Z4;A0A140T937;A0A1W2PQD0;A0A140T9Z6;A0A1W2PRT9;A0A140TA13;A0A140T9I0;B0UXQ0;A0A1W2PSE7;A0A140T9X5;A0A140T913;A0A140T8Y4;Q5SRN5;A0A0G2JIF2;A0A140T912;A0A0G2JPD3;A0A0G2JL56;A0A1W2PPQ2;P01891;A0A1W2PPF8;A0A140T8W8;A0A1W2PR61;A0A140T975;A0A140T955;A0A1W2PS24;A0A140T941;A0A1W2PRZ0;A0A140T933;Q5SRN7;A0A0G2JI36;A0A1W2PS39;A0A140T9M5;Q9GJ45;A0A140T953;A0A1W2PQS8;P10314;A0A140T930;P16189;P30498;P3…	HLA class I histocompatibility antigen, A-68 alpha chain;HLA class I histocompatibility antigen, A-32 alpha chain;HLA class I histocompatibility antigen, A-31 alpha chain;HLA class I histocompatibility antigen, B-78 alpha chain;HLA class I histocompatibility antigen, B-56 alpha chain;HLA class I histocompatibility antigen, Cw-12 alpha chain;HLA class I histocompatibility antigen, A-3 alpha chain;…	HLA-A;HLA-B;HLA-C	100	0	0	0	0	0	0	0	747570	0	0	0	0	0	0	0	0	0	0	0	0	0	0	0	0	0	0	0	0	0	0	0	0	0	0	0	0	0	0	0	0	0	0
A0A0G2JIW1;P0DMV9;P0DMV8;P0DMV8-2;V9GZ37	A0A0G2JIW1;P0DMV9;P0DMV8;P0DMV8-2;V9GZ37	Heat shock 70 kDa protein 1B;Heat shock 70 kDa protein 1A	HSPA1B;HSPA1A	101	1029600000	879380000	19579000000	19809000000	3700400000	4143100000	3351800000	3594000000	684660000	661720000	727380000	871360000	572860000	550000000	973530000	1094000000	22825000000	21889000000	8227600000	6889100000	5538600000	5186300000	581600000	623160000	699360000	657080000	524490000	496550000	1084100000	1118900000	30622000000	33881000000	10567000000	10436000000	6743400000	6560100000	778730000	872310000	745580000	765240000	571280000	587490000
A0A0G2JMB2;A0A286YEY5;P01877	A0A0G2JMB2;A0A286YEY5;P01877	Ig alpha-2 chain C region	IGHA2	102	0	0	0	0	0	0	172710000	177440000	0	0	0	0	0	0	0	0	0	0	0	0	0	0	0	0	0	0	0	0	0	0	0	0	0	0	0	0	0	0	0	0	0	0
Q02817;A0A0G2JR65;A0A0G2JM87	Q02817;A0A0G2JR65;A0A0G2JM87	Mucin-2	MUC2	103	0	0	0	0	0	0	11489000	0	0	0	0	0	0	0	0	0	0	0	0	0	0	0	0	0	0	0	0	0	0	0	0	0	0	0	0	0	0	0	0	0	0	0
Q9UHX1;Q9UHX1-2;Q9UHX1-5;Q9UHX1-3;Q9UHX1-6;Q9UHX1-4;A0A0J9YXX5;A0A0J9YVP6;A0A0J9YXJ8;A0A0J9YYL3;A0A0J9YWM1;A0A0J9YVR6;E9PQ56;H0YEM1;E9PN18;E9PMU7;H0YCP8;E9PL19	Q9UHX1;Q9UHX1-2;Q9UHX1-5;Q9UHX1-3;Q9UHX1-6;Q9UHX1-4;A0A0J9YXX5;A0A0J9YVP6;A0A0J9YXJ8;A0A0J9YYL3;A0A0J9YWM1;A0A0J9YVR6;E9PQ56;H0YEM1;E9PN18	Poly(U)-binding-splicing factor PUF60	PUF60	104	0	0	5088300	0	7717100	5458400	0	0	0	0	0	4070800	3111600	0	0	0	0	0	0	0	0	0	0	0	0	0	0	0	0	0	0	0	0	0	0	0	0	0	0	0	0	0
A0A0J9YW13;Q9Y5S9-2;Q9Y5S9	A0A0J9YW13;Q9Y5S9-2;Q9Y5S9	RNA-binding protein 8A	RBM8A	105	0	0	0	0	0	0	0	0	0	0	0	0	0	0	0	0	0	0	0	0	0	0	0	0	0	0	0	0	0	0	0	0	0	0	0	0	0	2247100	0	0	0	0
A0A0M3HER1;A0A0J9YXC7;P48059;P48059-4;P48059-2;P48059-5;P48059-3	A0A0M3HER1;A0A0J9YXC7;P48059;P48059-4;P48059-2;P48059-5;P48059-3	LIM and senescent cell antigen-like-containing domain protein 1	LIMS1	106	0	0	0	0	0	1115900	0	0	0	0	0	0	0	0	0	0	0	0	0	0	0	0	0	0	0	0	0	0	0	0	0	0	0	0	0	0	0	0	0	0	0	0
H0Y8D1;A6XMV8;CON__P07477;A0A0J9YYC8;E7EQ64;A6XMV9;Q8NHM4;P07478;P07477	H0Y8D1;A6XMV8;CON__P07477;A0A0J9YYC8;E7EQ64;A6XMV9;Q8NHM4;P07478;P07477	Putative trypsin-6;Trypsin-2;Trypsin-1;Alpha-trypsin chain 1;Alpha-trypsin chain 2	PRSS1;PRSS3P2;PRSS2	107	0	80050000	229590000	0	494860000	79434000	39789000	52746000	23322000	0	0	0	11283000	10292000	76015000	19367000	0	865920000	707890000	67678000	0	0	0	0	197350000	0	0	0	1196300000	703310000	0	82060000	0	0	0	0	0	0	0	0	0	0			+
A0A0R4J2E8;A8MXP9;P43243;D6REM6;D6R991;B3KM87;P43243-2;H0Y8T4;Q68E03;D6RAM9;D6RAY2;D6RBI2;D6RBK5;D6RE02;D6RIA2	A0A0R4J2E8;A8MXP9;P43243;D6REM6;D6R991;B3KM87;P43243-2	Matrin-3	MATR3	108	0	0	6418300	0	26614000	14906000	23760000	16935000	0	3857700	8449200	9711900	4642700	3178600	0	0	8066000	0	5892100	0	0	0	0	0	0	0	0	0	0	0	0	0	0	0	0	0	0	0	0	0	0	0
A0A0U1RRH7;Q9BTM1;Q6FI13;Q93077;Q7L7L0;A0A0U1RR32;P20671;P0C0S8;P04908;Q96KK5;Q99878;Q16777;P0C0S5;Q71UI9;Q71UI9-2;Q96QV6;P16104;Q9BTM1-2;C9J0D1;H0YFX9;Q71UI9-5;Q8IUE6;Q71UI9-4;Q71UI9-3;C9J386	A0A0U1RRH7;Q9BTM1;Q6FI13;Q93077;Q7L7L0;A0A0U1RR32;P20671;P0C0S8;P04908;Q96KK5;Q99878;Q16777;P0C0S5;Q71UI9;Q71UI9-2;Q96QV6;P16104;Q9BTM1-2;C9J0D1;H0YFX9	Histone H2A.J;Histone H2A type 2-A;Histone H2A type 1-C;Histone H2A type 3;Histone H2A type 1-D;Histone H2A type 1;Histone H2A type 1-B/E;Histone H2A type 1-H;Histone H2A type 1-J;Histone H2A type 2-C;Histone H2A.Z;Histone H2A.V;Histone H2A type 1-A;Histone H2AX;Histone H2A	H2AFJ;HIST2H2AA3;HIST1H2AC;HIST3H2A;HIST1H2AD;HIST1H2AG;HIST1H2AB;HIST1H2AH;HIST1H2AJ;HIST2H2AC;H2AFZ;H2AFV;HIST1H2AA;H2AFX	109	56306000	41866000	25465000	45528000	39439000	37428000	82811000	86346000	55656000	42945000	0	6027400	30260000	37259000	60574000	39505000	24470000	27055000	21717000	27393000	23873000	32694000	38558000	43012000	72614000	35843000	18967000	28032000	45420000	44982000	12502000	29894000	5964600	9822600	0	33034000	0	4376600	0	0	0	33086000
P26599-3;P26599-2;P26599;A0A0U1RRM4;A6NLN1;K7EKJ7;A0A0D9SF20;K7EK45;K7ES59;K7ELW5;A0A087WU68;O95758-1;X6R242;O95758-6;O95758-2;O95758;O95758-5;O95758-4	P26599-3;P26599-2;P26599;A0A0U1RRM4;A6NLN1;K7EKJ7	Polypyrimidine tract-binding protein 1	PTBP1	110	41898000	39380000	33137000	31679000	35411000	37946000	37484000	26826000	29408000	30669000	31218000	30589000	13040000	15327000	74511000	41942000	27469000	35233000	19058000	0	13078000	18584000	21554000	23552000	20902000	26478000	13823000	15391000	36619000	25387000	23481000	21755000	0	0	22905000	11003000	17917000	16683000	32836000	26519000	28573000	12437000
A0A0U1RRM6;Q8N8S7-3;Q8N8S7-2;Q8N8S7;A0A075B6E5;A0A0U1RQP7	A0A0U1RRM6;Q8N8S7-3;Q8N8S7-2;Q8N8S7	Protein enabled homolog	ENAH	111	0	0	0	0	0	6399100	0	0	0	0	0	0	0	0	0	0	0	0	0	0	0	0	0	0	0	0	0	0	0	0	0	0	0	0	0	0	0	0	0	0	0	0
A0A0X1KG71;Q8WX92	A0A0X1KG71;Q8WX92	Negative elongation factor B	NELFB	112	0	0	0	0	0	0	0	0	0	0	0	0	0	0	0	0	0	0	0	0	0	0	0	0	0	0	0	0	0	0	0	0	0	0	0	0	0	0	0	0	0	354110
K7ES72;A0A0X1KG78;K7EL21;Q13938-3;Q13938	K7ES72;A0A0X1KG78;K7EL21;Q13938-3;Q13938	Calcyphosin	CAPS	113	0	0	0	0	0	0	0	1287300	0	0	0	0	0	0	0	0	0	0	0	0	0	0	0	0	0	0	0	0	0	0	0	0	0	0	0	0	0	0	0	0	0	0
A0A1C7CYY6;A0A1B0GTX1;Q6XZF7-2;Q6XZF7	A0A1C7CYY6;A0A1B0GTX1;Q6XZF7-2;Q6XZF7	Dynamin-binding protein	DNMBP	114	0	0	0	0	0	0	0	0	0	4690200	0	0	0	0	0	0	0	0	0	0	0	0	0	0	0	0	0	0	0	0	0	0	0	0	0	0	0	0	0	0	0	0
A0A1B0GUB2;Q6P1J9	A0A1B0GUB2;Q6P1J9	Parafibromin	CDC73	115	0	0	0	0	0	0	0	938840	0	0	0	0	0	0	0	0	0	0	0	0	0	0	0	0	0	0	0	0	0	0	0	0	0	0	0	0	0	0	0	0	0	0
H3BR27;A0A1B0GUK8;H0Y6E7;H3BT71;P38159-3;Q96E39;P38159;H3BNC1;P38159-2;O75526;Q8N7X1	H3BR27;A0A1B0GUK8;H0Y6E7;H3BT71;P38159-3;Q96E39;P38159;H3BNC1;P38159-2;O75526;Q8N7X1	RNA-binding motif protein, X chromosome;RNA-binding motif protein, X chromosome, N-terminally processed;RNA binding motif protein, X-linked-like-1;RNA-binding motif protein, X-linked-like-2;RNA-binding motif protein, X-linked-like-3	RBMX;RBMXL1;RBMXL2;RBMXL3	116	0	0	0	0	0	0	0	0	0	0	0	0	0	0	0	0	0	0	0	0	0	0	520650	0	0	0	0	0	0	0	0	0	0	0	0	0	0	0	0	0	0	0
A0A1B0GUU9;P01871;P01871-2	A0A1B0GUU9;P01871;P01871-2	Ig mu chain C region	IGHM	117	0	0	0	0	0	0	31170000	23289000	0	0	0	0	0	0	0	0	0	0	0	0	0	0	0	0	0	0	0	0	0	0	0	0	0	0	0	0	0	0	0	0	0	0
A0A1B0GVZ7;A0A1B0GVX4;A0A1B0GVQ3	A0A1B0GVZ7;A0A1B0GVX4;A0A1B0GVQ3			118	0	0	0	0	0	0	0	0	0	0	0	0	0	0	0	0	0	0	0	0	0	0	11844000	0	0	0	0	0	0	0	0	0	0	0	0	0	0	0	0	0	0	0
R4GND1;A0A1B0GX65;Q96LR5;Q969T4;A0A087X283;R4GN77;C9J180	R4GND1;A0A1B0GX65;Q96LR5;Q969T4;A0A087X283;R4GN77	Ubiquitin-conjugating enzyme E2 E2;Ubiquitin-conjugating enzyme E2 E3	UBE2E3;UBE2E2	119	0	0	0	0	0	0	0	0	27849000	30629000	32296000	44200000	24453000	18921000	0	0	0	0	0	0	0	0	29807000	26318000	31469000	23262000	13610000	22245000	0	0	0	0	0	3103000	2769100	0	19362000	24583000	22534000	22394000	0	22094000
A0A1C7CYX9;Q16555-2;Q16555	A0A1C7CYX9;Q16555-2;Q16555	Dihydropyrimidinase-related protein 2	DPYSL2	120	0	0	0	0	0	0	0	0	0	0	0	0	0	0	0	0	0	1173000	0	0	0	0	0	0	0	0	0	0	0	0	0	0	0	0	0	0	0	0	0	0	0	0
A0A1W2PPJ5;Q96SW2-2;Q96SW2;J3QT87;J3QT51	A0A1W2PPJ5;Q96SW2-2;Q96SW2;J3QT87	Protein cereblon	CRBN	121	0	0	0	0	3613200	3306600	0	0	0	0	0	0	0	0	0	0	0	0	0	0	0	0	0	0	0	0	0	0	0	0	0	0	0	0	0	0	0	0	0	0	0	0
A0A1W2PPS1;Q00839-2;Q00839;A0A1W2PP35;A0A1X7SBS1;Q5RI18;A0A1W2PRZ7;A0A1W2PQ74;A0A1W2PQL0;A0A1W2PP34;A0A1W2PPL4;A0A1W2PPH7;A0A1W2PQD4;A0A1W2PPE9;A0A1W2PRI6;A0A1W2PP22	A0A1W2PPS1;Q00839-2;Q00839;A0A1W2PP35;A0A1X7SBS1;Q5RI18;A0A1W2PRZ7;A0A1W2PQ74;A0A1W2PQL0;A0A1W2PP34;A0A1W2PPL4;A0A1W2PPH7	Heterogeneous nuclear ribonucleoprotein U	HNRNPU	122	15949000	13466000	14330000	12826000	17958000	18765000	17102000	17395000	9370500	7670800	9197200	17214000	6955200	8271900	22778000	15074000	13255000	12910000	14918000	17298000	10594000	13513000	3830300	9098800	10793000	11594000	7767100	7012700	20236000	26717000	24473000	31512000	22307000	35311000	14910000	22329000	15598000	19846000	6330800	12283000	0	9803000
C9J4M6;A0A1W2PPT5;C9J2Y9;P30876	C9J4M6;A0A1W2PPT5;C9J2Y9;P30876	DNA-directed RNA polymerase;DNA-directed RNA polymerase II subunit RPB2	POLR2B	123	3358700	0	0	0	5947500	5139800	5743100	4410400	5031100	7798000	2423300	0	2826200	3793200	0	0	0	0	0	0	0	0	0	5142300	3557400	5126800	4603700	5387600	5203400	2974100	0	0	4529900	0	0	3689800	3650000	4499700	0	0	0	0
E5RJ93;E5RIS7;A0A1W2PPZ5;P23193	E5RJ93;E5RIS7;A0A1W2PPZ5;P23193	Transcription elongation factor A protein 1	TCEA1	124	0	0	0	0	0	0	0	0	0	0	0	0	274640	0	0	0	0	0	0	0	0	0	0	0	0	0	0	0	0	0	0	0	0	0	0	0	0	0	0	0	0	0
A0A1X7SBZ2;A0A1W2PQ51;Q92841-1;Q92841-3;Q92841-2;Q92841;A0A0U1RQJ0	A0A1X7SBZ2;A0A1W2PQ51;Q92841-1;Q92841-3;Q92841-2;Q92841	Probable ATP-dependent RNA helicase DDX17	DDX17	125	0	0	0	0	5713200	7095000	5324600	6746100	0	0	8396000	0	0	0	0	0	0	0	7546900	0	0	0	0	0	0	0	0	0	0	0	0	0	0	0	0	0	0	0	0	0	0	0
A0A1W2PRI2;Q09470	A0A1W2PRI2;Q09470	Potassium voltage-gated channel subfamily A member 1	KCNA1	126	0	0	0	0	0	0	0	0	0	0	0	0	0	0	0	0	0	0	0	0	0	0	0	0	0	0	0	0	0	0	0	0	0	0	0	0	0	0	0	0	0	0	+
A0A1W2PRU0;A6NMQ3;Q5T5H1;O43768-6;O43768-5;O43768-2;O43768;O43768-9;O43768-7;O43768-3;O43768-4	A0A1W2PRU0;A6NMQ3;Q5T5H1;O43768-6;O43768-5;O43768-2;O43768;O43768-9;O43768-7;O43768-3;O43768-4	Alpha-endosulfine	ENSA	127	0	0	0	0	0	0	0	0	0	0	0	0	0	0	0	0	0	0	0	0	0	0	0	0	0	0	0	0	0	0	0	0	0	0	0	0	0	0	0	0	0	1416400
A0A286YES1;P01860;A0A286YFJ8;P01861;A0A286YEY4;P01859	A0A286YES1;P01860	Ig gamma-3 chain C region	IGHG3	128	0	0	0	0	0	0	14201000	15429000	0	0	0	0	0	0	0	0	0	0	0	0	0	0	0	0	0	0	0	0	0	0	0	0	0	0	0	0	0	0	0	0	0	0
A0A286YF22;A0A2C9F2M7;O43175;A0A286YFA2;A0A286YFL2;A0A286YFM8;A0A286YF78;A0A286YER3;A0A286YFC8;A0A286YFB2;A0A286YFF3;A0A286YF34;A0A286YFK5;A0A286YFE1	A0A286YF22;A0A2C9F2M7;O43175;A0A286YFA2;A0A286YFL2;A0A286YFM8	D-3-phosphoglycerate dehydrogenase	PHGDH	129	18641000	17524000	26237000	30320000	41215000	35327000	19968000	19610000	13275000	13648000	18095000	18955000	13516000	13325000	16445000	0	20858000	23129000	22750000	19559000	19390000	17838000	11293000	11534000	16369000	14243000	11035000	11548000	22778000	25868000	43285000	52307000	29055000	30398000	41585000	46953000	30004000	31864000	16877000	19921000	3829600	20196000
A0A286YFD6;P31350;P31350-2;C9JXC1	A0A286YFD6;P31350;P31350-2;C9JXC1	Ribonucleoside-diphosphate reductase subunit M2	RRM2	130	11175000	0	10936000	0	8040500	8136900	7977700	8212200	3203200	3106700	0	3972900	3352800	2181400	0	0	5216900	0	0	0	0	0	0	0	0	0	0	0	0	0	0	0	0	0	0	0	0	0	0	0	0	0
A0AVT1;A0AVT1-2;H0Y8S8;A0AVT1-3;A0AVT1-4;H0Y9U5	A0AVT1;A0AVT1-2	Ubiquitin-like modifier-activating enzyme 6	UBA6	131	0	0	0	0	1239200	2036200	26875000	21972000	1915000000	2262500000	2189200000	2366900000	3346200000	3147700000	0	0	0	0	514540	0	5837100	3107600	2135000000	2033000000	2270800000	2340400000	2624300000	2490000000	432360	419820	262940	227650	1152600	643250	8710200	9875700	2133700000	1914500000	2099500000	1571900000	2384400000	2454500000
A2A2D0;P16949;P16949-2;E5RGX5;Q93045;Q93045-2	A2A2D0;P16949;P16949-2	Stathmin	STMN1	132	11355000	0	0	0	9151300	8436300	0	0	3618100	0	0	0	0	0	0	0	11058000	0	0	0	0	11930000	5001000	3583600	0	0	0	0	15633000	16997000	14137000	16074000	0	13453000	17969000	20456000	11388000	11705000	0	0	0	0
A6NEM2;P51610-2;P51610;P51610-4;H7C1C4;P51610-3	A6NEM2;P51610-2;P51610;P51610-4	Host cell factor 1;HCF N-terminal chain 1;HCF N-terminal chain 2;HCF N-terminal chain 3;HCF N-terminal chain 4;HCF N-terminal chain 5;HCF N-terminal chain 6;HCF C-terminal chain 1;HCF C-terminal chain 2;HCF C-terminal chain 3;HCF C-terminal chain 4;HCF C-terminal chain 5;HCF C-terminal chain 6	HCFC1	133	0	4352600	0	0	3308700	4381000	4499700	3828800	0	4358900	0	3150900	0	0	0	0	4291900	0	0	0	0	0	0	0	0	0	0	0	0	0	0	0	0	0	0	0	0	0	0	0	0	0
A6NFX8;Q9UKK9;A6NJU6;A6NCQ0;C9JYY9;H0YEY4	A6NFX8;Q9UKK9;A6NJU6	ADP-sugar pyrophosphatase	NUDT5	134	0	13339000	0	0	16192000	0	0	0	0	0	0	0	0	0	0	0	0	0	0	0	0	0	0	0	0	0	0	0	19891000	0	0	0	0	0	0	20887000	0	0	0	0	0	0
F6VZ39;A6NG75;Q9H0Z9	F6VZ39;A6NG75;Q9H0Z9	RNA-binding protein 38	RBM38	135	0	0	0	0	0	0	0	0	0	0	0	0	0	0	0	0	0	0	954980	0	0	0	0	0	0	0	0	0	0	0	0	0	0	0	0	0	0	0	0	0	0	0
H3BMT0;H3BTV5;H3BU16;A6NGP5;H3BMV3;Q9H910-2;Q9H910;Q9H910-3	H3BMT0;H3BTV5;H3BU16;A6NGP5;H3BMV3;Q9H910-2;Q9H910;Q9H910-3	Hematological and neurological expressed 1-like protein	HN1L	136	0	0	0	0	0	0	0	0	0	0	0	0	732840	0	0	0	0	0	0	0	0	0	0	0	0	0	0	0	0	0	0	0	0	0	0	0	0	0	0	0	0	0
B5MC82;P30046-2;P30046;A6NHG4;J3KQ18	B5MC82;P30046-2;P30046;A6NHG4;J3KQ18	D-dopachrome decarboxylase;D-dopachrome decarboxylase-like protein	DDT;DDTL	137	0	0	0	13904000	28735000	36485000	0	0	0	0	0	0	0	0	0	0	0	15585000	0	0	0	0	0	0	0	0	0	0	13352000	14629000	0	21878000	0	0	98417000	101280000	7733100	0	0	0	0	0
A6NHL2-2;A6NHL2	A6NHL2-2;A6NHL2	Tubulin alpha chain-like 3	TUBAL3	138	0	0	0	0	0	0	0	0	0	0	0	0	0	0	0	0	0	0	0	0	0	0	0	0	0	0	0	0	0	0	0	0	0	0	0	0	0	0	0	0	0	4716700
A6NHQ2	A6NHQ2	rRNA/tRNA 2-O-methyltransferase fibrillarin-like protein 1	FBLL1	139	0	0	0	0	0	0	0	0	0	3670000	0	0	0	0	0	0	0	0	0	0	0	0	3757600	3638500	0	0	0	0	0	0	0	0	0	0	0	0	0	0	0	0	0	0
F5H823;B7ZB78;F5GZG1;P61224-2;P61224-4;P61224-3;P62834;P61224;A6NIZ1	F5H823;B7ZB78;F5GZG1;P61224-2;P61224-4;P61224-3;P62834;P61224;A6NIZ1	Ras-related protein Rap-1b;Ras-related protein Rap-1A;Ras-related protein Rap-1b-like protein	RAP1B;RAP1A	140	0	0	0	0	0	0	0	0	0	45492	0	0	0	0	0	0	0	0	0	0	0	0	0	0	0	0	0	0	0	0	0	0	0	0	0	0	0	0	0	0	0	0
A6NJA2;P54578-2;P54578-3;P54578;J3QQT6;J3KS55	A6NJA2;P54578-2;P54578-3;P54578	Ubiquitin carboxyl-terminal hydrolase;Ubiquitin carboxyl-terminal hydrolase 14	USP14	141	0	0	0	0	0	0	0	0	2256600	0	0	0	69261000	19582000	0	0	0	0	0	0	0	0	0	2354500	0	0	43716000	27197000	934810	1078200	0	0	1017200	0	2122100	1395900	0	0	0	0	22496000	48060000
A6NN50;O75147	A6NN50;O75147	Obscurin-like protein 1	OBSL1	142	0	0	0	0	0	0	0	0	0	0	0	0	0	0	0	0	0	0	0	0	0	0	12335000	0	0	0	0	0	0	0	0	0	0	0	0	0	0	0	0	0	0	0
A6NNF7;P51172;P51172-2	A6NNF7;P51172;P51172-2	Amiloride-sensitive sodium channel subunit delta	SCNN1D	143	0	0	0	0	0	0	0	0	0	0	0	0	0	0	0	0	0	0	0	0	0	0	0	0	0	0	0	0	0	0	0	0	0	0	0	0	0	0	0	0	0	73846000
A8K7Q2	A8K7Q2		HSPA8	144	0	0	0	0	0	0	0	0	0	0	0	0	0	0	0	0	0	1614100	0	0	0	0	0	0	0	0	0	0	0	0	0	0	0	0	0	0	0	0	0	0	0	0
A8MUA9;A8MU27;P61956-2;Q6EEV6;P61956;P55854;P55854-2	A8MUA9;A8MU27;P61956-2;Q6EEV6;P61956;P55854;P55854-2	Small ubiquitin-related modifier 2;Small ubiquitin-related modifier 4;Small ubiquitin-related modifier 3	SUMO3;SUMO2;SUMO4	145	0	0	0	0	0	0	0	0	0	0	0	0	0	0	0	0	0	0	0	0	0	0	0	0	0	0	0	0	0	0	0	0	0	0	0	5435100	0	0	0	0	0	0
A8MUD9;P18124;C9JZ88;C9JIJ5	A8MUD9;P18124	60S ribosomal protein L7	RPL7	146	14702000	13320000	0	7804400	9545400	0	8407100	8233800	5470700	4585800	0	0	4579800	4823700	0	0	17635000	13171000	0	0	0	10299000	6892100	9443400	0	8383100	7143600	0	15652000	17283000	11928000	12263000	0	11156000	9302400	9288800	10389000	13936000	4562800	9115700	0	5567900
K7EMA7;H7BY10;K7EJV9;K7ERT8;A8MUS3;P62750	K7EMA7;H7BY10;K7EJV9;K7ERT8;A8MUS3;P62750	60S ribosomal protein L23a	RPL23A	147	0	0	0	0	0	0	0	0	0	0	0	0	0	0	0	0	0	0	0	0	0	0	0	0	0	0	0	0	0	0	0	0	0	0	0	0	0	0	0	0	0	4252700
Q49AN9;F5H013;P62308;A8MWD9	Q49AN9;F5H013;P62308;A8MWD9	Small nuclear ribonucleoprotein G;Putative small nuclear ribonucleoprotein G-like protein 15	SNRPG;SNRPGP15	148	0	0	0	0	0	0	0	0	0	0	0	0	0	0	0	0	0	0	0	0	0	0	0	0	0	0	0	0	0	0	0	0	0	0	0	0	0	0	0	0	0	2398700
E9PNW0;E9PJJ2;E9PS34;E9PNJ7;A8MXH2;C9J6D1;Q99733;Q99733-2;E9PKT8;C9JZI7;E9PKI2;E9PP22;C9J1B1	E9PNW0;E9PJJ2;E9PS34;E9PNJ7;A8MXH2;C9J6D1;Q99733;Q99733-2;E9PKT8;C9JZI7	Nucleosome assembly protein 1-like 4	NAP1L4	149	0	0	0	0	0	0	0	0	14343000	17819000	13890000	17640000	0	0	0	0	0	0	0	0	0	0	12538000	11294000	0	10444000	10906000	0	0	0	9798600	0	0	0	7337600	0	12245000	14566000	12037000	11498000	0	9597700
A8MXL6;P55735-2;P55735;P55735-4;P55735-3;E7ERC8	A8MXL6;P55735-2;P55735;P55735-4;P55735-3;E7ERC8	Protein SEC13 homolog	SEC13	150	0	0	0	0	4470500	0	0	0	0	0	0	0	0	0	0	0	0	0	0	0	0	0	0	0	0	0	0	0	0	0	0	0	0	0	0	0	0	0	0	0	0	0
A8MYB8;P30838;E9PNN6;C9JMC5;C9JKT2;I3L3I9;I3L4E5;J3QS00;E9PJV0;I3L1M4;I3L3W9;I3L1H6;J3QRD1;P43353;P51648;P48448;P43353-2;P51648-2	A8MYB8;P30838;E9PNN6;C9JMC5;C9JKT2;I3L3I9	Aldehyde dehydrogenase, dimeric NADP-preferring	ALDH3A1	151	0	0	0	0	0	0	9011200	8968700	0	0	0	0	0	0	0	0	0	0	0	0	0	0	0	0	0	0	0	0	0	0	0	0	0	0	0	0	0	0	0	0	0	0
M0R088;E9PCT1;A9Z1X7;Q8IYB3-2;Q8IYB3;M0R1E7;M0QXG5	M0R088;E9PCT1;A9Z1X7;Q8IYB3-2;Q8IYB3;M0R1E7;M0QXG5	Serine/arginine repetitive matrix protein 1	SRRM1	152	0	0	0	0	8763800	0	0	0	0	0	0	0	0	0	0	0	0	0	0	0	0	0	0	0	0	0	0	0	0	0	0	0	0	0	0	0	0	0	0	0	0	0
B0QY89;Q9Y262-2;Q9Y262;B0QY90;C9JHP4;C9K0Q7;H0Y7E6;H7C3A0	B0QY89;Q9Y262-2;Q9Y262;B0QY90	Eukaryotic translation initiation factor 3 subunit L	EIF3L	153	10634000	9126900	12535000	8605800	10982000	13213000	6479500	10357000	4802500	5895200	6400900	3400700	3493100	0	0	9182700	0	7784900	0	6559100	5319500	0	0	0	0	0	0	0	10785000	10828000	0	0	0	0	0	0	0	0	0	0	0	0
B0QYC6;B0QYC7;B0QYC8;Q00587-2;Q00587	B0QYC6;B0QYC7;B0QYC8;Q00587-2;Q00587	Cdc42 effector protein 1	CDC42EP1	154	0	0	0	0	0	0	0	0	0	0	0	0	0	0	0	0	0	0	0	0	0	0	0	0	0	0	0	0	0	0	0	0	0	0	0	0	0	0	0	0	0	1094900
B1AHB1;P33992;B1AHB2;B1AHA9	B1AHB1;P33992	DNA helicase;DNA replication licensing factor MCM5	MCM5	155	0	0	0	0	0	12606000	0	10605000	0	0	0	0	0	0	0	0	0	0	0	0	0	0	0	0	0	0	0	0	0	0	0	0	0	0	0	0	0	0	0	0	0	0
B1AHD1;P55769	B1AHD1;P55769	NHP2-like protein 1;NHP2-like protein 1, N-terminally processed	NHP2L1	156	0	0	0	0	0	0	0	0	0	0	0	0	0	0	0	0	0	0	0	0	1758200	0	0	0	0	0	0	0	0	0	0	0	0	0	0	0	0	0	0	0	0	0
B1AJY7;O75832;B1AJY5;O75832-2;B1AJY6	B1AJY7;O75832;B1AJY5	26S proteasome non-ATPase regulatory subunit 10	PSMD10	157	5662300	0	3502000	0	0	6049400	3087600	0	4057300	3293900	0	4136800	34373000	23941000	3067500	0	0	2242900	0	0	0	0	0	5548100	3407700	0	15806000	13329000	0	2966700	8367000	6987700	0	8204600	0	0	6335100	7001400	0	0	25688000	25378000
B1AK87;B1AK88;P47756-2;P47756;B1AK85	B1AK87;B1AK88;P47756-2;P47756;B1AK85	F-actin-capping protein subunit beta	CAPZB	158	0	0	0	0	0	0	0	0	0	0	0	0	0	0	0	0	0	0	0	0	1038800	0	0	0	0	0	0	0	0	0	0	0	0	0	0	0	0	0	0	0	0	0
B1AKR6;Q9NP97;H3BQI1;Q8TF09	B1AKR6;Q9NP97	Dynein light chain roadblock-type 1	DYNLRB1	159	10652000	12047000	0	0	0	6519300	8607400	8111900	4169200	0	0	0	0	3239700	0	0	0	0	0	0	0	0	0	0	0	0	0	0	0	0	0	0	0	0	0	0	0	0	0	0	3712600	0
B1AMS2;Q14141-3;Q14141-2;Q14141-4;Q14141	B1AMS2;Q14141-3;Q14141-2;Q14141-4;Q14141	Septin-6	2006-09-01	160	0	0	0	0	2321000	0	0	0	0	0	0	0	0	0	0	0	0	0	0	0	0	0	0	0	0	0	0	0	0	0	0	0	0	0	0	0	0	0	0	0	0	0
B1AN99;P35030-5;P35030-3;P35030-2;P35030-4;P35030	B1AN99;P35030-5;P35030-3;P35030-2;P35030-4;P35030	Trypsin-3	PRSS3	161	0	0	0	0	0	0	0	0	0	0	0	0	0	0	0	0	0	0	0	0	0	0	0	0	0	0	0	0	0	0	0	0	0	0	0	0	0	0	0	0	0	2243300
B1ANR0;Q13310-2;Q13310;Q13310-3;H0Y5F5;H0YEU6;H0YEQ8;H0YCC8	B1ANR0;Q13310-2;Q13310;Q13310-3;H0Y5F5;H0YEU6	Polyadenylate-binding protein;Polyadenylate-binding protein 4	PABPC4	162	0	0	0	0	0	0	0	4655700	0	0	0	0	0	0	0	0	0	0	0	0	0	0	0	0	0	0	0	0	0	0	0	0	0	0	0	0	0	0	0	0	0	0
B1AUU8;P42566;P42566-2;S4R3U1	B1AUU8;P42566;P42566-2	Epidermal growth factor receptor substrate 15	EPS15	163	0	0	0	0	0	0	0	0	0	0	0	5875700	7305100	6772400	0	0	0	0	0	0	0	0	0	0	0	0	0	0	0	0	0	0	0	0	0	0	0	0	0	0	0	0
P07910;G3V2Q1;G3V4C1;B2R5W2;P07910-2;B4DY08;P07910-4;G3V4W0;G3V576;B4DSU6;G3V575;G3V555;G3V251;G3V3K6;G3V5X6;P07910-3;G3V4M8;P0DMR1;O60812;B7ZW38;A0A0G2JNQ3;A0A0G2JPF8;B2RXH8;G3V5V7;G3V2D6;G3V2H6	P07910;G3V2Q1;G3V4C1;B2R5W2;P07910-2;B4DY08;P07910-4;G3V4W0;G3V576;B4DSU6;G3V575;G3V555;G3V251;G3V3K6;G3V5X6;P07910-3;G3V4M8;P0DMR1;O60812;B7ZW38;A0A0G2JNQ3;A0A0G2JPF8;B2RXH8	Heterogeneous nuclear ribonucleoproteins C1/C2;Heterogeneous nuclear ribonucleoprotein C-like 4;Heterogeneous nuclear ribonucleoprotein C-like 1;Heterogeneous nuclear ribonucleoprotein C-like 3;Heterogeneous nuclear ribonucleoprotein C-like 2	HNRNPC;HNRNPCL4;HNRNPCL1;HNRNPCL3;HNRNPCL2	164	16392000	16661000	0	0	13986000	14552000	16497000	15748000	0	0	0	0	0	0	18777000	20135000	13487000	0	13912000	12532000	12319000	0	0	0	0	0	0	0	14115000	15315000	0	0	0	0	12943000	0	0	0	0	0	7139700	0
B3KV94;Q9UGL1;Q9UGL1-2	B3KV94;Q9UGL1;Q9UGL1-2	Lysine-specific demethylase 5B	KDM5B	165	0	0	0	0	0	0	0	0	0	0	0	0	0	0	0	0	0	0	779610000	0	0	0	0	0	0	0	0	0	0	0	0	0	0	0	0	0	0	0	0	0	0	0
B4DFN8;P49190	B4DFN8;P49190	Parathyroid hormone 2 receptor	PTH2R	166	0	0	0	0	0	0	0	0	0	0	0	0	0	0	0	0	0	0	0	0	0	0	29846000	0	0	0	0	0	0	0	0	0	0	0	0	0	0	0	0	0	0	0
C9J0K6;B4DHQ6;P30626-3;P30626-2;P30626	C9J0K6;B4DHQ6;P30626-3;P30626-2;P30626	Sorcin	SRI	167	0	0	0	0	0	0	0	0	0	0	0	0	0	0	0	0	0	0	0	0	1595400	0	0	0	0	0	0	0	0	0	0	0	0	0	0	0	0	0	0	0	0	0
O75390;B4DJV2;A0A0C4DGI3;H0YIC4;F8W4S1;F8VTT8;F8VPA1;H0YH82;F8W1S4;F8VR34;F8W642;F8W0J2;F8VPF9;F8VWQ5;F8VX68;F8VRP1;F8VX07;F8VP03;F8VZK9;F8VU34	O75390;B4DJV2;A0A0C4DGI3;H0YIC4	Citrate synthase, mitochondrial;Citrate synthase	CS	168	1674000	0	0	0	0	0	0	0	98308000	104640000	72938000	76035000	47952000	49978000	0	0	0	0	0	0	0	0	75433000	71799000	63972000	57702000	56536000	52268000	10039000	3989700	15053000	13003000	10835000	9741200	14210000	19410000	75876000	110310000	75983000	61056000	49225000	40596000
B4DJV5;Q13610	B4DJV5;Q13610	Periodic tryptophan protein 1 homolog	PWP1	169	0	0	0	0	0	0	0	0	0	0	0	0	0	0	0	0	0	0	0	0	0	0	8649000	0	0	0	0	0	0	0	0	0	0	0	0	0	0	0	0	0	0	0
B4DLN1;P52815	B4DLN1;P52815	39S ribosomal protein L12, mitochondrial	MRPL12	170	0	0	0	0	4196700	7047400	0	0	0	3216700	0	3556200	0	0	0	0	0	0	2496100	0	0	0	0	0	0	0	0	0	0	0	0	0	0	0	0	0	0	0	0	0	0	0
B4DML5;G3XAG9;Q9BYM8;H0Y4S7;Q9BYM8-4;Q9BYM8-3;A6PVJ6;A6PVJ7;Q5JWR1	B4DML5;G3XAG9;Q9BYM8;H0Y4S7;Q9BYM8-4;Q9BYM8-3	RanBP-type and C3HC4-type zinc finger-containing protein 1	RBCK1	171	0	0	0	0	0	0	0	0	0	0	0	0	6075900	4773100	0	0	0	0	0	0	0	0	0	0	0	0	0	0	0	0	0	0	0	0	0	0	0	0	0	0	0	0
D6R968;B4DPY1;Q92802-3	D6R968;B4DPY1;Q92802-3		N4BP2L2	172	0	287300000	0	15244000	1707300000	1420400000	0	0	698720000	0	0	0	0	824470000	0	0	0	81130000	0	0	0	0	0	0	0	0	0	0	0	0	0	0	0	0	0	0	0	0	0	0	0	0
F2Z2F3;J3QSB7;B4DUC8;Q13126-7;Q13126-4;Q13126;Q13126-6;Q13126-5;Q13126-3;Q13126-2	F2Z2F3;J3QSB7;B4DUC8;Q13126-7;Q13126-4;Q13126;Q13126-6;Q13126-5;Q13126-3;Q13126-2	Purine nucleoside phosphorylase;S-methyl-5-thioadenosine phosphorylase	MTAP	173	0	0	0	0	0	0	0	0	0	0	0	0	0	0	0	0	0	0	0	0	0	0	0	0	0	0	0	0	0	0	0	0	0	0	0	0	0	1721100	0	0	0	0
B4DWR3;P61758	B4DWR3;P61758	Prefoldin subunit 3	VBP1	174	0	0	0	0	0	0	5257700	5317500	0	0	0	0	0	0	0	0	0	0	0	0	0	0	0	0	0	0	0	0	0	0	0	0	0	0	0	0	0	0	0	0	0	0
P61158;B4DXW1;F8WDR7	P61158;B4DXW1	Actin-related protein 3	ACTR3	175	0	0	0	0	0	0	0	0	0	0	0	0	0	0	0	0	0	0	0	0	0	0	0	0	0	0	0	0	0	0	0	0	0	0	0	0	4551600	5061500	0	0	0	0
B4DY09;Q12905;X6R6Z1;A0A0A0MRL0	B4DY09;Q12905	Interleukin enhancer-binding factor 2	ILF2	176	7431200	0	7849200	6907400	9675700	9836800	9432100	12188000	3373100	0	0	0	0	3362000	0	9310800	9990400	8688600	0	0	0	0	0	3204800	4809200	7856400	0	0	12831000	0	0	8606500	0	8612000	0	5271500	0	0	0	6088400	0	0
B4E1Q4;O14730-2;O14730;J3QQL5	B4E1Q4;O14730-2;O14730	Serine/threonine-protein kinase RIO3	RIOK3	177	0	0	0	0	0	5610400	0	0	0	15533000	13632000	17812000	21361000	21592000	0	0	0	0	0	0	0	0	0	12672000	9654100	10304000	19625000	23986000	4107600	3400600	0	0	0	0	6436300	5649800	9291000	10396000	0	6971700	20807000	23534000
B4E1Z4;P00751;H7C5H1;A0A0G2JH38;E7ETN3;C9JRT3;P00751-2	B4E1Z4;P00751;H7C5H1;A0A0G2JH38;E7ETN3	Complement factor B;Complement factor B Ba fragment;Complement factor B Bb fragment	CFB	178	0	0	0	0	0	0	5509100	6145700	0	0	0	0	0	0	0	0	0	0	0	0	0	0	0	0	0	0	0	0	0	0	0	0	0	0	0	0	0	0	0	0	0	0
B4E3L3;Q96RU2-2;G3V1N5;Q96RU2;Q96RU2-3;H0YG96;H0YFA0;H0YFD7;H0YFT9;H0YFX3	B4E3L3;Q96RU2-2;G3V1N5;Q96RU2	Ubiquitin carboxyl-terminal hydrolase;Ubiquitin carboxyl-terminal hydrolase 28	USP28	179	0	0	0	0	2468400	2298400	0	0	0	0	0	0	6722600	7962000	0	0	0	0	0	0	0	0	0	0	0	0	0	0	0	0	0	0	0	0	0	0	0	0	0	0	0	0
E9PFD4;B5MCE7;Q75MG1;B5MCH7;E7ETZ4;Q9Y6E2	E9PFD4;B5MCE7;Q75MG1;B5MCH7;E7ETZ4;Q9Y6E2	Basic leucine zipper and W2 domain-containing protein 2	BZW2	180	0	0	0	0	0	0	0	0	0	0	0	0	0	0	0	0	0	0	0	0	0	0	0	0	0	0	0	0	0	0	0	0	0	0	0	1448500	0	0	0	0	0	0
B5MCP9;P62081	B5MCP9;P62081	40S ribosomal protein S7	RPS7	181	23036000	20433000	0	0	0	13597000	12904000	14093000	3180200	1624200	0	0	0	0	41413000	20392000	32527000	18878000	0	0	0	10674000	0	0	0	0	0	0	0	0	0	0	0	0	0	0	0	11931000	0	0	0	703590
B5MDF5;J3KQE5;P62826;F5H018;H0YFC6;B4DV51	B5MDF5;J3KQE5;P62826;F5H018;H0YFC6	GTP-binding nuclear protein Ran	RAN	182	9346700	18913000	16498000	21251000	28794000	33518000	8498700	8012300	10572000	0	0	7957200	9444100	8075700	0	0	14148000	18312000	8599900	0	24284000	22790000	0	0	0	12152000	2323400	3845300	26675000	30013000	42376000	54156000	0	21778000	66082000	70475000	41902000	48432000	0	14273000	12719000	13789000
Q99613-2;Q99613;B5ME19;H3BPE3;H3BPE4;H3BTY8	Q99613-2;Q99613;B5ME19	Eukaryotic translation initiation factor 3 subunit C;Eukaryotic translation initiation factor 3 subunit C-like protein	EIF3C;EIF3CL	183	6099400	12551000	10089000	12787000	12929000	17013000	7180200	13459000	0	5093100	0	15906000	6046200	8276500	12866000	5678200	11246000	11477000	11765000	0	8851400	8402700	0	0	0	7681100	4401000	4575700	12869000	12798000	15586000	16232000	0	11450000	9660500	13651000	0	8294100	0	0	0	3810800
H7C2W9;C9JU56;B7Z4E3;B7Z4C8;P62899-3;P62899;P62899-2;B8ZZK4	H7C2W9;C9JU56;B7Z4E3;B7Z4C8;P62899-3;P62899;P62899-2;B8ZZK4	60S ribosomal protein L31	RPL31	184	0	0	0	0	0	0	0	0	0	0	0	0	3141100	3929600	0	0	0	0	0	0	0	0	0	0	0	0	0	0	0	0	0	0	0	0	0	0	0	7626200	0	0	0	0
G3V1Y7;F8W1R7;J3KND3;G8JLA2;G3V1V0;B7Z6Z4;P60660-2;P60660;F8VZU9;F8VPF3;F8W180;H0YI43;F8VXL3	G3V1Y7;F8W1R7;J3KND3;G8JLA2;G3V1V0;B7Z6Z4;P60660-2;P60660;F8VZU9;F8VPF3;F8W180	Myosin light polypeptide 6	MYL6	185	18548000	14593000	11019000	11125000	12347000	12853000	11938000	12886000	6367900	8214700	0	10031000	8064000	8778600	19414000	45071000	26389000	0	14310000	0	10868000	13850000	0	0	0	0	0	0	16537000	19279000	0	0	26744000	0	17403000	0	16690000	16822000	1725400	0	0	6417300
D6RJE8;I3L492;B7Z7P8;P62495-2;P62495;D6RCB3	D6RJE8;I3L492;B7Z7P8;P62495-2;P62495;D6RCB3	Eukaryotic peptide chain release factor subunit 1	ETF1	186	0	0	0	0	4005800	3853800	0	0	0	0	0	0	0	0	0	0	0	0	0	0	0	0	0	0	0	0	0	0	0	0	0	0	0	0	0	0	0	0	0	0	0	0
B7Z982;D6RA26;O43660-2;O43660	B7Z982;D6RA26;O43660-2;O43660	Pleiotropic regulator 1	PLRG1	187	0	0	0	0	0	1294300	0	0	0	0	0	0	0	0	0	0	0	0	0	0	0	0	0	0	0	0	0	0	0	0	0	0	0	0	0	0	0	0	0	0	0	0
F8W118;F8VV59;B7Z9C2;H0YHC3;F8VRJ2;H0YH88;F8W543;P55209-3	F8W118;F8VV59;B7Z9C2;H0YHC3;F8VRJ2;H0YH88;F8W543;P55209-3	Nucleosome assembly protein 1-like 1	NAP1L1	188	0	0	0	0	0	0	0	0	0	0	0	0	0	0	0	0	0	0	0	0	0	0	0	0	0	0	0	0	0	0	0	0	0	0	0	0	0	0	0	0	0	1194400
B7ZBC8;O75449-2;Q9BW62;O75449	B7ZBC8;O75449-2;Q9BW62;O75449	Katanin p60 ATPase-containing subunit A1;Katanin p60 ATPase-containing subunit A-like 1	KATNA1;KATNAL1	189	0	0	0	0	0	0	0	0	0	0	0	0	2152900	0	0	0	0	0	0	0	0	0	0	0	0	0	0	0	0	0	0	0	0	0	0	0	0	0	0	0	0	0	+
B7ZC39;B7ZC38;Q9NR46;Q9NR46-2	B7ZC39;B7ZC38;Q9NR46;Q9NR46-2	Endophilin-B2	SH3GLB2	190	0	0	0	0	3340800	0	0	0	0	0	0	0	0	0	0	0	0	0	0	0	0	0	0	0	0	0	0	0	0	0	0	0	0	0	0	0	0	0	0	0	0	0
H7BZ50;H7C173;B8ZZ87;Q6NZ67;H7C202;Q6P582	H7BZ50;H7C173;B8ZZ87;Q6NZ67;H7C202;Q6P582	Mitotic-spindle organizing protein 2B;Mitotic-spindle organizing protein 2A	MZT2B;MZT2A	191	0	0	0	0	770300	0	0	0	0	0	0	0	0	0	0	0	0	0	0	0	0	0	0	0	0	0	0	0	0	0	0	0	0	0	0	0	0	0	0	0	0	0
B8ZZU8;Q15370;Q15370-2;I3L0M9;A0A0B4J296	B8ZZU8;Q15370;Q15370-2;I3L0M9	Transcription elongation factor B polypeptide 2	TCEB2	192	11740000	17894000	85616000	92284000	136110000	141580000	133280000	118880000	28167000	28638000	38603000	42627000	56088000	60200000	0	0	82254000	89323000	197910000	181100000	167660000	146110000	14429000	27517000	31094000	0	71299000	51007000	11048000	0	118710000	129330000	287370000	225380000	155550000	150420000	14812000	0	22560000	30017000	46979000	42467000
B9A041;P40925-2;P40925;P40925-3;B8ZZ51;C9JF79;C9JRL4	B9A041;P40925-2;P40925;P40925-3;B8ZZ51;C9JF79	Malate dehydrogenase, cytoplasmic;Malate dehydrogenase	MDH1	193	0	0	0	0	8376000	7808200	0	0	0	0	0	0	0	0	0	0	0	0	0	0	0	0	0	0	0	0	0	0	3621400	2963500	11820000	0	0	0	16760000	30991000	11047000	12541000	0	0	0	0
B9A062;P13995-2;P13995	B9A062;P13995-2;P13995	Bifunctional methylenetetrahydrofolate dehydrogenase/cyclohydrolase, mitochondrial;NAD-dependent methylenetetrahydrofolate dehydrogenase;Methenyltetrahydrofolate cyclohydrolase	MTHFD2	194	0	0	0	0	0	4141900	0	0	0	0	0	0	0	0	0	0	0	0	0	0	0	0	0	0	0	0	0	0	0	0	0	0	0	0	0	0	0	0	0	0	0	0
C9J1Z8;P84085;F5H0C7;F5H1V1;F5H6T5;F8WDB3	C9J1Z8;P84085;F5H0C7	ADP-ribosylation factor 5	ARF5;ARF3	195	0	0	0	0	0	0	0	0	0	0	0	0	0	0	0	0	0	0	472160	0	0	0	0	0	0	0	0	0	0	0	0	0	0	0	0	0	0	0	0	0	0	0
C9J2P0;P51965;H7C061;B7Z306;P51965-2;P51965-3	C9J2P0;P51965;H7C061;B7Z306;P51965-2;P51965-3	Ubiquitin-conjugating enzyme E2 E1	UBE2E1	196	0	0	0	0	8009000	7675200	15377000	14463000	169480000	169000000	176960000	208720000	170000000	168570000	0	0	0	0	9542800	0	0	11597000	146090000	140560000	157600000	132860000	114810000	142490000	0	0	0	0	24442000	19730000	20427000	25139000	164500000	172050000	209770000	190680000	186350000	163850000
C9J363;Q9BUL8;C9J5C3	C9J363;Q9BUL8;C9J5C3	Programmed cell death protein 10	PDCD10	197	0	0	0	0	0	0	0	3087600	0	0	0	0	0	0	0	0	0	0	0	0	0	0	0	0	0	0	0	0	0	0	0	0	0	0	0	0	0	0	0	0	0	0
C9JRH2;C9JMJ4;C9J3R0;C9JQZ4;C9JW69;P18754;P18754-2	C9JRH2;C9JMJ4;C9J3R0;C9JQZ4;C9JW69;P18754;P18754-2	Regulator of chromosome condensation	RCC1	198	0	0	0	0	3814300	0	0	0	0	0	0	0	0	0	0	0	0	0	0	0	0	0	0	0	0	0	0	0	0	0	0	0	0	0	0	0	0	0	0	0	0	0
C9J7E8;Q9UL63-2;Q9UL63	C9J7E8;Q9UL63-2;Q9UL63	Muskelin	MKLN1	199	0	0	0	0	0	0	0	0	0	0	0	0	0	6871800	0	0	0	0	0	0	0	0	0	0	0	6217400	0	0	0	0	0	0	0	0	0	0	0	0	0	0	0	0
F8WDQ9;F8WD80;H3BSR4;C9J9P8;Q969M7-4;Q969M7-6;Q969M7;Q969M7-2;H3BUI7;F8WB39;C9JFD2;C9JSK8;Q969M7-5;Q969M7-7	F8WDQ9;F8WD80;H3BSR4;C9J9P8;Q969M7-4;Q969M7-6;Q969M7;Q969M7-2;H3BUI7;F8WB39;C9JFD2;C9JSK8;Q969M7-5;Q969M7-7	NEDD8-conjugating enzyme UBE2F	UBE2F;UBE2F-SCLY	200	0	0	0	0	0	0	0	0	0	0	0	0	0	0	0	0	0	0	0	0	0	0	0	0	0	0	0	0	0	0	0	0	0	0	0	6671800	0	0	0	0	0	0
C9JA17;C9JVW8;P38606-2;P38606	C9JA17;C9JVW8;P38606-2;P38606	V-type proton ATPase catalytic subunit A	ATP6V1A	201	0	0	0	0	0	0	0	0	0	0	0	0	0	0	0	0	0	0	0	0	0	0	0	0	0	0	0	0	0	0	0	0	0	0	0	0	0	1888900	0	0	0	0
C9JAF7;O95721	C9JAF7;O95721	Synaptosomal-associated protein;Synaptosomal-associated protein 29	SNAP29	202	0	0	0	0	3652300	2656800	4543000	0	0	0	0	0	0	0	0	0	0	0	0	0	0	0	0	0	0	0	0	0	0	0	0	0	0	0	0	0	0	0	0	0	0	0
C9JB90;C9JU14;J3KR73;P20340-4;Q9NRW1-2;Q9NRW1;P20340-2;P20340;Q14964	C9JB90;C9JU14;J3KR73;P20340-4;Q9NRW1-2;Q9NRW1;P20340-2;P20340;Q14964	Ras-related protein Rab-6A;Ras-related protein Rab-6B;Ras-related protein Rab-39A	RAB6B;RAB6A;RAB39A	203	0	0	0	0	0	0	0	0	0	0	0	0	0	0	0	0	0	0	0	0	0	0	0	0	0	0	0	0	0	0	0	0	0	0	0	0	0	0	0	0	0	3708700
C9JEU5;C9JC84;P02679-2;P02679;C9JPQ9;C9JU00	C9JEU5;C9JC84;P02679-2;P02679	Fibrinogen gamma chain	FGG	204	0	0	0	0	0	0	16070000	15505000	0	0	0	0	0	0	0	0	0	0	0	0	0	0	0	0	0	0	0	0	0	0	0	0	0	0	0	0	0	0	0	0	0	0
C9JG97;C9JEH3;Q13685;C9JTS3;H7C0R2	C9JG97;C9JEH3;Q13685;C9JTS3	Angio-associated migratory cell protein	AAMP	205	18712000	17421000	0	0	7201400	6613900	0	0	0	0	0	0	0	0	0	0	0	0	0	0	0	0	0	0	0	0	0	0	16672000	16935000	2265400	9554700	0	7244700	4435100	4716000	0	0	0	0	0	0
C9JJ34;P43487-2;P43487;F6WQW2;C9JXG8;C9JGV6;C9JDM3;C9JIC6	C9JJ34;P43487-2;P43487;F6WQW2;C9JXG8;C9JGV6	Ran-specific GTPase-activating protein	RANBP1	206	17443000	21488000	3426600	18418000	10667000	0	14095000	0	0	0	0	0	0	11459000	0	0	0	0	0	0	0	20475000	0	0	0	0	0	0	10157000	7154700	0	13090000	0	11180000	37085000	26873000	0	0	0	0	0	0
C9JL85;P58546	C9JL85;P58546	Myotrophin	MTPN	207	0	0	0	0	0	0	0	0	0	0	0	0	0	0	0	0	0	0	1106600	0	0	0	0	0	0	0	0	0	0	0	0	0	0	0	0	0	0	0	0	0	0	0
Q5T4L4;C9JLI6;H0YMV8;Q71UM5;P42677	Q5T4L4;C9JLI6;H0YMV8;Q71UM5;P42677	40S ribosomal protein S27;40S ribosomal protein S27-like	RPS27;RPS27L	208	0	0	0	0	0	0	0	0	0	0	0	0	0	0	0	0	0	0	0	0	0	0	0	0	0	0	0	0	0	0	0	0	0	0	0	0	0	0	0	0	0	5067000
I3L2L5;I3L4Q0;C9JLW8;I3L317;I3L3A7	I3L2L5;I3L4Q0;C9JLW8;I3L317	Protein FAM195B	FAM195B	209	89332000	65211000	46029000	51402000	47109000	47621000	33797000	34416000	24039000	22172000	28175000	37432000	22178000	19467000	97080000	97441000	57129000	44960000	67689000	70990000	47797000	50420000	28866000	20932000	24269000	25736000	20796000	23595000	72658000	80883000	78152000	88501000	80776000	99139000	44904000	40779000	26867000	25148000	34681000	32902000	18302000	18538000
Q5JR07;C9JNR4;E9PQH6;C9JX21;Q5JR08;Q5JR05;P61586;P08134	Q5JR07;C9JNR4;E9PQH6;C9JX21;Q5JR08;Q5JR05;P61586;P08134	Transforming protein RhoA;Rho-related GTP-binding protein RhoC	RHOC;RHOA	210	0	0	0	0	0	0	0	0	0	0	0	0	0	0	0	0	0	0	0	0	0	0	0	0	0	0	0	0	0	0	0	0	0	0	0	4486700	0	0	0	0	0	0
F2Z2Y6;C9JNV3;O95777;C9JIZ0	F2Z2Y6;C9JNV3;O95777;C9JIZ0	U6 snRNA-associated Sm-like protein LSm8	LSM8	211	0	0	0	0	0	0	0	0	0	0	0	0	0	0	0	0	0	3210000	0	0	0	0	0	0	0	0	0	0	0	0	0	0	0	0	0	0	0	0	0	0	0	0
C9JXB8;C9JNW5;P83731	C9JXB8;C9JNW5;P83731	60S ribosomal protein L24	RPL24	212	12938000	12013000	0	0	12478000	18570000	0	0	26181000	27484000	34061000	37168000	19382000	20671000	0	0	0	0	0	0	0	0	21463000	23439000	27793000	27817000	19680000	24720000	15174000	17417000	21303000	24973000	11218000	14888000	9078500	0	21103000	23074000	15977000	25257000	21022000	21805000
C9JPM4;P18085;C9JAK5;U3KQF2	C9JPM4;P18085;C9JAK5	ADP-ribosylation factor 4	ARF4	213	20378000	18515000	0	0	20709000	21217000	18845000	17469000	0	4680900	0	0	0	0	7881200	11625000	15490000	17239000	0	0	11177000	12229000	3635300	4271900	7126300	0	0	0	9108900	12257000	7638200	7612200	0	7662000	0	0	4311600	4572300	4219100	0	0	3973000
H0YEL5;C9JQD4;O43447-2;O43447	H0YEL5;C9JQD4;O43447-2;O43447	Peptidyl-prolyl cis-trans isomerase;Peptidyl-prolyl cis-trans isomerase H	PPIH	214	0	0	0	0	0	0	0	0	0	0	0	0	0	0	0	0	2351800	0	0	0	0	0	0	0	0	0	0	0	0	0	0	0	0	0	0	0	0	0	0	0	0	0
E9PDR0;C9JQS9;P05166;E7EX59;P05166-2;E7EUY3;E7ETT1;E7ETT4;E9PEC3;F8WBI9;E7ENC1;H7C5C9;C9JVW9;C9JVY9;C9JAW3	E9PDR0;C9JQS9;P05166;E7EX59;P05166-2;E7EUY3;E7ETT1;E7ETT4;E9PEC3;F8WBI9;E7ENC1	Propionyl-CoA carboxylase beta chain, mitochondrial	PCCB	215	295880000	250400000	145100000	160900000	146130000	147060000	149560000	146740000	109390000	108980000	139350000	151990000	82524000	83786000	229570000	251680000	193130000	163160000	151030000	139610000	152800000	148740000	106090000	108050000	118430000	120070000	68894000	69535000	203810000	190250000	131450000	124020000	173340000	139490000	104770000	112250000	67019000	75392000	132590000	126150000	83337000	78002000
C9JV77;P02765	C9JV77;P02765	Alpha-2-HS-glycoprotein;Alpha-2-HS-glycoprotein chain A;Alpha-2-HS-glycoprotein chain B	AHSG	216	0	0	0	0	0	0	10242000	16296000	0	0	0	0	0	0	0	0	0	0	0	0	0	0	0	0	0	0	0	0	0	0	0	0	0	0	0	0	0	0	0	0	0	0
C9JXI4	C9JXI4		RNF32	217	0	0	0	0	0	6379500	0	0	0	0	0	0	0	0	0	0	0	0	0	0	0	0	0	0	0	0	0	0	0	0	0	0	0	0	0	0	0	0	0	0	0	0
H7C4M9;C9JZG9;C9JZY6;P62256-2;P62256;C9J8Q9	H7C4M9;C9JZG9;C9JZY6;P62256-2;P62256	Ubiquitin-conjugating enzyme E2 H	UBE2H	218	0	0	0	0	0	0	0	0	0	0	0	18967000	6143300	7823200	0	0	0	0	0	0	0	0	0	0	0	0	0	0	0	0	0	0	0	0	0	0	0	0	0	0	0	0
O60716;C9JZR2;O60716-13;O60716-11;O60716-14;O60716-12;O60716-10;O60716-8;O60716-17;O60716-15;O60716-5;O60716-2;O60716-3;O60716-6;O60716-4;O60716-7;O60716-9;O60716-18;O60716-16;O60716-20;O60716-22;O60716-19;O60716-21;O60716-23;O60716-24;O60716-26;O60716-25;O60716-28;O60716-30;O60716-27;O60716-29;O60716-31;O60716-32;E9PRE2;E9PKY0	O60716;C9JZR2;O60716-13;O60716-11;O60716-14;O60716-12;O60716-10;O60716-8;O60716-17;O60716-15;O60716-5;O60716-2;O60716-3;O60716-6;O60716-4;O60716-7;O60716-9;O60716-18;O60716-16;O60716-20;O60716-22;O60716-19;O60716-21;O60716-23;O60716-24;O60716-26;O60716-25;O60716-28;O60716-30;O60716-27;O60716-29;O60716-31;O60716-32	Catenin delta-1	CTNND1	219	0	10507000	0	0	0	0	0	2686900	5729800	4286600	4496100	0	2799200	4110800	0	0	0	0	0	0	0	0	5624100	5130300	4577300	4757400	3219600	0	0	0	3064200	0	0	0	0	0	4739600	4710000	4378500	0	0	3167900
K7ERE3;CON__ENSEMBL:ENSP00000377550;P13646-3;P13646;K7EMD9;P13646-2	K7ERE3;CON__ENSEMBL:ENSP00000377550;P13646-3;P13646;K7EMD9;P13646-2	Keratin, type I cytoskeletal 13	KRT13	220	0	0	0	0	0	2307300	0	0	0	0	0	0	0	0	0	0	0	0	0	0	0	0	0	0	0	0	0	0	0	0	0	0	0	0	0	0	0	0	0	0	0	0			+
CON__P00711	CON__P00711			221	0	0	0	0	15723000	0	0	0	0	0	0	0	0	0	0	0	0	0	0	0	0	0	0	0	0	0	0	0	0	0	0	0	0	0	0	0	0	0	0	0	0	0			+
CON__P00761	CON__P00761			222	14828000000	14817000000	8104200000	8931400000	8569600000	7674800000	7964700000	6228300000	5276700000	6725900000	5639900000	3971900000	4240700000	5086100000	16269000000	18542000000	10280000000	8089600000	10506000000	8912000000	7882200000	8373900000	5796700000	7018700000	6778400000	8505300000	5176900000	4170400000	11873000000	9589300000	7244200000	6676900000	9321400000	4465700000	5406900000	3536300000	4126000000	2969400000	7850600000	5308200000	2376000000	2742000000			+
CON__P01966;G3V1N2;P69905	CON__P01966			223	0	0	3326600	0	3959000	4117500	0	0	2929700	3199300	0	4343000	2703700	3298900	0	0	0	0	0	0	0	0	0	0	0	0	0	0	0	0	0	0	0	0	0	0	0	0	0	0	0	0			+
CON__P02533;P02533;CON__Q6IFX2;CON__A2A4G1;CON__Q61782;P19012-2;A8MT21;K7ENV3;C9JTG5;CON__P35900;CON__Q9D312;P35900	CON__P02533;P02533;CON__Q6IFX2	Keratin, type I cytoskeletal 14	KRT14	224	176870000	153970000	1949800	3625100	14642000	15100000	36417000	29820000	2422100	3685300	7019600	11857000	2956700	3397600	0	0	4478800	4794900	4843800	0	0	2491800	2545100	1596000	4060100	2359400	10352000	1936500	52656000	50696000	10628000	13771000	12179000	0	0	13434000	2240300	3523300	0	0	6680600	7112500			+
CON__P02538;P02538;CON__P48668;CON__P04259;P48668;CON__O95678;O95678;CON__Q8VED5	CON__P02538;P02538;CON__P48668;CON__P04259;P48668	Keratin, type II cytoskeletal 6A;Keratin, type II cytoskeletal 6C	KRT6A;KRT6C	225	205840000	154890000	0	1457100	8938500	11669000	89009000	87480000	832290	1368400	8447900	8240700	0	0	2930200	0	0	6357900	0	0	2952900	6433600	0	0	887250	0	4989100	6033900	9799200	35190000	0	7033900	661250	1135400	0	7478900	986090	0	7095400	1896000	6179200	2822900			+
CON__P02662	CON__P02662			226	3610700	9530700	8654900	0	168550000	144750000	0	0	1412700	0	674810	2864100	0	0	0	0	0	0	0	0	0	0	4648600	5239100	0	0	399450	0	0	0	0	0	564210	0	0	0	0	0	0	0	0	0			+
CON__P02663	CON__P02663			227	0	0	0	0	22598000	0	0	0	0	0	0	0	0	0	0	0	0	0	0	0	0	0	0	0	0	0	0	0	0	0	0	0	0	0	0	0	0	0	0	0	0	0			+
CON__P02666	CON__P02666			228	0	0	0	0	0	0	0	0	0	0	0	0	0	0	0	0	33452	0	0	0	0	0	0	0	0	0	0	0	0	0	0	0	0	0	0	0	0	0	0	0	0	0			+
CON__P02668	CON__P02668			229	0	0	0	0	30528000	28893000	0	0	0	0	0	0	0	0	0	0	0	0	0	0	0	0	0	0	0	0	0	0	0	0	0	0	0	0	0	0	0	0	0	0	0	0			+
CON__P02754	CON__P02754			230	0	0	0	0	39248000	35310000	0	0	0	0	0	0	0	0	0	0	0	0	0	0	0	0	0	0	0	0	0	0	0	0	0	0	0	0	0	0	0	0	0	0	0	0			+
CON__P02768-1;P02768;A0A0C4DGB6;H0YA55;B7WNR0;D6RHD5;C9JKR2;P02768-2;A0A087WWT3;P02768-3;H7C013	CON__P02768-1;P02768;A0A0C4DGB6;H0YA55;B7WNR0;D6RHD5;C9JKR2;P02768-2;A0A087WWT3;P02768-3	Serum albumin	ALB	231	0	0	0	0	391690	837220	1156400000	1163200000	0	0	0	0	0	0	199070	200770	859180	274470	0	0	0	0	0	0	20519000	9009700	0	0	0	0	0	0	0	0	0	0	0	0	0	0	0	0			+
CON__P02769	CON__P02769			232	64184000	63472000	47131000	56221000	80607000	83274000	55870000	60333000	41809000	39982000	36418000	39547000	29039000	30021000	157620000	177050000	132730000	136950000	409940000	367700000	152510000	180960000	359260000	357410000	1918000000	1824300000	27054000	22037000	80066000	84270000	97305000	134190000	68954000	77689000	131810000	143230000	90072000	92789000	39407000	38928000	23732000	34707000			+
CON__P02777	CON__P02777			233	33678000	44316000	22715000	16340000	30791000	0	0	33488000	9804500	11623000	0	0	9719200	8759600	17541000	0	24133000	29596000	0	0	0	0	12014000	13388000	5483400	0	5598500	0	52038000	50373000	0	21778000	0	0	3340500	0	0	6126000	0	0	0	0			+
CON__P05787;P05787-2;P05787;F8VUG2;F8W1U3;CON__Q9DCV7;CON__H-INV:HIT000292931;CON__Q9NSB2;CON__Q6ISB0;F8VP67;CON__Q9H552;Q9NSB2;Q14CN4-3;Q14CN4-2;CON__Q14CN4-1;CON__Q6IME9;CON__Q3SY84;Q14CN4;Q3SY84;CON__H-INV:HIT000016045;F8VS61;CON__REFSEQ:XP_092267;H0YHD9;Q8IWY7	CON__P05787;P05787-2;P05787;F8VUG2;F8W1U3	Keratin, type II cytoskeletal 8	KRT8	234	0	0	0	0	0	0	10052000	8909200	0	0	0	0	0	0	0	0	0	0	0	0	0	0	0	0	0	0	0	0	0	0	0	0	0	0	0	0	0	0	0	0	0	0			+
CON__P08727;P08727;C9JM50;CON__P19001;K7EMS3;CON__P05784;F8VZY9;P05783	CON__P08727;P08727;C9JM50;CON__P19001	Keratin, type I cytoskeletal 19	KRT19	235	0	0	0	0	0	0	18516000	19150000	0	0	0	0	0	0	0	0	0	0	0	0	0	0	0	0	0	0	0	0	0	0	0	0	0	0	0	0	0	0	0	0	0	0			+
CON__P08779;P08779;CON__Q9Z2K1;CON__Q3ZAW8;K7ENW6	CON__P08779;P08779	Keratin, type I cytoskeletal 16	KRT16	236	74379000	57700000	0	0	4072300	0	3667400	12056000	0	0	0	0	0	0	0	0	0	0	2633300	0	0	0	0	0	0	0	1627300	1503600	25059000	24177000	0	0	0	1375700	1239800	1040300	0	0	0	0	0	1357600			+
CON__P12763	CON__P12763			237	20087000	0	3383800	0	14250000	13691000	8077000	9829500	5116100	4712600	0	0	0	3212600	0	0	0	12189000	0	0	0	11139000	0	0	5856400	0	6278000	0	0	0	0	3447600	0	0	0	0	6586200	0	0	0	0	0			+
CON__P13645;P13645;Q7Z3Y7;CON__Q148H6;CON__Q7Z3Y7;Q7Z3Z0;Q2M2I5;Q7Z3Y8;CON__Q7Z3Z0;CON__Q7Z3Y8;CON__Q2M2I5;O76014;Q99456;CON__O76014;CON__Q7Z3Y9;CON__Q99456;O76015;CON__O76015;CON__A2AB72;Q7Z3Y9	CON__P13645;P13645	Keratin, type I cytoskeletal 10	KRT10	238	2389300000	1939700000	147240000	149350000	258290000	267390000	275840000	295810000	134660000	144770000	408170000	449350000	164290000	181150000	525150000	605460000	326020000	324120000	207230000	174550000	263780000	250900000	111950000	119460000	194820000	203910000	235550000	237600000	450340000	467520000	483770000	534820000	443110000	363410000	259490000	282940000	180790000	182530000	312490000	331270000	231330000	234890000			+
CON__P13647;P13647;F8W0C6;H0YI76;F8VV57;H0YIN9;F8VU69	CON__P13647;P13647	Keratin, type II cytoskeletal 5	KRT5	239	59946000	69911000	5555000	0	6710800	0	15746000	17863000	0	0	0	6857800	0	0	5058200	0	6473300	0	8102400	0	5543500	0	0	0	0	0	10233000	0	0	0	0	0	0	0	0	0	0	0	0	0	0	0			+
CON__P15497	CON__P15497			240	0	0	0	0	3223600	0	0	0	7222700	5619200	0	3076200	6655400	7458900	0	0	1629000	1815800	0	0	0	0	0	0	4340700	0	4726700	0	0	2084700	0	0	0	0	0	0	0	0	0	0	0	3441600			+
CON__P19013;P19013	CON__P19013;P19013	Keratin, type II cytoskeletal 4	KRT4	241	0	0	0	0	0	0	10138000	0	0	0	0	0	0	0	0	0	0	0	0	0	0	0	0	0	0	0	0	0	0	0	0	0	0	0	0	0	0	0	0	0	0	0			+
P35527;CON__P35527;K7EQQ3	P35527;CON__P35527;K7EQQ3	Keratin, type I cytoskeletal 9	KRT9	242	612070000	481910000	205170000	210690000	131000000	132160000	144090000	144110000	128190000	128790000	219150000	242640000	37130000	37307000	482540000	388250000	272650000	259690000	438320000	361580000	210120000	226440000	115970000	114130000	166660000	169540000	148940000	152980000	484540000	489110000	312950000	336990000	386430000	416870000	219730000	194690000	98216000	97841000	183310000	206780000	226640000	217000000			+
CON__P35908v2;P35908;CON__P35908;CON__Q01546;Q01546;CON__Q5XKE5;Q5XKE5;CON__P07744;H0YID6;CON__Q9R0H5;CON__Q7RTS7;F8W1S1;Q7RTS7;CON__REFSEQ:XP_932229	CON__P35908v2;P35908;CON__P35908	Keratin, type II cytoskeletal 2 epidermal	KRT2	243	1007600000	875950000	97362000	102120000	128030000	148720000	178800000	171840000	110110000	106900000	195360000	197060000	49075000	43656000	370900000	418110000	249030000	213980000	110940000	101010000	134660000	140420000	95649000	102090000	130540000	124240000	167390000	142110000	370380000	327550000	217570000	232880000	198180000	142960000	149280000	135190000	105960000	96082000	174010000	175360000	112430000	134520000			+
CON__Q15323;Q15323;CON__Q9UE12;CON__Q9D646;CON__A2A5Y0;CON__Q14525;Q14525;A0A140TA69;CON__Q6NTB9;CON__O76009;A0A140TA62;CON__O76011;CON__Q8IUT8;CON__Q92764;C4AM86;O76011;O76009;Q92764	CON__Q15323;Q15323;CON__Q9UE12;CON__Q9D646;CON__A2A5Y0;CON__Q14525;Q14525	Keratin, type I cuticular Ha1;Keratin, type I cuticular Ha3-II	KRT31;KRT33B	244	0	0	0	0	19391000	21764000	0	0	0	0	0	0	0	0	0	0	0	0	0	0	0	0	0	0	0	0	0	0	0	0	0	0	0	0	0	0	0	0	0	0	0	0			+
CON__Q28194;P07996;P07996-2	CON__Q28194;P07996;P07996-2	Thrombospondin-1	THBS1	245	0	0	0	0	0	0	1968800	0	0	0	0	0	0	0	0	0	0	0	0	0	0	0	0	0	0	0	0	0	0	0	0	0	0	0	0	0	0	0	0	0	0	0			+
CON__Q32MB2;Q86Y46;H0YIC5;Q86Y46-2	CON__Q32MB2;Q86Y46;H0YIC5;Q86Y46-2	Keratin, type II cytoskeletal 73	KRT73	246	0	0	0	0	0	0	0	0	0	0	0	0	0	0	0	0	0	0	4620400	0	0	0	0	0	0	0	0	0	0	0	0	0	0	0	0	0	0	0	0	0	0	0			+
CON__Q3SX09;E9PFT6;P02042;A8MUF7;E9PEW8;E9PBW4;CON__P02070;P69892;P69891;P02100	CON__Q3SX09;E9PFT6;P02042	Hemoglobin subunit delta	HBD	247	0	0	0	0	0	0	0	0	0	0	0	0	0	2061200	0	0	0	0	0	0	0	0	0	2618100	2517700	2872100	0	2174800	0	0	0	0	0	0	0	0	0	0	0	0	0	0			+
K7ERG3;K7ENT6;Q5TCU3;CON__Q3SX28;Q5TCU8;P67936;P07951-3;P67936-2;P07951-2;P07951;K7EPV9;K7EMU5;U3KQK2	K7ERG3;K7ENT6;Q5TCU3;CON__Q3SX28;Q5TCU8;P67936;P07951-3;P67936-2;P07951-2;P07951;K7EPV9;K7EMU5;U3KQK2	Tropomyosin alpha-4 chain;Tropomyosin beta chain	TPM4;TPM2	248	0	0	0	0	0	0	0	0	0	0	0	0	0	0	0	0	0	0	0	0	0	0	0	0	0	0	0	0	0	0	0	0	0	0	0	0	0	1706000	0	0	0	0			+
CON__Q497I4	CON__Q497I4			249	0	0	0	0	0	0	0	0	0	0	0	0	0	0	0	0	0	0	0	0	0	0	0	0	0	0	0	0	0	0	0	0	0	0	0	0	0	0	0	7769100	0	0			+
CON__Q5D862;Q5D862	CON__Q5D862;Q5D862	Filaggrin-2	FLG2	250	23039000	0	0	0	0	0	0	0	0	0	0	0	0	0	0	0	0	0	0	0	0	0	0	0	0	0	0	0	0	0	0	0	0	0	0	0	0	0	0	0	0	0			+
CON__Q61726;U3KPR1;A0A087X106;CON__O43790;CON__Q6NT21;CON__P78385;CON__Q14533;CON__P78386;O43790;P78385;Q14533;P78386	CON__Q61726;U3KPR1;A0A087X106;CON__O43790;CON__Q6NT21;CON__P78385;CON__Q14533;CON__P78386;O43790;P78385;Q14533;P78386	Keratin, type II cuticular Hb6;Keratin, type II cuticular Hb3;Keratin, type II cuticular Hb1;Keratin, type II cuticular Hb5	KRT86;KRT81;KRT83;KRT85	251	0	0	0	0	11410000	10582000	0	0	0	0	0	0	0	0	0	0	0	0	0	0	0	0	0	0	0	0	0	0	0	0	0	0	0	0	0	0	0	0	0	0	0	0			+
CON__Q6IFZ6	CON__Q6IFZ6			252	0	0	0	0	0	0	0	0	0	623220	0	0	0	0	0	0	0	0	0	0	0	0	0	0	0	0	0	0	0	0	0	0	0	0	0	0	0	0	0	0	0	0			+
CON__Q8N1N4-2;CON__Q7RTT2;Q8N1N4-2;Q8N1N4	CON__Q8N1N4-2;CON__Q7RTT2;Q8N1N4-2;Q8N1N4	Keratin, type II cytoskeletal 78	KRT78	253	0	4352600	0	0	0	0	0	0	0	0	0	0	0	0	0	0	0	0	0	0	0	0	0	0	0	0	0	0	0	0	0	0	0	0	0	0	0	0	0	0	0	0			+
CON__Q7Z794;Q7Z794	CON__Q7Z794;Q7Z794	Keratin, type II cytoskeletal 1b	KRT77	254	0	0	0	0	0	0	0	0	0	0	0	0	0	0	0	0	0	0	0	0	0	0	0	0	0	0	0	0	0	0	0	0	803600	0	0	0	0	0	0	0	0	0			+
CON__Q9NSB4;Q9NSB4	CON__Q9NSB4;Q9NSB4	Keratin, type II cuticular Hb2	KRT82	255	0	0	0	0	0	7648400	0	0	0	0	0	0	0	0	0	0	0	0	0	0	0	0	0	0	0	0	0	0	0	0	0	0	0	0	0	0	0	0	0	0	0	0			+
CON__Q9QWL7;CON__Q04695;Q04695;K7EPJ9;F5GWP8;K7ESE1	CON__Q9QWL7;CON__Q04695;Q04695;K7EPJ9;F5GWP8	Keratin, type I cytoskeletal 17	KRT17	256	8550900	0	0	0	0	0	0	0	0	0	0	0	0	0	0	0	0	0	0	0	0	0	0	0	0	0	0	0	0	0	0	0	0	0	0	0	0	0	0	0	0	0			+
CON__Streptavidin	CON__Streptavidin			257	262620000	195970000	40801000	43030000	103750000	95060000	44996000	45186000	34989000	30222000	22215000	25238000	27858000	29338000	319740000	370250000	405990000	297800000	194410000	142320000	291790000	299020000	163340000	115100000	178450000	184630000	49129000	39771000	328680000	302820000	83690000	56026000	37200000	37713000	123880000	84056000	24348000	24486000	50570000	40294000	34565000	27094000			+
D3DQV9;P78344;H0Y3P2;P78344-2;H0YCH5;E9PKF8;H0YD77;H0YE22;H0YEC5;H0YE44;H0YEN8;H0YDC0;H0YCF8	D3DQV9;P78344;H0Y3P2;P78344-2;H0YCH5	Eukaryotic translation initiation factor 4 gamma 2	EIF4G2	258	0	0	6391500	0	11727000	8031200	0	0	0	0	0	0	0	0	0	0	0	0	0	0	0	0	0	0	0	0	0	0	0	0	0	0	0	0	0	0	0	0	0	0	0	0
F6U1T9;D3YTA9;H7BYZ3;P63098	F6U1T9;D3YTA9;H7BYZ3;P63098	Calcineurin subunit B type 1	PPP3R1	259	0	0	0	0	0	0	0	0	0	0	0	0	0	0	0	0	0	0	0	0	0	0	0	0	0	0	0	0	0	0	0	0	0	0	850970	0	0	0	0	0	0	0
D3YTB1;F8W727;P62910	D3YTB1;F8W727;P62910	60S ribosomal protein L32	RPL32	260	0	0	0	0	0	0	0	0	0	0	0	0	0	0	897310	0	0	0	0	0	0	0	0	0	0	0	0	0	0	0	0	0	0	0	0	0	0	0	0	0	0	0
F8WAB6;P51617-3;D3YTB5	F8WAB6;P51617-3;D3YTB5		IRAK1	261	0	0	0	0	0	0	0	0	0	0	0	0	0	0	0	0	0	0	0	0	0	0	0	0	0	0	0	0	0	0	0	0	0	0	0	0	0	0	0	0	0	14280000
D6R9A6;P26583	D6R9A6;P26583	High mobility group protein B2	HMGB2	262	0	0	0	0	0	1604500	0	0	0	0	0	0	0	0	0	0	0	0	0	0	0	0	0	0	0	0	0	0	0	0	0	0	0	0	0	0	0	0	0	0	0	0
E9PLB0;E9PM61;D6R9K7;U3KQD5;J3QRR5;E9PB51;Q9BWF3-3;Q9BWF3-4;Q9BWF3-2;Q9BQ04;Q9BWF3	E9PLB0;E9PM61;D6R9K7;U3KQD5;J3QRR5;E9PB51;Q9BWF3-3;Q9BWF3-4;Q9BWF3-2;Q9BQ04;Q9BWF3	RNA-binding protein 4;RNA-binding protein 4B	RBM4B;RBM4	263	0	0	0	0	0	0	0	0	0	0	0	2795600	0	0	0	0	0	0	0	0	0	0	0	0	0	0	0	0	0	0	0	0	0	0	0	0	0	0	0	0	0	0
D6R9P3;D6RD18;D6RBZ0;Q99729-3;Q99729-2;Q99729-4;Q99729	D6R9P3;D6RD18;D6RBZ0;Q99729-3;Q99729-2;Q99729-4;Q99729	Heterogeneous nuclear ribonucleoprotein A/B	HNRNPAB	264	17713000	16526000	8173000	7584600	14817000	10839000	14646000	8829800	0	0	0	2198200	0	2798100	0	0	0	0	8464600	10421000	2145100	4613900	0	0	0	0	0	0	24781000	19841000	5060000	8850800	0	0	0	13107000	0	0	0	0	0	4725000
D6RAN4;P32969;H0Y9R4;H0Y9V9;E7ESE0	D6RAN4;P32969;H0Y9R4;H0Y9V9	60S ribosomal protein L9	RPL9	265	2771800	10779000	11851000	0	14481000	16450000	11269000	0	0	0	0	0	0	0	0	0	0	11425000	0	17447000	0	0	0	0	0	0	0	0	0	2782900	0	0	0	0	13396000	0	0	0	0	0	0	0
D6RAQ8;D6RAU8;D6RB85;D6RDP7;H0Y9Q7;P27824;P27824-2	D6RAQ8;D6RAU8;D6RB85;D6RDP7;H0Y9Q7;P27824;P27824-2	Calnexin	CANX	266	0	0	0	0	0	0	0	0	0	0	0	0	0	0	0	0	0	0	0	0	0	0	0	0	0	0	0	0	0	0	0	0	0	0	0	0	0	0	0	0	0	0
D6RBL5;P08758;E9PHT9;D6RBE9	D6RBL5;P08758;E9PHT9;D6RBE9	Annexin;Annexin A5	ANXA5	267	0	0	0	0	0	0	2489200	2283800	0	0	0	0	0	0	0	0	0	0	0	0	0	0	0	0	0	0	0	0	0	0	0	0	0	0	0	0	0	0	0	0	0	0
D6RC52;D6RCB9;Q9NX24;H0YC83;J3QSY4	D6RC52;D6RCB9;Q9NX24;H0YC83;J3QSY4	H/ACA ribonucleoprotein complex subunit 2	NHP2	268	11762000	0	0	0	0	0	0	0	0	0	0	0	0	0	0	0	0	0	0	0	0	0	0	0	0	0	0	0	9538900	9785400	0	0	0	0	0	0	0	0	0	0	0	0
D6RD17;P01591;D6RHJ6;C9JA05	D6RD17;P01591;D6RHJ6;C9JA05	Immunoglobulin J chain	JCHAIN;IGJ	269	0	0	0	0	0	0	386080000	423220000	0	0	0	0	0	0	0	0	0	0	0	0	0	0	0	0	0	0	0	0	0	0	0	0	0	0	0	0	0	0	0	0	0	0
D6RHH0;U3KQT3;D6RDI2;J3KPP4;O95232	D6RHH0;U3KQT3;D6RDI2;J3KPP4;O95232	Luc7-like protein 3	LUC7L3	270	0	0	0	0	0	0	0	0	0	0	0	0	0	0	0	0	1682200	0	0	0	0	0	0	0	0	0	0	0	0	0	0	0	0	0	0	0	0	0	0	0	0	0
D6RDJ3;H0Y723;E7EQB9;O15160-2;O15160	D6RDJ3;H0Y723;E7EQB9;O15160-2;O15160	DNA-directed RNA polymerases I and III subunit RPAC1	POLR1C	271	0	0	0	0	0	0	0	1138200	0	0	0	0	0	0	0	0	0	0	0	0	0	0	0	0	0	0	0	0	0	0	0	0	0	0	0	0	0	0	0	0	0	0
D6RE80;Q7L5Y9;B4DVN3;E7ESC7;Q7L5Y9-3;Q7L5Y9-2;D6RA86;D6RDW4;D6REW7;D6RIB6;B4DQT1;Q7L5Y9-5;Q7L5Y9-4;D6R8Z3	D6RE80;Q7L5Y9;B4DVN3;E7ESC7;Q7L5Y9-3;Q7L5Y9-2;D6RA86;D6RDW4;D6REW7;D6RIB6;B4DQT1;Q7L5Y9-5;Q7L5Y9-4	Macrophage erythroblast attacher	MAEA	272	0	0	0	0	0	0	0	0	0	0	0	0	0	0	0	0	0	0	0	0	0	0	0	0	0	0	0	0	0	0	0	0	0	0	0	0	1053200	0	0	0	0	0
D6REL5;Q6UWZ7-2;Q6UWZ7;A0A087WZ78;A0A087WWJ9	D6REL5;Q6UWZ7-2;Q6UWZ7;A0A087WZ78;A0A087WWJ9	BRCA1-A complex subunit Abraxas	FAM175A	273	0	0	0	0	0	0	0	0	1342700	0	0	0	3761000	4312900	0	0	0	0	0	0	0	0	0	0	0	0	3339000	3426100	0	0	0	0	0	0	0	0	0	0	0	0	0	0
D6RG13;P61247;H0Y8L7;D6RB09;E9PFI5;D6RAT0;D6RAS7;H0Y9Y4;D6RI02;D6RED7;D6R9B6;D6RGE0	D6RG13;P61247;H0Y8L7;D6RB09;E9PFI5;D6RAT0;D6RAS7;H0Y9Y4	40S ribosomal protein S3a	RPS3A	274	25564000	23994000	4720900	25679000	20078000	20895000	15121000	0	15722000	11520000	23856000	28999000	11857000	11453000	20964000	0	29408000	31819000	37084000	26003000	21403000	22828000	18649000	21555000	25736000	26893000	16050000	10947000	0	34695000	0	0	0	39471000	0	0	24368000	19564000	22661000	26710000	0	16604000
D6RG15;H0Y858;Q6IBS0	D6RG15;H0Y858;Q6IBS0	Twinfilin-2	TWF2	275	0	0	0	0	0	0	0	0	0	0	713930	0	0	0	0	0	0	0	0	0	0	0	0	0	0	0	0	0	0	0	0	0	0	0	0	0	0	0	0	0	0	0
D6RGE2;Q96CN7	D6RGE2;Q96CN7	Isochorismatase domain-containing protein 1	ISOC1	276	0	0	0	0	0	0	0	0	0	0	0	0	0	0	0	0	0	0	0	0	0	0	0	0	0	0	0	0	0	0	0	0	0	0	0	0	0	10029000	0	0	0	0
E5RFU0;E5RIJ5;E9PDG8;E5RHK9;E9PLJ8;E5RGY9;E5RK51;E5RFC6;E9PKP6;E9PI56;Q13492-4;O60641-3;Q13492-3;Q13492-2;Q13492-5;Q13492;O60641-4;O60641	E5RFU0;E5RIJ5;E9PDG8;E5RHK9;E9PLJ8;E5RGY9;E5RK51;E5RFC6;E9PKP6;E9PI56;Q13492-4;O60641-3;Q13492-3;Q13492-2;Q13492-5;Q13492;O60641-4;O60641	Phosphatidylinositol-binding clathrin assembly protein;Clathrin coat assembly protein AP180	SNAP91;PICALM	277	0	0	0	0	0	0	0	0	0	0	0	0	0	0	0	0	0	0	0	0	0	0	0	0	0	0	0	0	0	0	0	0	0	0	0	0	0	0	0	0	0	107990
E5RIW3;E5RJD8;E5RHG6;O75347;O75347-2	E5RIW3;E5RJD8;E5RHG6;O75347;O75347-2	Tubulin-specific chaperone A	TBCA	278	0	0	0	0	9103000	5564200	0	0	0	0	0	0	6658700	0	0	0	0	0	0	0	0	0	0	0	0	0	0	0	0	0	6934200	0	0	0	19613000	0	11456000	12452000	0	0	0	0
E5RHG8;Q15369;Q15369-2;R4GMY8	E5RHG8;Q15369;Q15369-2;R4GMY8	Transcription elongation factor B polypeptide 1	TCEB1	279	16647000	10703000	88151000	77289000	103400000	103450000	119250000	141750000	37046000	10429000	45413000	13234000	32394000	33671000	0	0	74180000	94454000	148830000	132730000	186090000	155420000	33878000	29247000	27502000	42335000	41373000	70029000	9760500	13413000	57055000	65157000	119500000	156290000	111630000	121960000	42693000	44729000	29534000	42464000	51945000	54938000
E5RHX8;Q9NPA8-2;Q9NPA8	E5RHX8;Q9NPA8-2;Q9NPA8	Transcription and mRNA export factor ENY2	ENY2	280	0	0	0	0	0	0	0	0	0	0	0	0	0	0	0	0	0	0	0	0	0	0	0	0	0	0	0	0	0	0	0	0	0	0	0	0	0	0	0	0	0	126730
E5RI99;P62888;A0A0B4J213;E5RJH3;A0A0C4DH44	E5RI99;P62888;A0A0B4J213	60S ribosomal protein L30	RPL30	281	11200000	9346000	9419100	4870200	11020000	11009000	7862600	12426000	10378000	8231500	10157000	9122800	5987800	6244000	13771000	12569000	16225000	15088000	26408000	16556000	0	19649000	8642000	16713000	11708000	12800000	10661000	10160000	24665000	20735000	16114000	15837000	0	20684000	11217000	17350000	15093000	19741000	12878000	14444000	10896000	17906000
H0YC16;E5RIM3;Q9Y263	H0YC16;E5RIM3;Q9Y263	Phospholipase A-2-activating protein	PLAA	282	0	0	0	0	0	0	0	0	0	0	0	0	0	0	0	0	0	0	0	0	0	0	0	0	0	0	0	0	0	0	0	0	0	0	0	0	0	0	0	0	0	1085000
E5RJR5;P63208;E7ERH2;F8W8N3;P63208-2;E5RGM3	E5RJR5;P63208;E7ERH2;F8W8N3;P63208-2;E5RGM3	S-phase kinase-associated protein 1	SKP1	283	0	0	14194000	11597000	17166000	19497000	9669000	0	28688000	22069000	15299000	22668000	30720000	31444000	0	19548000	20173000	17423000	0	0	0	0	21289000	25991000	24297000	23204000	35807000	35114000	0	0	0	3812700	0	0	0	0	14399000	20834000	25091000	25431000	33669000	33880000
Q7L5N1;E7EM64;H7C3T0	Q7L5N1;E7EM64	COP9 signalosome complex subunit 6	COPS6	284	3331500	0	27252000	18526000	70435000	69598000	112500000	101990000	20510000	22222000	22198000	22427000	18153000	16545000	0	0	8614800	22408000	58150000	71675000	74095000	79054000	19117000	23877000	17959000	17231000	15350000	16600000	5644500	1622300	15401000	17248000	82644000	78470000	75219000	89061000	12149000	2407500	0	14084000	15749000	10647000
E7EQV9;E7ENU7;P61313;E7EX53;P61313-2	E7EQV9;E7ENU7;P61313;E7EX53	Ribosomal protein L15;60S ribosomal protein L15	RPL15	285	0	0	0	0	0	0	0	0	0	0	0	0	0	0	15898000	0	0	0	0	0	0	0	0	0	0	0	0	0	0	0	0	0	0	0	0	0	0	0	0	0	0	0
I3L0S1;E7EPA1;O60256-4;O60256-3;O60256-2;O60256;I3L4G9;C9JDU5;C9JJS3;C9J168;C9K0K7;B4DP31;Q14558;Q14558-2	I3L0S1;E7EPA1;O60256-4;O60256-3;O60256-2;O60256;I3L4G9;C9JDU5;C9JJS3;C9J168;C9K0K7;B4DP31;Q14558;Q14558-2	Phosphoribosyl pyrophosphate synthase-associated protein 2;Phosphoribosyl pyrophosphate synthase-associated protein 1	PRPSAP2;PRPSAP1	286	0	0	0	0	2054200	0	0	0	0	0	0	0	0	0	0	0	0	0	0	0	0	0	0	0	0	0	0	0	0	0	0	0	0	0	0	0	0	0	0	0	0	0
E7EPB3;P50914	E7EPB3;P50914	60S ribosomal protein L14	RPL14	287	0	0	6169200	0	9065200	7732200	0	2857000	7360000	7613400	0	11669000	0	5809300	0	0	2725800	17684000	0	0	0	0	0	0	0	0	0	0	0	0	0	0	0	0	0	0	0	0	0	0	0	0
E7ES33;E7EPK1;Q16181-2;Q16181;A0A0U1RRH9;A0A0U1RRE1;G3V1Q4;A0A0U1RQK0;A0A0U1RRD1;Q6ZU15	E7ES33;E7EPK1;Q16181-2;Q16181;A0A0U1RRH9;A0A0U1RRE1;G3V1Q4	Septin-7	2007-09-01	288	0	0	3645200	0	4896900	4920600	0	0	0	0	0	0	1687700	0	0	0	0	0	0	0	0	0	0	0	0	0	0	0	0	0	0	0	0	0	0	0	0	0	0	0	0	0
E7EPV7;P37840-2;P37840;H6UYS7;P37840-3;D6RA31	E7EPV7;P37840-2;P37840;H6UYS7;P37840-3	Alpha-synuclein	SNCA	289	13907000	11417000	6222800	2704300	15737000	15854000	9570300	8648700	6248300	7982500	0	12871000	4079900	3515200	0	8345500	3402200	4748700	6007800	0	0	0	0	0	0	0	0	0	0	0	0	0	0	0	0	0	0	0	0	0	0	0
E7EQB2;P02788;E7ER44;P02788-2;C9JCF5;CON__Q29443;CON__Q0IIK2	E7EQB2;P02788;E7ER44;P02788-2	Lactotransferrin;Lactoferricin-H;Kaliocin-1;Lactoferroxin-A;Lactoferroxin-B;Lactoferroxin-C	LTF	290	0	0	0	0	0	0	564680000	569430000	0	0	0	0	0	0	0	0	0	0	0	0	0	0	0	0	0	0	0	0	0	0	0	0	0	0	0	0	0	0	0	0	0	0
E7EQR4;P15311;V9GZ54;E9PQ82;E9PNV3;P35241-3	E7EQR4;P15311	Ezrin	EZR	291	0	0	0	0	6895900	0	10179000	9362500	0	0	0	0	0	0	0	0	0	0	0	0	0	0	0	0	0	0	0	0	0	0	0	0	0	0	0	0	0	0	0	0	0	0
G3V3B0;S4R3H4;E7EQT4;Q9UKV3-3;Q9UKV3-2;Q9UKV3-5;Q9UKV3	G3V3B0;S4R3H4;E7EQT4;Q9UKV3-3;Q9UKV3-2;Q9UKV3-5;Q9UKV3	Apoptotic chromatin condensation inducer in the nucleus	ACIN1	292	0	0	0	0	3101700	0	0	0	0	0	0	0	0	0	0	0	0	0	0	0	0	0	0	0	0	0	0	0	0	0	0	0	0	0	0	0	0	0	0	0	0	0
E7ET15;O15042-3;O15042-2;O15042	E7ET15;O15042-3;O15042-2;O15042	U2 snRNP-associated SURP motif-containing protein	U2SURP	293	0	0	0	0	0	0	0	0	0	0	0	0	0	0	0	0	0	0	0	0	0	0	0	0	0	0	0	0	0	0	0	0	0	0	680740	0	0	0	0	0	0	0
F5GXF5;E7ETD6;Q12830-4;Q12830-2;Q12830;A0A0A0MR81	F5GXF5;E7ETD6;Q12830-4;Q12830-2;Q12830;A0A0A0MR81	Nucleosome-remodeling factor subunit BPTF	BPTF	294	0	0	0	0	0	0	0	0	0	0	0	0	0	0	0	0	0	0	0	0	0	0	0	0	0	0	0	0	0	0	0	0	0	0	0	0	0	11172000	0	0	0	0
J3KQ96;E7ETY2;Q13428-2;Q13428-8;Q13428-6;Q13428-7;Q13428;Q13428-3;Q13428-4;Q13428-5;H0YA99	J3KQ96;E7ETY2;Q13428-2;Q13428-8;Q13428-6;Q13428-7;Q13428;Q13428-3;Q13428-4;Q13428-5	Treacle protein	TCOF1	295	0	0	0	0	9099400	0	0	0	0	0	0	0	0	0	0	0	0	0	3860800	0	0	0	0	0	0	0	0	0	0	0	0	0	0	0	0	0	0	0	0	0	0	0
E7EU96;P68400;Q8NEV1;P68400-2;V9GYA2;V9GY80;A0A087WY74	E7EU96;P68400;Q8NEV1	Casein kinase II subunit alpha;Casein kinase II subunit alpha 3	CSNK2A1;CSNK2A3	296	19193000	14680000	5078400	0	17996000	9815400	13828000	11356000	8253300	5208400	0	0	6341300	6492700	24353000	15932000	10715000	15223000	16966000	0	0	0	0	0	0	0	0	0	21338000	19899000	14244000	0	0	0	11039000	4484600	0	0	0	0	1995300	6587000
Q04637-9;E7EX73;Q04637-8;Q04637;E7EUU4;E9PGM1;Q04637-3;Q04637-4;Q04637-5;Q04637-7;Q04637-6;C9JF13;C9J6B6;C9J2Z7;C9K073;H7C044;H7C0V6;A0A0A0MSA7;O43432;O43432-3;O43432-4	Q04637-9;E7EX73;Q04637-8;Q04637;E7EUU4;E9PGM1;Q04637-3;Q04637-4;Q04637-5;Q04637-7;Q04637-6;C9JF13	Eukaryotic translation initiation factor 4 gamma 1	EIF4G1	297	6843500	0	6278200	0	6881100	11197000	6161700	6434000	0	0	0	3867200	3048300	0	0	0	6572500	0	0	0	0	0	0	0	0	0	0	0	0	0	0	0	0	0	0	0	0	0	0	0	0	0
E7EVA0;P27816-6;P27816;P27816-2;H0Y2V1;H7C4C5;F8W9U4;P27816-5;P27816-4	E7EVA0;P27816-6;P27816;P27816-2	Microtubule-associated protein;Microtubule-associated protein 4	MAP4	298	2993400	8638700	6377900	0	7053200	8180400	3702400	5963100	3956700	3736900	0	4788800	3060500	3194800	0	8489800	5176200	0	12188000	0	0	0	0	0	0	0	0	4721500	10890000	12033000	10286000	0	0	15939000	0	7836700	6841700	0	0	0	0	0
Q07866-9;Q07866-3;G3V5R9;G3V3H3;F8W6L3;G5E9S8;E7EVH7;Q07866-8;G3V2E7;Q07866-2;Q07866;Q07866-7;Q07866-5;Q07866-10;Q07866-6;Q07866-4;Q9H0B6-2;A8MZ87;Q9H0B6;A8MX29;E9PQ02	Q07866-9;Q07866-3;G3V5R9;G3V3H3;F8W6L3;G5E9S8;E7EVH7;Q07866-8;G3V2E7;Q07866-2;Q07866;Q07866-7;Q07866-5;Q07866-10;Q07866-6;Q07866-4;Q9H0B6-2;A8MZ87;Q9H0B6	Kinesin light chain 1;Kinesin light chain 2	KLC1;KLC2	299	0	0	0	0	0	0	2219100	0	0	0	0	0	0	0	0	0	0	0	0	0	0	0	0	0	0	0	0	0	0	0	0	0	0	0	0	0	0	0	0	0	0	0
E7EW33;H7C229;E7EVJ5;Q7L576-2;Q96F07-2;Q7L576;Q96F07;H0YL50;A0A0G2JR96;A0A0G2JQT1;Q7L576-3	E7EW33;H7C229;E7EVJ5;Q7L576-2;Q96F07-2;Q7L576;Q96F07;H0YL50;A0A0G2JR96;A0A0G2JQT1;Q7L576-3	Cytoplasmic FMR1-interacting protein 1;Cytoplasmic FMR1-interacting protein 2	CYFIP2;CYFIP1	300	0	0	0	0	0	0	0	1713300	0	0	0	0	0	0	0	0	0	0	0	0	0	0	0	0	0	0	0	0	0	0	0	0	0	0	0	0	0	0	0	0	0	0
V9GZ18;E7EVM7;Q9H5I5-2;Q9H5I5;Q9H5I5-4	V9GZ18;E7EVM7;Q9H5I5-2;Q9H5I5;Q9H5I5-4	Piezo-type mechanosensitive ion channel component;Piezo-type mechanosensitive ion channel component 2	PIEZO2	301	0	0	0	0	0	0	0	0	0	0	0	0	0	0	0	0	0	0	0	0	0	0	0	0	0	0	0	0	0	0	0	0	0	0	0	0	0	0	0	0	0	0	+
E9PID8;E7EWR4;P33240-2;P33240;A0A0A0MT56;Q9H0L4	E9PID8;E7EWR4;P33240-2;P33240;A0A0A0MT56;Q9H0L4	Cleavage stimulation factor subunit 2;Cleavage stimulation factor subunit 2 tau variant	CSTF2;CSTF2T	302	0	0	0	0	0	4512100	0	0	0	0	0	0	0	0	0	0	0	0	0	0	0	0	0	0	0	0	0	0	0	0	0	0	0	0	0	0	0	0	0	0	0	0
E7EX90;Q14203-3;Q14203-4;Q14203-6;Q14203;E7EWF7;Q14203-5;Q14203-2;C9JZA4;C9JTE5;C9JJN7;C9JJD0;C9JKG6;E9PCY0;Q6AWB1	E7EX90;Q14203-3;Q14203-4;Q14203-6;Q14203;E7EWF7;Q14203-5;Q14203-2	Dynactin subunit 1	DCTN1	303	0	0	0	5252600	0	0	0	0	0	0	0	0	0	0	0	0	0	4902400	0	0	0	0	0	0	0	0	0	0	5358900	0	0	0	0	0	0	0	0	0	0	0	0	0
F8VZJ2;F8W0W4;H0YHX9;Q13765;E9PAV3-2;E9PAV3;F8W1N5;F8VNW4;F8VZ58;Q9BZK3	F8VZJ2;F8W0W4;H0YHX9;Q13765;E9PAV3-2;E9PAV3;F8W1N5;F8VNW4	Nascent polypeptide-associated complex subunit alpha;Nascent polypeptide-associated complex subunit alpha, muscle-specific form	NACA	304	55759000	35882000	23614000	20820000	30080000	32056000	23916000	23611000	11015000	13116000	16957000	21888000	12058000	10942000	40537000	48768000	24580000	32096000	34455000	37738000	22927000	25536000	17491000	16714000	21580000	19493000	13761000	13057000	48007000	38315000	18863000	26706000	0	48036000	39838000	24900000	29168000	27295000	16463000	19758000	16866000	14083000
E9PB61;Q86V81	E9PB61;Q86V81	THO complex subunit 4	ALYREF	305	17235000	12730000	7219900	7388100	9259400	9716500	8082500	9796900	5342000	0	0	0	0	0	0	0	0	14837000	10610000	0	0	0	0	0	0	0	0	0	0	0	0	0	13644000	0	0	0	0	0	0	0	0	0
E9PBF6;P20700;A0A0D9SFE5;A0A0D9SFY5	E9PBF6;P20700;A0A0D9SFE5	Lamin-B1	LMNB1	306	0	0	0	0	3453900	4232300	4711500	0	0	0	0	0	0	0	0	0	0	0	0	0	0	0	0	0	0	0	0	0	0	0	0	0	0	0	0	0	0	0	0	0	0	0
E9PCR7;Q02218;E9PDF2;Q02218-2;A0A0D9SFS3;E9PFG7;Q02218-3;C9J4G7	E9PCR7;Q02218;E9PDF2;Q02218-2;A0A0D9SFS3;E9PFG7	2-oxoglutarate dehydrogenase, mitochondrial	OGDH	307	1223800000	1001300000	634430000	622760000	431930000	456830000	391670000	392330000	172960000	195740000	163030000	159120000	99758000	93645000	1416400000	1554000000	855030000	873770000	842760000	781840000	495520000	526240000	246390000	234870000	233390000	237940000	146520000	157790000	1242300000	1199100000	752830000	685470000	781960000	756500000	417210000	397910000	211470000	199400000	210790000	208770000	93875000	94263000
E9PD53;Q9NTJ3-2;Q9NTJ3;C9JR83	E9PD53;Q9NTJ3-2;Q9NTJ3	Structural maintenance of chromosomes protein;Structural maintenance of chromosomes protein 4	SMC4	308	0	0	0	0	0	4247300	0	0	0	0	0	0	0	0	0	0	0	0	0	0	0	0	0	0	0	0	0	0	0	0	0	0	0	0	0	0	0	0	0	0	0	0
O95757;E9PDE8;D6RJ96	O95757;E9PDE8;D6RJ96	Heat shock 70 kDa protein 4L	HSPA4L	309	599210	465130	46299000	33711000	4210700	2828400	3074500	2787000	0	0	0	683370	0	0	477590	716300	81256000	90920000	0	0	1084700	0	0	0	0	0	0	0	727180	981460	93721000	121400000	0	1858400	1476900	1159100	0	0	0	0	0	719800
E9PEB5;Q96AE4;Q96AE4-2;C9JSZ1;Q96I24-2;Q96I24	E9PEB5;Q96AE4;Q96AE4-2;C9JSZ1	Far upstream element-binding protein 1	FUBP1	310	23269000	20397000	8269100	0	16592000	18437000	17278000	15433000	6977800	6033800	0	9887900	4896100	9810900	12987000	19093000	7043200	4986500	7512000	0	10926000	12884000	0	0	0	5924200	2899600	0	2971400	0	0	0	11541000	12760000	0	10135000	0	0	0	0	0	0
E9PF10;O75694-2;O75694	E9PF10;O75694-2;O75694	Nuclear pore complex protein Nup155	NUP155	311	0	0	0	0	0	1232200	0	0	0	0	0	0	0	0	0	0	0	0	0	0	0	0	0	0	0	0	0	0	0	0	0	0	0	0	0	0	0	0	0	0	0	0
E9PFZ2;P00450;H7C5R1;D6RE86;H7C5N5;CON__ENSEMBL:ENSBTAP00000031900	E9PFZ2;P00450;H7C5R1	Ceruloplasmin	CP	312	0	0	0	0	0	0	7012000	7143700	0	0	0	0	0	0	0	0	0	0	0	0	0	0	0	0	0	0	0	0	0	0	0	0	0	0	0	0	0	0	0	0	0	0
E9PGT6;Q99627;Q99627-2;H7C3S9;F8WEF2	E9PGT6;Q99627;Q99627-2;H7C3S9	COP9 signalosome complex subunit 8	COPS8	313	0	0	17614000	22173000	36375000	41246000	46147000	42225000	18048000	16734000	7306900	20422000	10948000	11587000	0	0	11353000	4633200	67478000	56488000	46989000	52541000	17625000	17572000	17045000	17663000	13992000	11351000	0	0	0	0	68984000	41509000	62422000	56192000	0	15630000	10974000	18486000	0	7182600
E9PHA2;Q15003;H7C415;C9JZP1;C9J470;Q15003-2	E9PHA2;Q15003;H7C415;C9JZP1;C9J470;Q15003-2	Condensin complex subunit 2	NCAPH	314	0	0	2796900	0	2191200	2815300	3054300	0	0	0	0	0	0	0	0	0	0	0	0	0	0	0	0	0	0	0	0	0	0	0	0	0	0	0	0	0	0	0	0	0	0	0
E9PHF7;Q96RQ3;E9PG35;F5GYT8;G5E9X5	E9PHF7;Q96RQ3;E9PG35;F5GYT8;G5E9X5	Methylcrotonoyl-CoA carboxylase subunit alpha, mitochondrial	MCCC1	315	3807600	12350000	6171500	5026300	7103000	7646900	8711600	7822500	4662300	0	0	5831500	0	3678100	6299800	0	10702000	11395000	0	0	0	0	0	0	0	4562200	6246500	0	0	0	0	0	0	0	0	0	2353800	0	11259000	0	0	0
E9PJD7;Q6ZMK1-2;Q6ZMK1;E9PQ42	E9PJD7;Q6ZMK1-2;Q6ZMK1;E9PQ42	Cysteine and histidine-rich protein 1	CYHR1	316	0	0	0	0	0	0	0	0	3517900	0	0	0	0	0	0	0	0	0	0	0	0	0	0	0	0	0	0	0	0	0	0	0	0	0	0	0	0	0	0	0	0	0
E9PJD9;E9PLL6;P46776;E9PLX7	E9PJD9;E9PLL6;P46776;E9PLX7	60S ribosomal protein L27a	RPL27A	317	7459400	7126800	5831200	0	8042800	9137000	4950700	0	0	0	0	0	3599200	4320700	11297000	13676000	7927100	8258100	0	0	0	0	0	0	7692800	7952500	5219600	0	11180000	12913000	0	16105000	0	0	0	0	0	8480700	0	0	0	7343000
E9PMI6;E9PJF4;J3KN38;P54105	E9PMI6;E9PJF4;J3KN38;P54105	Methylosome subunit pICln	CLNS1A	318	0	0	0	0	0	0	0	0	0	0	0	0	0	0	0	0	0	0	0	0	0	0	0	0	0	0	0	0	0	0	0	0	0	0	0	0	0	0	0	0	1629900	0
E9PJJ9;E9PR29;Q6AZZ1	E9PJJ9;E9PR29;Q6AZZ1	E3 ubiquitin-protein ligase TRIM68	TRIM68	319	0	0	0	0	0	0	0	0	1649500	0	0	0	0	0	0	0	0	0	0	0	0	0	0	0	0	0	0	0	0	0	0	0	0	0	0	0	0	0	0	0	0	0
E9PJM3;Q9UK99-3;Q9UK99-2;Q9UK99;G3V1E0;B4E3U2;E9PL46;Q49AF1	E9PJM3;Q9UK99-3;Q9UK99-2;Q9UK99;G3V1E0	F-box only protein 3	FBXO3	320	0	0	0	0	4006100	4712700	0	0	9017800	11122000	0	0	10657000	11053000	0	0	0	0	6223300	0	0	0	9695000	10892000	6536200	7224400	9092600	13391000	0	0	0	5344700	5720200	1656500	4678100	0	0	0	4714400	6723500	0	0
E9PK54	E9PK54		HSPA8	321	0	0	0	0	0	0	0	0	0	0	0	0	0	0	0	0	0	0	0	0	0	0	0	0	0	0	0	0	0	0	0	0	0	0	0	0	0	0	0	0	0	9295100
H7BXH2;E9PKF6;Q5H9R7-6;Q5H9R7-2;Q5H9R7;Q5H9R7-5	H7BXH2;E9PKF6;Q5H9R7-6;Q5H9R7-2;Q5H9R7;Q5H9R7-5	Serine/threonine-protein phosphatase 6 regulatory subunit 3	PPP6R3	322	0	0	0	0	0	0	0	0	0	0	0	0	0	0	0	0	0	0	0	0	0	0	0	0	0	0	0	0	0	0	0	0	0	0	0	7236600	0	0	0	0	0	0
E9PKG1;H7C2I1;Q99873-3;Q99873-2;Q99873-4;Q99873;E9PQ98;E9PIX6;H0YDE4;E9PNR9;A0A087X1W2;E9PMW9	E9PKG1;H7C2I1;Q99873-3;Q99873-2;Q99873-4;Q99873;E9PQ98;E9PIX6;H0YDE4;E9PNR9	Protein arginine N-methyltransferase 1	PRMT1	323	5326000	9546900	7953900	6969600	8355900	8266500	0	10765000	7399800	5418400	0	7133300	0	3173800	0	0	13498000	6784400	0	0	0	0	0	6296300	5766500	6262900	0	0	12843000	12974000	0	10836000	0	8846400	8210200	0	8988300	8359800	0	0	6123900	6343900
E9PKZ0;E9PKU4;P62917;G3V1A1;E9PP36	E9PKZ0;E9PKU4;P62917;G3V1A1	60S ribosomal protein L8	RPL8	324	0	0	0	0	0	0	0	0	0	0	0	0	0	0	0	13525000	10068000	9361800	0	0	0	0	0	0	0	0	0	0	0	0	0	0	0	0	0	0	0	0	0	0	0	0
E9PLK3;P55786-2;P55786;H0YDG0	E9PLK3;P55786-2;P55786	Puromycin-sensitive aminopeptidase	NPEPPS	325	0	0	0	0	1618400	0	0	0	0	0	0	0	0	0	0	0	0	0	0	0	0	0	0	0	0	0	0	0	0	0	0	0	0	0	0	0	0	0	0	0	0	0
E9PLX3	E9PLX3		LAMTOR5	326	0	0	0	0	0	0	0	0	0	0	0	0	0	0	0	0	0	0	0	0	0	0	0	0	0	0	0	0	0	0	0	0	0	0	0	0	0	0	0	0	5572200	0	+
E9PMH5;Q13490;Q13490-2;A0A087X2B2;H0YDY3;E9PIW1;E9PNM6;Q13489;E9PI77;E9PQZ9	E9PMH5;Q13490;Q13490-2;A0A087X2B2	Baculoviral IAP repeat-containing protein 2	BIRC2	327	0	0	0	0	0	0	0	0	91557000	74755000	88129000	69628000	55267000	57820000	0	0	0	0	0	0	0	0	107630000	94149000	101320000	97753000	59114000	72694000	0	0	0	0	0	1711200	0	1530100	77104000	75941000	94982000	97924000	41663000	68057000
H0YEF3;E9PN81;Q8TDP1	H0YEF3;E9PN81;Q8TDP1	Ribonuclease H2 subunit C	RNASEH2C	328	0	0	0	0	0	0	0	1458500	0	0	0	0	0	0	0	0	0	0	0	0	0	0	0	0	0	0	0	0	0	0	0	0	0	0	0	0	0	0	0	0	0	0
E9PPI9;Q9NPD3	E9PPI9;Q9NPD3	Exosome complex component RRP41	EXOSC4	329	0	0	0	0	1579500	0	0	0	0	0	0	0	0	0	0	0	0	0	0	0	0	0	0	0	0	0	0	0	0	0	0	0	0	0	0	0	0	0	0	0	0	0
E9PPJ0;Q13435;H0YEX5;E9PJT3;E9PJ04;H0YCG1	E9PPJ0;Q13435;H0YEX5	Splicing factor 3B subunit 2	SF3B2	330	0	0	0	0	5927300	4888800	0	0	3097600	2923600	3016500	0	3038900	0	0	0	0	0	0	0	0	0	0	0	0	0	0	0	0	0	0	0	0	0	0	0	0	0	0	0	0	0
E9PQ57;P78406;E9PPG9;B0QZ36	E9PQ57;P78406;E9PPG9;B0QZ36	mRNA export factor	RAE1	331	4892700	4784400	0	0	3661900	3540400	0	3627300	3535500	0	0	0	0	2212400	0	0	3656300	0	0	0	0	0	0	0	0	0	0	0	0	0	0	0	0	0	0	0	0	0	0	0	0	0
E9PQY2;Q9NQP4	E9PQY2;Q9NQP4	Prefoldin subunit 4	PFDN4	332	0	0	0	0	0	0	0	0	0	0	0	0	563340	0	0	0	0	0	0	0	0	0	0	0	0	0	0	0	0	0	0	0	0	0	0	0	0	0	0	0	0	0
E9PR30;P62861	E9PR30;P62861	40S ribosomal protein S30	FAU	333	0	0	0	0	0	0	0	0	0	0	0	0	0	0	0	0	0	0	0	0	0	0	0	0	0	0	0	0	0	0	0	0	0	0	0	0	0	0	0	0	0	5925000
F2Z2C0;Q9Y2L1;G3V1J5;Q9Y2L1-2	F2Z2C0;Q9Y2L1;G3V1J5;Q9Y2L1-2	Exosome complex exonuclease RRP44	DIS3	334	0	0	0	0	2114200	0	0	0	0	0	0	0	0	0	0	0	0	0	0	0	0	0	0	0	0	0	0	0	0	0	0	0	0	0	0	0	0	0	0	0	0	0
F2Z2Y8;Q9H0E2;E9PNS3;E9PP67;E9PQ25;E7EN89;Q9H0E2-2	F2Z2Y8;Q9H0E2;E9PNS3;E9PP67;E9PQ25;E7EN89;Q9H0E2-2	Toll-interacting protein	TOLLIP	335	0	0	4588100	0	0	0	0	0	7186500	6910400	0	0	11798000	11488000	0	0	0	0	0	0	0	0	0	0	0	0	0	9214700	0	0	0	0	0	0	0	0	0	0	0	0	0	0
F2Z393;P37837	F2Z393;P37837	Transaldolase	TALDO1	336	0	2773200	2793100	0	4565300	6754800	2848800	2492700	0	0	0	0	0	0	0	0	0	0	0	0	0	3856800	0	1330300	1827400	2259800	0	0	0	0	0	0	0	0	0	14554000	14190000	8082900	0	0	0	0
F5GX77;Q9UI30-2;Q9UI30;F5GYQ2	F5GX77;Q9UI30-2;Q9UI30	Multifunctional methyltransferase subunit TRM112-like protein	TRMT112	337	0	0	1779600	0	7949700	5719100	0	0	0	0	0	0	1886100	0	0	0	0	0	0	0	0	0	0	0	0	0	0	0	0	0	0	0	0	0	0	0	0	0	0	0	0	0
F5H1C3;F5H0C8;P09104-2;P09104	F5H1C3;F5H0C8;P09104-2;P09104	Enolase;Gamma-enolase	ENO2	338	0	0	0	0	0	0	0	0	0	0	0	0	0	0	0	0	0	0	0	0	0	0	0	0	0	0	0	0	0	0	0	0	0	0	0	0	0	0	579550	0	0	0
P11586;F5H2F4;V9GYY3	P11586;F5H2F4	C-1-tetrahydrofolate synthase, cytoplasmic;Methylenetetrahydrofolate dehydrogenase;Methenyltetrahydrofolate cyclohydrolase;Formyltetrahydrofolate synthetase;C-1-tetrahydrofolate synthase, cytoplasmic, N-terminally processed	MTHFD1	339	9047100	5414700	5419900	0	14849000	18585000	7512400	6936600	0	0	8984100	5748200	2491400	4226200	0	0	15950000	0	0	0	0	0	8229200	0	3910800	0	0	0	13370000	16757000	7571000	21421000	0	12444000	25460000	18331000	15436000	21498000	0	6351800	7575700	5288300
F5H365;Q15436;G3V4V1;G3V1W4;G3V3G5;G3V2R6;Q5QPE2;Q15436-2;Q15437	F5H365;Q15436;G3V4V1;G3V1W4;G3V3G5;G3V2R6;Q5QPE2;Q15436-2;Q15437	Protein transport protein Sec23A;Protein transport protein Sec23B	SEC23A;SEC23B	340	0	0	0	0	0	0	2735600	0	0	0	0	0	0	0	0	0	0	0	0	0	0	0	0	0	0	0	0	0	0	0	0	0	0	0	0	0	0	0	0	0	0	0
F8W020;F8VY35;F8W0J6;F5H4R6;H0YIV4;P55209-2;P55209;F8VXI6;F8VUX1;F8VVB5	F8W020;F8VY35;F8W0J6;F5H4R6;H0YIV4;P55209-2;P55209;F8VXI6;F8VUX1;F8VVB5	Nucleosome assembly protein 1-like 1	NAP1L1	341	69763000	67704000	46110000	47585000	52321000	55062000	47826000	46744000	165610000	161350000	128250000	193200000	121420000	110290000	100890000	85990000	71818000	71007000	68287000	61097000	61596000	59210000	140480000	140810000	154260000	154760000	107470000	108450000	73339000	72490000	96167000	81302000	72607000	55221000	67144000	76109000	117250000	126050000	155080000	143410000	112300000	111210000
Q9BQE3;F5H5D3;A0A1W2PQM2;F8VVB9;F8VRZ4;F8VS66;F8VWV9;F8VX09;C9JEV8;C9JQ00;C9JJQ8;F8VRK0;C9JDL2;C9K0S6;F8W0F6;Q9H853;F8VXZ7	Q9BQE3;F5H5D3;A0A1W2PQM2	Tubulin alpha-1C chain	TUBA1C	342	7116600	0	17985000	22532000	14401000	16027000	11178000	15634000	23255000	20716000	13607000	13142000	9542300	10756000	0	0	18354000	22949000	0	0	13180000	0	23668000	24455000	20656000	22304000	0	21670000	15543000	9745100	3770100	1152200	0	5989200	0	0	13238000	14789000	17110000	18086000	13800000	11951000
F5H5P2;P12694;P12694-2;F5GXU9;H0YH31	F5H5P2;P12694;P12694-2;F5GXU9	2-oxoisovalerate dehydrogenase subunit alpha, mitochondrial	BCKDHA	343	31299000	33499000	54188000	55813000	26434000	34937000	24575000	27889000	13635000	17492000	17385000	13090000	7945600	10428000	36366000	17894000	38185000	40033000	43185000	46282000	16651000	15294000	0	14785000	26983000	27008000	7333900	4721000	83391000	96445000	44261000	25956000	49736000	33157000	23800000	18444000	9617900	12876000	32544000	31275000	14324000	17659000
F5H6X6;Q14697;Q14697-2;E9PKU7;E9PNH1	F5H6X6;Q14697;Q14697-2;E9PKU7	Neutral alpha-glucosidase AB	GANAB	344	7705600	10492000	9049800	14773000	7572900	12091000	0	12505000	16054000	0	17548000	8606900	4988900	3857400	0	0	8664300	6770700	5490900	0	0	0	0	6858000	7554000	15389000	0	0	12919000	0	14506000	16641000	0	13494000	17608000	20320000	25261000	18397000	13099000	0	0	0
I3L2Z8;I3L3H6;F6QPS0;G5EA36;P30260;P30260-2	I3L2Z8;I3L3H6;F6QPS0;G5EA36;P30260;P30260-2	Cell division cycle protein 27 homolog	CDC27	345	0	0	0	0	0	0	1300700	0	0	0	0	0	0	0	0	0	0	0	0	0	0	0	0	0	0	0	0	0	0	0	0	0	0	0	0	0	0	0	0	0	0	0
G3V524;G3V2Q5;G3V5Y4;F6S9Y6;V9GYX7;Q9NZ32	G3V524;G3V2Q5;G3V5Y4;F6S9Y6;V9GYX7;Q9NZ32	Actin-related protein 10	ACTR10	346	0	0	0	0	0	0	0	0	0	0	0	0	0	0	0	0	361410	0	0	0	0	0	0	0	0	0	0	0	0	0	0	0	0	0	0	0	0	0	0	0	0	0
F6T1Q0;Q6L8Q7-2;Q6L8Q7	F6T1Q0;Q6L8Q7-2;Q6L8Q7	2,5-phosphodiesterase 12	PDE12	347	0	0	0	0	0	0	0	0	0	0	0	0	0	831190	0	0	0	0	0	0	0	0	0	0	0	0	0	0	0	0	0	0	0	0	0	0	0	0	0	0	0	0
I3L1I0;F6TLX2;Q9HC38-2;Q9HC38	I3L1I0;F6TLX2;Q9HC38-2;Q9HC38	Glyoxalase domain-containing protein 4	GLOD4	348	0	0	0	0	0	0	0	0	0	0	0	0	0	0	0	0	411220	0	0	0	0	0	0	0	0	0	0	0	0	0	0	0	0	0	0	0	0	0	0	0	0	0
F6VRR5;Q9BY77-2;Q9BY77	F6VRR5;Q9BY77-2;Q9BY77	Polymerase delta-interacting protein 3	POLDIP3	349	0	0	0	0	0	0	0	0	0	0	0	8573600	0	0	0	0	0	0	0	0	0	0	0	0	0	0	0	0	0	0	0	0	0	0	0	0	0	0	0	0	0	0
F8VNX8;O14545;F8VVF3;O14545-2;F8VWK2;S4R2Z9	F8VNX8;O14545;F8VVF3;O14545-2;F8VWK2	TRAF-type zinc finger domain-containing protein 1	TRAFD1	350	6116500	0	0	0	0	0	0	0	9551400	10163000	0	0	12934000	14841000	0	0	0	0	0	0	0	0	0	0	0	0	10599000	0	0	0	0	0	0	0	0	0	0	0	0	0	11369000	0
F8VPD4;P27708;H7C3Z5;H7C2E4;H7BZB3	F8VPD4;P27708	CAD protein;Glutamine-dependent carbamoyl-phosphate synthase;Aspartate carbamoyltransferase;Dihydroorotase	CAD	351	49134000	43994000	103680000	85603000	59001000	56104000	53499000	50467000	30890000	28685000	29194000	31963000	25175000	21115000	37825000	40475000	82323000	99267000	40328000	19222000	26603000	26454000	26163000	36012000	23665000	17491000	15859000	16839000	52931000	46717000	74826000	73249000	16133000	23713000	32635000	11734000	24722000	26781000	23962000	22027000	9154100	15513000
F8VS07;F8VQE1;Q9UHB6-3;Q9UHB6-2;Q9UHB6-5;Q9UHB6;Q9UHB6-4	F8VS07;F8VQE1;Q9UHB6-3;Q9UHB6-2;Q9UHB6-5;Q9UHB6;Q9UHB6-4	LIM domain and actin-binding protein 1	LIMA1	352	3071400	0	0	4570700	7850200	11958000	0	4221100	8034500	0	0	7307400	9274400	10144000	0	0	0	0	0	0	0	0	0	0	0	0	0	0	0	0	0	0	0	0	0	0	0	0	0	0	0	0
F8W651;F8VVA7;P61923;P61923-4;F8VYK5;P61923-2;P61923-3;F8VXB1;F8VUC5;F8W156;F8VXR1;F8VYZ4;P61923-5	F8W651;F8VVA7;P61923;P61923-4;F8VYK5;P61923-2;P61923-3	Coatomer subunit zeta-1	COPZ1	353	0	2983700	6106100	0	3267900	0	0	4472400	0	0	0	3290900	0	0	0	0	2414500	0	0	0	0	0	0	0	0	0	0	0	0	0	0	0	0	0	0	0	0	0	0	0	0	0
P51148-2;F8VVK3;P51148;K7ERQ8;K7ERI8;P20339;P61020;P20339-2;P61020-2;F8VVZ0;F8VWU4;K7ENY4;F8VUA5;F8WD79;F8WCY6;F8VWZ7;F8VPW9;F8VSF8	P51148-2;F8VVK3;P51148;K7ERQ8;K7ERI8;P20339;P61020;P20339-2;P61020-2;F8VVZ0;F8VWU4;K7ENY4;F8VUA5	Ras-related protein Rab-5C;Ras-related protein Rab-5A;Ras-related protein Rab-5B	RAB5C;RAB5A;RAB5B	354	0	0	0	0	0	0	4211200	3450300	0	0	0	0	0	0	0	0	0	0	0	0	0	0	0	2507800	2600700	2384700	0	0	0	0	0	0	0	0	3017000	0	0	0	2671600	2725400	0	0
F8VYE8;P36873;P36873-2;F8VR82;A0A087WYY5	F8VYE8;P36873;P36873-2;F8VR82	Serine/threonine-protein phosphatase;Serine/threonine-protein phosphatase PP1-gamma catalytic subunit	PPP1CC	355	0	0	0	0	0	0	0	0	0	0	0	0	0	0	0	0	0	0	0	0	0	0	0	0	0	0	0	0	0	0	0	0	487490	0	0	0	0	0	0	0	0	0
F8VYN9;P40616-2;P40616;B4DZG7;F8VP99;F8VP63	F8VYN9;P40616-2;P40616;B4DZG7	ADP-ribosylation factor-like protein 1	ARL1	356	0	0	0	0	0	0	0	4243600	0	0	0	0	0	0	0	0	0	0	0	0	0	0	0	0	0	0	0	0	0	0	0	0	0	0	0	0	0	0	0	0	0	0
F8VZ49;F8W6I7;P09651-3;P09651-2;P09651;Q32P51;F8VTQ5;F8W646;F8VYN5;H0YH80	F8VZ49;F8W6I7;P09651-3;P09651-2;P09651;Q32P51;F8VTQ5;F8W646	Heterogeneous nuclear ribonucleoprotein A1;Heterogeneous nuclear ribonucleoprotein A1, N-terminally processed;Heterogeneous nuclear ribonucleoprotein A1-like 2	HNRNPA1;HNRNPA1L2	357	75350000	84482000	39700000	33199000	46043000	50914000	61361000	52938000	6289600	14476000	17969000	17585000	10803000	13626000	67173000	58540000	36650000	69779000	37728000	0	34433000	26662000	0	7330300	19766000	0	9493700	0	61647000	46383000	30287000	38216000	38840000	42238000	22451000	9094900	18564000	20446000	0	14776000	8637700	15245000
F8VZ52;G8JLD5;O00429-4;O00429-5;O00429-3;O00429-2;O00429;O00429-8;O00429-6;H0YHY4;F8VR28;F8VYL3;B4DPZ9;F8W1W3;B4DDQ3	F8VZ52;G8JLD5;O00429-4;O00429-5;O00429-3;O00429-2;O00429;O00429-8;O00429-6;H0YHY4;F8VR28;F8VYL3;B4DPZ9;F8W1W3;B4DDQ3	Dynamin-1-like protein	DNM1L	358	0	0	0	0	0	0	0	0	0	0	0	1407800	0	0	0	0	0	0	0	0	0	0	0	0	0	0	0	0	0	0	0	0	0	0	0	0	0	0	0	0	0	0
H0YHG0;F8VZQ9;P82979	H0YHG0;F8VZQ9;P82979	SAP domain-containing ribonucleoprotein	SARNP	359	0	0	0	0	0	0	0	0	0	0	0	0	0	0	0	0	0	0	0	0	0	0	0	0	0	0	0	0	0	5006300	0	0	0	0	0	0	0	0	0	0	0	0
F8W031;F8W1K5;F8VXJ7;Q9Y2B0	F8W031;F8W1K5;F8VXJ7;Q9Y2B0	Protein canopy homolog 2	CNPY2	360	0	0	0	0	0	0	0	0	0	0	0	0	0	634820	0	0	0	0	0	0	0	0	0	0	0	0	0	0	0	0	0	0	0	0	0	0	0	0	0	0	0	0
F8W038;Q8IXM2;Q8IXM2-3;H0YIS7;Q8IXM2-2	F8W038;Q8IXM2;Q8IXM2-3;H0YIS7;Q8IXM2-2	Chromatin complexes subunit BAP18	C17orf49;BAP18;RNASEK-C17orf49	361	0	0	0	0	0	0	0	0	0	0	0	0	0	0	0	0	0	0	0	0	0	0	0	0	0	0	0	0	0	0	0	0	0	0	0	0	0	0	0	0	0	1541300
F8W1A4;P54819-5;P54819-2;P54819;G3V213;F8VZG5;P54819-3;F8VY04;P54819-6;F8VPP1;P54819-4	F8W1A4;P54819-5;P54819-2;P54819;G3V213;F8VZG5;P54819-3;F8VY04;P54819-6	Adenylate kinase 2, mitochondrial;Adenylate kinase 2, mitochondrial;Adenylate kinase 2, mitochondrial, N-terminally processed	AK2	362	4160100	0	0	0	0	0	5417100	5152200	1469300	1777700	0	0	0	0	0	0	0	0	0	0	0	0	0	0	0	0	0	0	0	0	0	0	0	0	0	0	0	0	0	0	0	0
F8WEJ5;P08243-2;P08243;C9JLN6;C9JM09;C9JT45;C9J057;P08243-3	F8WEJ5;P08243-2;P08243;C9JLN6;C9JM09;C9JT45;C9J057;P08243-3	Asparagine synthetase [glutamine-hydrolyzing]	ASNS	363	0	0	0	0	2505000	0	0	0	0	0	0	0	0	0	0	0	0	0	0	0	0	0	0	0	0	0	0	0	0	0	0	0	0	0	0	0	0	0	0	0	0	0
F8WJN3;Q16630-3;Q16630;Q16630-2	F8WJN3;Q16630-3;Q16630;Q16630-2	Cleavage and polyadenylation specificity factor subunit 6	CPSF6	364	0	0	0	0	0	0	0	0	0	0	0	0	0	0	0	0	0	0	0	0	0	0	0	0	0	0	0	0	0	0	0	0	0	0	0	0	0	0	0	0	3307000	0
G3V1B3;M0R181;P46778	G3V1B3;M0R181;P46778	60S ribosomal protein L21	RPL21	365	8603300	0	0	0	8975000	0	10563000	0	0	0	0	0	0	0	0	0	20496000	0	0	0	0	0	0	6202500	0	2314500	7573900	7139600	6059900	0	13256000	11415000	5894900	19329000	31029000	20965000	9924300	20949000	0	0	0	8071700
G3V1B8;H0YEB6;O60232;E9PN57;H0YEK1	G3V1B8;H0YEB6;O60232	Sjoegren syndrome/scleroderma autoantigen 1	SSSCA1	366	2613800	0	0	0	0	2558700	0	0	7038700	4933800	0	0	0	2551200	0	0	0	0	0	0	0	0	11604000	11940000	7518600	8768300	0	5514900	0	0	0	0	0	0	0	0	5412300	6080700	0	0	0	0
G3V1C3;Q9BZZ5-3;Q9BZZ5-2;Q9BZZ5-6;Q9BZZ5;Q9BZZ5-1;Q9BZZ5-5;H0YER7;E9PQK6	G3V1C3;Q9BZZ5-3;Q9BZZ5-2;Q9BZZ5-6;Q9BZZ5;Q9BZZ5-1;Q9BZZ5-5;H0YER7	Apoptosis inhibitor 5	API5	367	4442100	0	0	0	0	0	0	0	0	0	0	0	0	0	0	0	0	0	0	0	0	0	0	0	0	0	0	0	0	0	0	0	0	0	0	0	0	0	0	0	0	0
Q8WVZ3;G3V1L7;Q8NDC4	Q8WVZ3;G3V1L7;Q8NDC4	MORN repeat-containing protein 4	MORN4	368	0	0	0	0	0	0	0	0	0	0	0	0	0	0	0	0	0	0	0	0	0	0	0	0	0	0	0	0	0	0	0	0	0	0	0	0	0	0	0	0	0	0
G3V203;H0YHA7;J3QQ67;Q07020-2;Q07020;F8VUA6;F8VYV2;A0A075B7A0	G3V203;H0YHA7;J3QQ67;Q07020-2;Q07020;F8VUA6;F8VYV2;A0A075B7A0	60S ribosomal protein L18	RPL18	369	15016000	15556000	0	0	0	0	0	0	0	0	0	0	0	0	17088000	25168000	0	0	0	0	0	0	0	0	0	0	0	0	20051000	16792000	0	0	0	0	0	0	0	0	0	0	9666300	0
G3V279;P84090	G3V279;P84090	Enhancer of rudimentary homolog	ERH	370	0	0	0	0	0	0	0	0	0	0	0	0	0	0	0	0	0	0	0	0	0	0	0	0	0	0	0	0	0	0	0	0	0	0	0	0	0	0	0	0	0	4657300
G3V2W1;Q9UK55	G3V2W1;Q9UK55	Protein Z-dependent protease inhibitor	SERPINA10	371	0	0	0	0	0	0	0	0	0	0	0	0	0	0	0	0	0	0	0	0	0	0	0	0	0	0	0	0	0	0	0	0	0	0	0	290420	0	0	0	0	0	0
G3V3A0;P01011	G3V3A0;P01011	Alpha-1-antichymotrypsin;Alpha-1-antichymotrypsin His-Pro-less	SERPINA3	372	0	0	0	0	0	0	4889700	4566700	0	0	0	0	0	0	0	0	0	0	0	0	0	0	0	0	0	0	0	0	0	0	0	0	0	0	0	0	0	0	0	0	0	0
G3V3G9;Q5TAQ9;V9GY54;Q5TAQ9-2;Q5TAQ8	G3V3G9;Q5TAQ9;V9GY54;Q5TAQ9-2	DDB1- and CUL4-associated factor 8	DCAF8	373	2215500	1649000	0	0	0	3561100	3805900	0	0	6997300	6159100	0	7293100	9997800	0	0	3011500	0	0	0	0	0	0	5348400	0	4473600	1603100	4565800	0	0	2344200	0	2568600	0	0	0	2418700	4117400	3897500	0	0	0
G3V4F7;P61011-2;P61011	G3V4F7;P61011-2;P61011	Signal recognition particle 54 kDa protein	SRP54	374	0	0	0	0	3474200	0	0	0	0	0	0	0	0	0	0	0	0	0	0	0	0	0	0	0	0	0	0	0	0	0	0	0	0	0	0	0	0	0	0	0	0	0
G3V4X8;Q13573;G3V3A4	G3V4X8;Q13573;G3V3A4	SNW domain-containing protein 1	SNW1	375	0	0	0	0	0	0	0	0	0	0	0	198260	0	0	0	0	0	0	0	0	0	0	0	0	0	0	0	0	0	0	0	0	0	0	0	0	0	0	0	0	0	0
P00491;G3V5M2;G3V2H3	P00491;G3V5M2;G3V2H3	Purine nucleoside phosphorylase	PNP	376	0	0	0	0	6092800	8243400	0	0	0	7640600	0	0	0	0	0	0	0	0	0	0	0	0	0	0	0	0	0	0	0	0	8368300	0	0	0	28033000	0	0	0	0	0	0	0
G3V5Z7;P60900;G3V295;P60900-2;G3V3I1;G3V3U4;P60900-3;H0YJC4;G3V4S5;G3V2S7	G3V5Z7;P60900;G3V295;P60900-2;G3V3I1	Proteasome subunit alpha type;Proteasome subunit alpha type-6	PSMA6	377	48585000	62448000	43141000	40785000	51518000	37362000	52173000	51853000	167110000	170100000	197380000	194540000	364060000	367330000	54379000	73377000	54777000	51721000	58243000	0	47111000	47653000	170710000	175540000	123180000	156780000	268840000	241520000	45525000	45836000	42567000	58854000	52666000	72771000	62198000	32102000	167950000	150770000	133300000	120990000	239360000	273710000
G3XAL8;Q86YA3-3;Q86YA3-6;Q86YA3-5;Q86YA3-4;Q86YA3	G3XAL8;Q86YA3-3;Q86YA3-6;Q86YA3-5;Q86YA3-4;Q86YA3	Protein ZGRF1	ZGRF1	378	0	0	0	0	0	0	0	0	0	0	0	0	0	0	0	0	0	0	0	0	0	0	0	0	0	0	0	0	0	0	0	0	0	0	0	0	0	0	0	0	0	0
G5E9A6;P51784	G5E9A6;P51784	Ubiquitin carboxyl-terminal hydrolase;Ubiquitin carboxyl-terminal hydrolase 11	USP11	379	0	0	0	0	0	0	0	0	0	0	0	0	0	1619600	0	0	0	0	0	0	0	0	0	0	0	0	0	0	0	0	0	0	0	0	0	0	0	0	0	0	0	0
H7C5L9;G5E9W7;G5E9V5;P82650;H7C5F2;H7C5H3;P82650-2	H7C5L9;G5E9W7;G5E9V5;P82650;H7C5F2;H7C5H3;P82650-2	28S ribosomal protein S22, mitochondrial	MRPS22	380	0	0	0	0	0	0	0	0	0	4580000	0	0	0	0	0	0	0	0	0	0	0	0	0	0	0	0	0	0	0	0	0	0	0	0	0	0	0	0	0	0	0	0
G5EA09;O00560-2	G5EA09;O00560-2	Syntenin-1	SDCBP	381	0	0	0	0	0	0	0	628810	0	0	0	0	0	0	0	0	0	0	0	0	0	0	0	0	0	0	0	0	0	0	0	0	0	0	0	0	0	0	0	0	0	0
P31943;G8JLB6;E9PCY7;H0YB39;D6RBM0;D6RIU0;E7EN40;H0YBD7;H0YBG7;D6RIH9;D6RJ04;D6RDU3;D6RIT2;D6RFM3;D6R9T0;E5RGV0;D6RAM1;E7EQJ0;D6RDL0;P55795;D6R9D3;E5RGH4;D6RF17;H0YAQ2;E5RJ94	P31943;G8JLB6;E9PCY7;H0YB39;D6RBM0;D6RIU0	Heterogeneous nuclear ribonucleoprotein H;Heterogeneous nuclear ribonucleoprotein H, N-terminally processed	HNRNPH1	382	104060000	73885000	66567000	62801000	52180000	57096000	45038000	50017000	29235000	26082000	8938400	21303000	17435000	19983000	109860000	107380000	82807000	78417000	58579000	54598000	52942000	43065000	31025000	34666000	35935000	27555000	26237000	27078000	105590000	111580000	34449000	4781900	52153000	11792000	18202000	51991000	23332000	22388000	54483000	38093000	33299000	35303000
Q5SW79;H0Y2V6;Q5SW79-3;Q5SW79-2;E5RGW7;H0YB92;E5RJT5;E7EWM2;E7EMW0;E5RG47;E5RFU8;H0Y4T4;J3KQR7;Q96L14;Q9Y4F5-3;Q9Y4F5-2;Q9Y4F5	Q5SW79;H0Y2V6;Q5SW79-3;Q5SW79-2	Centrosomal protein of 170 kDa	CEP170	383	0	0	0	0	2151600	0	0	0	0	0	0	0	0	0	0	0	0	0	0	0	0	0	0	0	0	0	0	0	0	0	0	0	0	0	0	0	0	0	0	0	0	0
P12268;H0Y4R1;E7ETK5	P12268;H0Y4R1;E7ETK5	Inosine-5-monophosphate dehydrogenase 2	IMPDH2	384	19576000	17929000	30999000	31445000	42761000	45614000	28530000	26205000	16400000	14111000	20982000	20573000	11749000	11604000	0	0	17655000	9711000	24323000	0	14861000	17259000	5562100	0	5262800	0	9407700	0	35764000	27396000	49981000	51614000	23306000	34838000	38838000	37104000	32049000	29939000	0	0	13642000	17844000
Q14498;Q14498-2;Q14498-3;H0Y4X3;A0A0U1RQH7;G3XAC6;Q5QP23;A0A0U1RQW2;Q86U06-4;Q86U06-5;Q86U06-2;Q86U06;Q5QP22;Q86U06-3;H0YJJ3;G3XAP0;G3V5Z6	Q14498;Q14498-2;Q14498-3;H0Y4X3;A0A0U1RQH7;G3XAC6	RNA-binding protein 39	RBM39	385	0	0	9049800	0	13189000	13966000	10376000	0	0	0	14996000	0	0	0	0	0	0	0	12753000	0	0	0	0	0	0	0	0	0	0	0	0	0	0	0	0	0	0	0	0	0	0	0
P0DP25;P0DP24;P0DP23;H0Y7A7;E7ETZ0;E7EMB3;M0QZ52;F8WBR5;G3V479;Q96HY3;G3V361;P27482;C9J7T9;P02585	P0DP25;P0DP24;P0DP23;H0Y7A7;E7ETZ0;E7EMB3;M0QZ52;F8WBR5;G3V479		CALM2;CALM1;CALM3	386	171210000	182740000	87653000	96690000	123640000	119910000	84495000	85411000	104600000	119510000	126610000	140390000	138810000	144700000	141640000	177950000	86745000	114110000	111370000	104910000	97579000	77669000	96794000	104520000	98451000	95838000	137480000	111480000	163590000	154350000	143430000	153190000	137860000	180240000	114130000	109160000	131490000	130240000	110160000	98215000	108990000	109460000
O00410-3;H0Y8C6;O00410;O00410-2;H0Y3V4;E7ETV3;C9JMV5;E7EV12;E7EQT5;E7ETV8;C9J875;C9JZD8;E7EWK4;E7ESZ1;E7ESA1;C9JQT6;C9JZ53;O60518;E7EX05	O00410-3;H0Y8C6;O00410;O00410-2	Importin-5	IPO5	387	0	0	6146400	5320800	7368900	11875000	10225000	9285300	7909100	9218800	6940200	8955500	3242100	3309600	0	0	2885500	0	7156700	0	0	0	4309600	5353200	7336900	7062800	0	0	0	0	0	0	0	0	0	0	10387000	10043000	10179000	0	0	0
H0YA96;H0Y8G5;Q14103-4;Q14103-3;Q14103-2;Q14103;D6RF44;D6RAF8;D6RBQ9;D6RD83	H0YA96;H0Y8G5;Q14103-4;Q14103-3;Q14103-2;Q14103;D6RF44;D6RAF8;D6RBQ9	Heterogeneous nuclear ribonucleoprotein D0	HNRNPD	388	32314000	29833000	25092000	22616000	30909000	29506000	23599000	24007000	13634000	12585000	14679000	8603300	11810000	14024000	40048000	40489000	28761000	25299000	13328000	0	28132000	25153000	11234000	11953000	16313000	13717000	2660400	8190500	33130000	35534000	24063000	25296000	12326000	26011000	20850000	26929000	23607000	23895000	16096000	24982000	0	11838000
P63146;H0Y9V2;H0YA80	P63146;H0Y9V2;H0YA80	Ubiquitin-conjugating enzyme E2 B	UBE2B	389	0	0	0	0	0	0	0	0	0	0	0	0	0	0	0	0	0	0	0	0	0	0	18658000	0	0	0	0	0	0	0	0	0	0	0	0	0	0	0	0	0	0	0
H0YDD4;P10515;E9PEJ4	H0YDD4;P10515;E9PEJ4	Acetyltransferase component of pyruvate dehydrogenase complex;Dihydrolipoyllysine-residue acetyltransferase component of pyruvate dehydrogenase complex, mitochondrial	DLAT	390	9389300	9117700	9077600	7397200	13448000	13052000	0	2861700	575650	0	0	0	0	0	144120000	142890000	45819000	45941000	29069000	0	0	0	0	1100400	0	0	0	0	265570000	151910000	40481000	27163000	63239000	37432000	25172000	7961700	0	2012400	1834800	1380600	0	2266100
H0YEH2;Q5T1Z4;Q5T1Z8;Q14671-2;Q14671;Q14671-3;E9PR38;Q14671-4	H0YEH2;Q5T1Z4;Q5T1Z8;Q14671-2;Q14671;Q14671-3;E9PR38;Q14671-4	Pumilio homolog 1	PUM1	391	0	0	0	0	0	0	2126000	0	0	0	0	0	0	0	0	0	0	0	0	0	0	0	0	0	0	0	0	0	0	0	0	0	0	0	0	0	0	0	0	0	0	0
H0YEN5;P15880;E9PQD7;I3L404;E9PPT0;E9PM36;E9PMM9;H3BNG3;H0YE27	H0YEN5;P15880;E9PQD7;I3L404;E9PPT0;E9PM36;E9PMM9	40S ribosomal protein S2	RPS2	392	22827000	33592000	14711000	21768000	21291000	20780000	36879000	25683000	9843400	14664000	3368000	12923000	11565000	0	12255000	0	34923000	27682000	0	18789000	13438000	0	12622000	11921000	18024000	18628000	10199000	14791000	25010000	26601000	6373400	8307400	7409200	6879100	11196000	6451100	14882000	14866000	17599000	15154000	8001700	8049700
H0YG82;P82673-2;P82673	H0YG82;P82673-2;P82673	28S ribosomal protein S35, mitochondrial	MRPS35	393	0	0	0	0	0	0	0	0	0	0	0	0	0	0	0	0	0	0	0	0	0	0	0	0	0	0	0	0	0	0	0	0	0	0	0	0	0	0	0	0	0	596200
H0YIE9;Q4G104;O94952-1;O94952	H0YIE9;Q4G104;O94952-1;O94952	F-box only protein 21	FBXO21	394	0	0	0	0	0	0	0	0	0	0	0	0	0	0	0	0	0	0	0	0	0	0	3035300	0	0	0	0	0	0	0	0	0	0	0	0	0	0	0	0	0	0	0
H0YK69;Q7Z5M5	H0YK69;Q7Z5M5	Transmembrane channel-like protein;Transmembrane channel-like protein 3	TMC3	395	0	0	0	0	0	0	0	0	0	0	0	0	0	0	0	0	0	0	0	0	0	0	0	0	0	0	0	0	0	0	0	0	0	0	0	9808200	0	0	0	0	0	0
H0YLP6;H0YMF4;H0YKD8;P46779-4;P46779-5;P46779;P46779-2;P46779-3	H0YLP6;H0YMF4;H0YKD8;P46779-4;P46779-5;P46779;P46779-2;P46779-3	60S ribosomal protein L28	RPL28	396	0	0	0	0	0	0	0	0	0	0	0	0	0	0	0	0	0	0	0	0	0	0	0	0	0	0	0	0	0	0	0	0	0	0	0	0	0	0	0	0	0	2163000
H0YKF0;H0YLU7;P13804;J3KN60;H0YK49;H0YL12;H0YNX6;P13804-2	H0YKF0;H0YLU7;P13804;J3KN60;H0YK49;H0YL12;H0YNX6;P13804-2	Electron transfer flavoprotein subunit alpha, mitochondrial	ETFA	397	0	0	0	0	1725200	2682900	0	0	0	0	0	892710	0	0	0	0	0	1332000	0	0	0	0	0	0	0	0	0	0	0	0	0	0	0	0	0	0	0	0	0	0	0	0
H0YKX0;Q96EP0;Q96EP0-3;A0A0B4J293;Q96EP0-2;H0YM83;H0YKI4;H0YMN0;H0YNK5;H0YMG8;H0YM13	H0YKX0;Q96EP0;Q96EP0-3;A0A0B4J293;Q96EP0-2	E3 ubiquitin-protein ligase RNF31	RNF31	398	0	0	0	0	2499100	0	0	0	34255000	38765000	26738000	21538000	37990000	38219000	0	0	0	0	0	0	0	0	36841000	34062000	30370000	32354000	28766000	31660000	0	0	0	0	0	0	0	0	34367000	21404000	21550000	23706000	41800000	37767000
H3BQA8;H0YMF9;H0YL19;H0YN81;Q9GZS3	H3BQA8;H0YMF9;H0YL19;H0YN81;Q9GZS3	WD repeat-containing protein 61;WD repeat-containing protein 61, N-terminally processed	WDR61	399	0	0	0	0	0	0	0	0	0	0	0	0	0	0	0	0	0	1399600	0	0	0	0	0	0	0	0	0	0	0	0	0	0	0	0	0	0	0	0	0	0	0	0
H0YM86;H0YN92;Q8TEB1-2;Q8TEB1;H0YLH4;H0YMN6;H0YKR8;H0YNS2	H0YM86;H0YN92;Q8TEB1-2;Q8TEB1;H0YLH4;H0YMN6;H0YKR8;H0YNS2	DDB1- and CUL4-associated factor 11	DCAF11	400	0	0	0	0	0	0	0	0	3547200	2806300	0	0	2359400	0	0	0	0	0	0	0	0	0	0	0	0	0	0	0	0	0	0	0	0	0	0	0	0	0	0	0	0	0
H0YN26;P39687;O43423	H0YN26;P39687;O43423	Acidic leucine-rich nuclear phosphoprotein 32 family member A;Acidic leucine-rich nuclear phosphoprotein 32 family member C	ANP32A;ANP32C	401	0	0	0	0	0	0	0	0	0	0	0	0	0	0	0	0	0	0	0	0	0	0	0	0	0	0	0	0	0	0	0	0	0	0	0	0	0	0	0	0	0	1987200
H3BM14;H3BM74;Q9Y5A7-2;Q9Y5A7;C9JRT6;F8WDB6;C9J7X7;F8WDL9;H7C5N1	H3BM14;H3BM74;Q9Y5A7-2;Q9Y5A7;C9JRT6;F8WDB6	NEDD8 ultimate buster 1	NUB1	402	0	0	72687000	81891000	18946000	19723000	26679000	27025000	0	0	0	0	0	0	0	0	67098000	73208000	20740000	17692000	0	0	0	0	0	0	0	0	0	0	105470000	108110000	28376000	65688000	38155000	42126000	0	0	0	0	0	0
H3BMH2;H3BSC1;P62491-2;Q15907-2;P62491;Q15907;B4DQU5	H3BMH2;H3BSC1;P62491-2;Q15907-2;P62491;Q15907	Ras-related protein Rab-11A;Ras-related protein Rab-11B	RAB11A;RAB11B	403	0	0	0	0	3110700	0	0	0	0	0	0	0	0	0	0	0	0	0	0	0	0	0	0	0	0	0	0	0	0	0	0	0	0	0	0	0	0	0	0	0	0	0
H3BV80;H3BMM9;H3BTC0;Q15287-3;Q15287-2;Q15287;H3BPG5;H3BMS0	H3BV80;H3BMM9;H3BTC0;Q15287-3;Q15287-2;Q15287;H3BPG5;H3BMS0	RNA-binding protein with serine-rich domain 1	RNPS1	404	0	0	0	0	6234700	0	0	0	0	0	0	0	0	0	0	0	0	0	0	0	0	0	0	0	0	0	0	0	0	0	0	0	0	0	0	0	0	0	0	0	0	0
H3BQQ6;H3BTI2;H3BTP8;H3BSY6;H3BP64;H3BUL4;H3BMX9;H3BU93;Q9GZU8	H3BQQ6;H3BTI2;H3BTP8;H3BSY6;H3BP64;H3BUL4;H3BMX9;H3BU93;Q9GZU8	Protein FAM192A	FAM192A	405	0	0	0	0	0	0	1079800	0	0	0	0	0	0	0	0	0	0	0	0	0	0	0	0	0	0	0	0	0	0	0	0	0	0	0	0	0	0	0	0	0	0	0
H3BPK3;H3BPQ4;Q16775-2;Q16775;H3BQW8;Q16775-3	H3BPK3;H3BPQ4;Q16775-2;Q16775;H3BQW8	Hydroxyacylglutathione hydrolase, mitochondrial	HAGH	406	101580000	107390000	87574000	110940000	98210000	101830000	85424000	79559000	35033000	29580000	47254000	13587000	20401000	26724000	175440000	115840000	138490000	119510000	168290000	124150000	78560000	104940000	37733000	45272000	43036000	43784000	29997000	26646000	109260000	124130000	116210000	165020000	236950000	211080000	107860000	114840000	47917000	28786000	61889000	52867000	24961000	31677000
H3BQF1;H3BQB1;P07741-2;P07741;H3BSW3;H3BQZ9	H3BQF1;H3BQB1;P07741-2;P07741;H3BSW3;H3BQZ9	Adenine phosphoribosyltransferase	APRT	407	0	0	0	0	0	0	0	0	0	0	0	0	0	0	0	0	0	0	0	0	0	0	0	0	0	1377800	0	0	0	0	0	0	0	0	0	0	4659400	0	0	0	0	0
H3BTL2;H3BS02;O14874-2;O14874-3;O14874;H3BNP3;H3BQP2	H3BTL2;H3BS02;O14874-2;O14874-3;O14874;H3BNP3	[3-methyl-2-oxobutanoate dehydrogenase [lipoamide]] kinase, mitochondrial	BCKDK	408	0	0	0	0	0	0	0	0	0	0	0	0	0	1466500	0	0	0	0	0	0	0	0	0	0	0	0	0	0	0	0	0	0	0	0	0	0	0	0	0	0	0	0
P19784;H3BSA1;H3BV19	P19784;H3BSA1;H3BV19	Casein kinase II subunit alpha	CSNK2A2	409	7828200	0	0	0	5805900	4986500	0	5560900	3153300	2605200	0	0	0	0	0	0	0	2700100	0	0	0	0	5116800	0	0	0	3612500	0	0	0	0	0	0	0	0	0	0	0	0	0	0	0
P60510;H3BTA2;H3BV22	P60510;H3BTA2;H3BV22	Serine/threonine-protein phosphatase 4 catalytic subunit;Serine/threonine-protein phosphatase	PPP4C	410	0	0	0	0	0	0	0	3329300	0	0	0	0	0	0	0	0	0	0	0	0	0	0	0	0	0	0	0	0	0	0	0	0	0	0	0	0	0	0	0	0	0	0
H3BUR4;Q9ULX3	H3BUR4;Q9ULX3	RNA-binding protein NOB1	NOB1	411	0	0	7126700	0	6124600	6941700	0	4886700	5265600	0	0	0	0	0	0	7892100	0	7757400	0	0	5793700	0	4849900	0	0	5340900	0	0	2496300	0	0	0	0	0	0	0	3838800	0	0	0	0	0
H7BZE2;Q15654	H7BZE2;Q15654	Thyroid receptor-interacting protein 6	TRIP6	412	0	0	0	0	0	0	0	1349100	0	0	0	0	0	0	0	0	0	0	0	0	0	0	0	0	0	0	0	0	0	0	0	0	0	0	0	0	0	0	0	0	0	0
H7BZJ3	H7BZJ3		PDIA3	413	0	0	0	0	0	0	0	0	0	0	0	0	0	0	0	0	0	0	0	0	0	0	0	0	0	0	0	0	0	0	0	0	0	0	0	0	0	0	0	0	0	1067300
H7BZT7;X6RA14;P10768;U3KQT1	H7BZT7;X6RA14;P10768;U3KQT1	S-formylglutathione hydrolase	ESD	414	0	0	0	0	2867800	2879200	0	0	0	0	0	0	0	0	0	0	0	0	0	0	0	0	0	0	0	0	0	0	0	0	0	0	0	0	0	0	0	0	0	0	0	0
H7BZW2;Q6P2H3-4;Q6P2H3-2;Q6P2H3	H7BZW2;Q6P2H3-4;Q6P2H3-2;Q6P2H3	Centrosomal protein of 85 kDa	CEP85	415	0	0	0	0	0	0	0	0	0	0	0	0	0	0	0	0	579790	0	0	0	0	0	0	0	0	0	0	0	0	0	0	0	0	0	0	0	0	0	0	0	0	0
H7C003;Q15435-2;Q15435;B5MBZ8;C9JD73;C9J177;Q15435-5;Q15435-4;Q15435-3;H7C3Q5;H7C118;C9JRC4	H7C003;Q15435-2;Q15435;B5MBZ8;C9JD73;C9J177;Q15435-5;Q15435-4;Q15435-3	Protein phosphatase 1 regulatory subunit 7	PPP1R7	416	0	0	3361300	0	3255600	0	0	0	0	0	0	0	0	0	0	0	4838500	0	0	0	0	0	0	0	0	0	0	0	0	0	0	0	0	0	0	0	0	0	0	0	0	0
P48047;H7C0C1;H7C086	P48047;H7C0C1;H7C086	ATP synthase subunit O, mitochondrial	ATP5O	417	0	0	0	0	0	0	0	0	0	0	0	0	0	2212700	0	0	0	0	0	0	0	0	0	0	0	0	0	0	0	0	0	0	0	0	0	0	0	0	0	0	0	0
H7C2Y5;Q9UBS4	H7C2Y5;Q9UBS4	DnaJ homolog subfamily B member 11	DNAJB11	418	0	0	0	0	0	0	0	0	0	0	0	0	0	809720	0	0	0	0	0	0	0	0	0	0	0	0	0	0	0	0	0	0	0	0	0	0	0	0	0	0	0	0
H7C3A1;Q9BXP5-5;Q9BXP5-4;Q9BXP5-2;Q9BXP5-3;Q9BXP5;A0A0A0MSP6	H7C3A1;Q9BXP5-5;Q9BXP5-4;Q9BXP5-2;Q9BXP5-3;Q9BXP5;A0A0A0MSP6	Serrate RNA effector molecule homolog	SRRT	419	0	0	0	0	0	0	0	5584800	0	0	0	0	0	0	0	0	0	0	0	0	0	0	0	0	0	0	0	0	0	0	0	0	0	0	0	0	0	0	0	0	0	0
H7C3I1;P50502;Q8IZP2;F6VDH7;Q3KNR6;Q8NFI4	H7C3I1;P50502;Q8IZP2;F6VDH7;Q3KNR6;Q8NFI4	Hsc70-interacting protein;Putative protein FAM10A4;Putative protein FAM10A5	ST13;ST13P4;ST13P5	420	75553000	63661000	54429000	55098000	48141000	54554000	49076000	28956000	46573000	46453000	35055000	21973000	20891000	20579000	67884000	95427000	70344000	67094000	63177000	62565000	43095000	35433000	32384000	40710000	33827000	31304000	17053000	17231000	74755000	72197000	66349000	74601000	74616000	39219000	45667000	42467000	66068000	0	0	32282000	0	15632000
H7C3M2;H7C422;P39023;F8WCR1;B5MCW2;G5E9G0	H7C3M2;H7C422;P39023;F8WCR1;B5MCW2;G5E9G0	60S ribosomal protein L3	RPL3	421	0	0	0	0	0	0	0	0	0	0	0	3458400	0	0	0	0	0	0	0	0	0	0	0	0	0	0	0	0	0	0	0	0	0	0	0	0	0	0	0	0	0	0
I1E4Y6;Q6Y7W6-4;Q6Y7W6-5;Q6Y7W6;Q6Y7W6-3;C9JH18	I1E4Y6;Q6Y7W6-4;Q6Y7W6-5;Q6Y7W6;Q6Y7W6-3;C9JH18	PERQ amino acid-rich with GYF domain-containing protein 2	GIGYF2	422	0	0	0	0	0	0	0	0	3143800	3957100	0	5637500	2935200	4268900	0	0	0	0	0	0	0	0	0	0	0	0	0	0	0	0	0	0	0	0	0	0	0	0	0	0	0	0
I3L0A0;Q13404;Q13404-7;Q13404-2;Q13404-1;G3V2F7;Q13404-8;Q15819;E5RIF1;D6RG00;A0A0A0MSL3;G3V113;H0YBX6;Q13404-6;H0YBP9	I3L0A0;Q13404;Q13404-7;Q13404-2;Q13404-1;G3V2F7;Q13404-8;Q15819;E5RIF1;D6RG00;A0A0A0MSL3;G3V113;H0YBX6;Q13404-6	Ubiquitin-conjugating enzyme E2 variant 1;Ubiquitin-conjugating enzyme E2 variant 2	TMEM189-UBE2V1;UBE2V1;UBE2V2	423	0	0	0	0	51685000	26335000	0	0	108680000	79784000	109990000	142450000	246540000	293380000	0	0	11177000	0	0	0	0	0	101100000	86534000	95217000	76697000	280920000	207850000	0	163860000	31479000	0	0	0	0	0	139160000	170290000	115200000	127160000	308320000	308140000
I3L1Q3;Q8TE02;Q8TE02-4;I3L1A8;I3L2A9;I3L2T0;I3L3N8;I3L437;Q8TE02-3;Q8TE02-2	I3L1Q3;Q8TE02;Q8TE02-4;I3L1A8;I3L2A9;I3L2T0;I3L3N8;I3L437;Q8TE02-3;Q8TE02-2	Elongator complex protein 5	ELP5	424	0	0	0	0	0	0	12005000	0	0	0	0	0	0	0	0	0	0	0	0	0	0	0	0	0	0	0	0	0	0	0	0	0	0	0	0	0	0	0	0	0	0	0
I3L397;I3L504;P63241;P63241-2;Q6IS14;F8WCJ1;C9J7B5;C9J4W5;Q9GZV4	I3L397;I3L504;P63241;P63241-2;Q6IS14	Eukaryotic translation initiation factor 5A;Eukaryotic translation initiation factor 5A-1;Eukaryotic translation initiation factor 5A-1-like	EIF5A;EIF5AL1	425	143220000	137770000	89969000	91304000	116840000	160500000	93562000	89488000	38967000	37306000	0	41659000	35204000	41118000	114330000	169550000	92441000	99783000	101450000	102350000	101550000	82923000	0	0	45033000	49083000	32886000	21942000	101480000	124120000	100220000	125060000	139300000	115120000	214710000	148830000	65132000	74627000	0	0	37122000	49838000
I3L3P7;P62244;I3L246;H3BN98;H3BV27;H3BT37;I3L303;H3BVC7	I3L3P7;P62244;I3L246;H3BN98	40S ribosomal protein S15a	RPS15A	426	20231000	21592000	16786000	0	16403000	17361000	0	18197000	14391000	13068000	17601000	22438000	7529100	11187000	24256000	0	7957200	0	11344000	0	16757000	0	11379000	13663000	16335000	17604000	9842100	8745100	22227000	34714000	28086000	34821000	26874000	0	20848000	19708000	19902000	20866000	0	0	8639600	9914200
I3L4N8	I3L4N8		ACTG1	427	0	0	0	0	0	0	0	0	0	0	0	0	0	1423600	0	0	0	0	0	0	0	0	0	0	0	0	0	0	0	0	0	0	0	0	0	0	0	0	0	0	0	0	+
J3KMX5;P62277	J3KMX5;P62277	40S ribosomal protein S13	RPS13	428	0	21600000	0	11990000	13598000	0	20479000	15468000	0	0	0	1286100	0	0	0	0	0	23034000	0	0	0	0	0	0	0	0	0	0	0	42633000	0	0	0	0	0	0	0	0	0	0	0	0
J3KN29;O00233;F5H169;F5H5V4;F5GX23;O00233-3;O00233-2	J3KN29;O00233;F5H169;F5H5V4;F5GX23;O00233-3;O00233-2	26S proteasome non-ATPase regulatory subunit 9	PSMD9	429	0	0	0	0	0	0	0	2331800	0	0	0	0	0	0	0	0	0	0	0	0	0	0	0	0	0	0	0	0	0	0	0	0	0	0	0	0	0	0	0	0	0	0
J3KNE3;P68402	J3KNE3;P68402	Platelet-activating factor acetylhydrolase IB subunit beta	PAFAH1B2	430	0	0	0	0	0	0	0	0	0	0	0	0	0	0	0	0	0	0	0	0	0	0	0	0	0	0	0	0	0	0	0	0	0	0	0	0	1457300	0	0	0	0	0
J3KR44;Q96FW1;F5GYN4;F5H6Q1;F5GYJ8;F5H3F0;Q96FW1-2	J3KR44;Q96FW1;F5GYN4;F5H6Q1;F5GYJ8;F5H3F0	Ubiquitin thioesterase OTUB1	OTUB1	431	1927200	0	65040000	76861000	226020000	253050000	606590000	514180000	5513000000	5647900000	5552800000	5991400000	6271400000	7014600000	203860	0	28651000	10575000	304970000	305180000	903960000	851920000	5272900000	5520400000	6861100000	6099900000	5628900000	6187900000	3371700	3408900	78611000	101920000	698530000	974280000	944020000	748170000	4282100000	4289000000	5436000000	6156600000	5615600000	5195900000
J3KRE2;J3KTF8;J3QQX2;P52565;J3KS60;J3KRY1;P52565-2	J3KRE2;J3KTF8;J3QQX2;P52565;J3KS60;J3KRY1;P52565-2	Rho GDP-dissociation inhibitor 1	ARHGDIA	432	0	0	0	0	0	0	0	0	0	0	0	0	0	0	0	0	0	0	0	0	0	0	0	0	0	0	0	0	0	0	0	0	0	0	11609000	0	5513600	5104100	0	0	0	0
J3KSX3;Q8IZQ8;Q8IZQ8-3	J3KSX3;Q8IZQ8;Q8IZQ8-3	Myocardin	MYOCD	433	0	0	0	0	0	0	0	0	0	0	0	0	15725000	0	0	0	0	0	0	0	0	0	0	0	0	0	0	0	0	0	0	0	0	0	0	0	0	0	0	0	0	0
J3KT10;Q9BW27-3;Q9BW27;J3KSH3;J3KRC0;J3QLV0;J3QLD4;J3QLH0;J3QL54;Q9BW27-2	J3KT10;Q9BW27-3;Q9BW27;J3KSH3;J3KRC0;J3QLV0;J3QLD4;J3QLH0;J3QL54;Q9BW27-2	Nuclear pore complex protein Nup85	NUP85	434	0	0	0	0	2243200	0	0	0	0	0	0	0	0	0	0	0	0	0	0	0	0	0	0	0	0	0	0	0	0	0	0	0	0	0	0	0	0	0	0	0	0	0
J3KT73;J3QL01;P63173;J3KSP2	J3KT73;J3QL01;P63173;J3KSP2	60S ribosomal protein L38	RPL38	435	72958000	57949000	28012000	11234000	53211000	41848000	39139000	52876000	17296000	14309000	0	0	13783000	8462300	93777000	120240000	52846000	66100000	60189000	0	44069000	38122000	34093000	30197000	33406000	32365000	25110000	0	98547000	95136000	33980000	42498000	0	35902000	19978000	5390600	0	0	18374000	0	0	8034400
J3KTA4;P17844-2;P17844;J3KRZ1;J3QSF1;J3QRQ7	J3KTA4;P17844-2;P17844;J3KRZ1	Probable ATP-dependent RNA helicase DDX5	DDX5	436	16724000	14226000	22473000	24702000	30686000	28581000	20213000	19608000	11075000	12600000	18784000	18638000	8356800	7289900	14654000	18251000	20097000	19664000	25730000	0	15256000	17494000	9285100	10822000	13983000	11859000	9117400	9344700	23949000	19150000	32172000	30783000	27880000	31122000	22569000	24691000	13063000	13566000	15271000	14494000	13513000	12191000
J3QL15;J3QR09;J3KTE4;P84098	J3QL15;J3QR09;J3KTE4;P84098	Ribosomal protein L19;60S ribosomal protein L19	RPL19	437	0	0	0	0	0	0	0	0	0	0	0	0	0	0	0	0	0	0	0	0	0	0	0	0	0	0	0	0	0	0	0	0	0	0	0	0	1708500	0	0	0	0	0
J3KTJ8;J3QRI7;J3QQQ9;J3QQV1;J3QRC4;P61254;J3KSS0;E5RIT6;Q9UNX3;E5RHH1;J3KS10	J3KTJ8;J3QRI7;J3QQQ9;J3QQV1;J3QRC4;P61254;J3KSS0;E5RIT6;Q9UNX3	60S ribosomal protein L26;60S ribosomal protein L26-like 1	RPL26;RPL26L1	438	0	0	0	0	7085800	0	5124900	6067200	0	0	0	0	0	7111500	0	0	0	0	0	0	0	0	0	0	0	0	0	0	0	0	0	0	0	0	0	0	0	0	0	0	0	0
J3KTL2;Q07955-3;Q07955;Q07955-2;J3QQV5;J3KSW7;J3KSR8	J3KTL2;Q07955-3;Q07955;Q07955-2;J3QQV5;J3KSW7;J3KSR8	Serine/arginine-rich splicing factor 1	SRSF1	439	0	0	0	0	3510800	0	0	0	0	0	0	0	1518300	0	0	0	0	0	0	0	0	0	0	0	0	0	0	0	0	0	0	0	0	0	0	0	0	0	0	0	0	0
J3QK89;Q8IWX8	J3QK89;Q8IWX8	Calcium homeostasis endoplasmic reticulum protein	CHERP	440	41731000	33059000	28744000	32556000	21249000	26160000	13366000	14578000	9180000	10143000	0	0	5233500	4264000	37783000	37062000	32013000	27457000	19044000	29850000	22381000	22238000	9117500	10086000	9660500	6027500	7226600	5539900	48753000	49923000	41963000	45479000	28554000	44999000	10505000	17534000	11247000	12180000	13335000	9735800	0	5203400
J3QLE5;P14678-2;P63162;P14678;P63162-2;P14678-3;J3KRY3;S4R3P3	J3QLE5;P14678-2;P63162;P14678;P63162-2;P14678-3;J3KRY3;S4R3P3	Small nuclear ribonucleoprotein-associated proteins B and B;Small nuclear ribonucleoprotein-associated protein N	SNRPN;SNRPB	441	37949000	41835000	27623000	30498000	31508000	31179000	28160000	28873000	11564000	12984000	0	20608000	8984400	15566000	37215000	53645000	37888000	36641000	42842000	0	29716000	32279000	0	0	0	0	8948100	0	40800000	42393000	39793000	27125000	0	27652000	26686000	28465000	15350000	11671000	0	0	0	9589000
J3QLR8;Q9Y3D9	J3QLR8;Q9Y3D9	28S ribosomal protein S23, mitochondrial	MRPS23	442	0	0	0	0	0	0	0	0	0	0	0	0	0	881320	0	0	0	0	0	0	0	0	0	0	0	0	0	0	0	0	0	0	0	0	0	0	0	0	0	0	0	0
J3QRG6;P42771;P42771-4;K7ES20;K7ENC6;P42771-2;P42772;G3XAG3;P42771-3	J3QRG6;P42771;P42771-4;K7ES20;K7ENC6;P42771-2;P42772	Cyclin-dependent kinase inhibitor 2A;Cyclin-dependent kinase 4 inhibitor B	CDKN2A;CDKN2B	443	14673000	0	0	0	13683000	12939000	8972900	8685300	7627000	8206500	6521400	0	0	0	0	0	0	0	3109300	0	0	0	0	0	0	0	0	0	0	0	0	0	0	0	0	0	0	0	0	0	0	0
J3QRK9;Q96CD0	J3QRK9;Q96CD0	F-box/LRR-repeat protein 8	FBXL8	444	0	0	0	0	0	0	0	0	0	0	0	0	0	0	0	0	0	0	0	0	0	0	0	0	0	0	0	0	0	0	0	0	0	0	0	0	0	0	0	0	6403100	0
J3QRS3;P19105;O14950;J3KTJ1;P24844;P24844-2	J3QRS3;P19105;O14950;J3KTJ1;P24844	Myosin regulatory light chain 12A;Myosin regulatory light chain 12B;Myosin regulatory light polypeptide 9	MYL12A;MYL12B;MYL9	445	15197000	12806000	10639000	9633200	16849000	12576000	7521900	10784000	6705400	4968000	0	2728200	3882600	0	0	0	9121900	8800400	3399600	0	0	0	0	0	0	0	0	0	0	11245000	15469000	0	0	0	0	13932000	0	0	0	0	0	6291300
J3QT28;O43684-2;O43684;J3QSX4	J3QT28;O43684-2;O43684	Mitotic checkpoint protein BUB3	BUB3	446	0	0	0	8575100	0	0	0	0	6368300	4693000	0	0	0	0	0	0	0	10564000	0	0	0	0	0	0	0	0	0	0	0	0	0	0	0	0	0	0	0	0	0	0	0	0
K4DI93;Q13620-1;Q13620;Q13620-3	K4DI93;Q13620-1;Q13620;Q13620-3	Cullin-4B	CUL4B	447	0	0	8405300	0	22967000	19696000	34653000	30284000	28255000	26074000	14638000	11848000	39416000	22106000	0	0	3949900	3315600	12335000	11686000	12553000	0	24222000	25098000	16770000	19309000	18350000	14371000	5000200	0	6989800	6004900	0	16767000	7255500	0	3779100	5417400	3908000	5945000	0	6486300
K7EM02;K7EIJ8;Q8IYT4-2;Q8IYT4	K7EM02;K7EIJ8;Q8IYT4-2;Q8IYT4	Katanin p60 ATPase-containing subunit A-like 2	KATNAL2	448	0	0	0	0	0	0	0	0	0	0	0	0	0	0	0	0	0	0	0	0	0	0	0	0	0	0	0	0	0	0	0	0	0	0	0	0	0	0	0	0	0	29630000
K7EJE8;K7EKE6;P36776-3;P36776-2;P36776;K7ER27	K7EJE8;K7EKE6;P36776-3;P36776-2;P36776;K7ER27	Lon protease homolog, mitochondrial	LONP1	449	0	0	0	0	0	0	0	0	0	592900	0	0	0	0	0	0	0	0	0	0	0	0	0	0	0	0	0	0	0	0	0	0	0	0	0	0	0	0	0	0	0	0
K7EJH0;K7EMX1;K7EJV2;K7ESQ2;Q8NBT2	K7EJH0;K7EMX1;K7EJV2;K7ESQ2;Q8NBT2	Kinetochore protein Spc24	SPC24	450	0	0	0	0	0	0	0	0	0	0	0	0	0	0	0	0	0	0	425630	0	0	0	0	0	0	0	0	0	0	0	0	0	0	0	0	0	0	0	0	0	0	0
K7EJT5;K7EP65;K7EKS7;K7ELC4;K7EMH1;K7ERI7;P35268	K7EJT5;K7EP65;K7EKS7;K7ELC4;K7EMH1;K7ERI7;P35268	60S ribosomal protein L22	RPL22	451	22233000	22806000	15067000	16585000	35669000	33691000	0	31556000	8318000	10029000	0	0	9332300	0	26623000	32713000	0	22503000	0	0	28380000	0	0	0	10731000	9931000	11646000	13810000	0	24378000	0	36559000	74792000	73270000	45986000	46313000	0	0	0	0	13375000	15752000
K7EQ02;K7EQ55;K7EK33;Q96EP5-2;Q96EP5	K7EQ02;K7EQ55;K7EK33;Q96EP5-2;Q96EP5	DAZ-associated protein 1	DAZAP1	452	13484000	0	0	0	0	0	0	0	0	0	0	0	0	0	0	0	0	0	0	0	0	0	0	0	0	0	0	0	0	0	0	0	0	0	0	0	0	0	0	0	0	0
K7EKP8;O00154-2;O00154-3;O00154-6;O00154-4;O00154-5;O00154-7;O00154	K7EKP8;O00154-2;O00154-3;O00154-6;O00154-4;O00154-5;O00154-7;O00154	Cytosolic acyl coenzyme A thioester hydrolase	ACOT7	453	0	0	0	0	0	3060400	0	0	0	0	0	0	0	0	0	0	0	0	0	0	0	0	0	0	0	0	0	0	0	0	0	0	0	0	0	0	0	0	0	0	0	0
K7ELG9;Q3MHD2;Q3MHD2-2	K7ELG9;Q3MHD2;Q3MHD2-2	Protein LSM12 homolog	LSM12	454	36390000	29674000	21237000	28375000	19983000	25757000	16864000	11509000	13342000	13663000	19244000	21902000	11171000	11939000	36426000	44026000	29487000	25449000	34946000	34161000	26903000	23995000	15083000	18174000	19300000	15979000	16460000	13732000	31144000	39570000	35749000	37993000	43609000	48014000	12893000	0	17084000	17901000	25052000	0	11988000	14833000
K7ELL7;P14314-2;P14314;A0A0C4DGP4	K7ELL7;P14314-2;P14314	Glucosidase 2 subunit beta	PRKCSH	455	0	0	5053800	0	5996800	6311900	4297200	0	0	0	0	3617200	0	3405200	0	0	0	0	4982500	0	0	0	0	0	0	0	0	0	0	0	0	0	0	0	0	0	0	0	0	0	0	0
K7ELV2;Q96EE3;Q96EE3-1;K7EP88;K7EPZ5;K7ENI5	K7ELV2;Q96EE3;Q96EE3-1;K7EP88	Nucleoporin SEH1	SEH1L	456	0	0	0	0	0	0	0	0	0	0	0	0	0	0	0	0	0	1519200	0	0	0	0	0	0	0	0	0	0	0	0	0	0	0	0	0	0	0	0	0	0	0	0
K7ENJ0;K7ELW1;P54725-2;P54725-3;P54725	K7ENJ0;K7ELW1;P54725-2;P54725-3;P54725	UV excision repair protein RAD23 homolog A	RAD23A	457	0	0	0	0	0	0	0	0	0	0	0	0	0	16171000	0	0	0	0	0	0	0	0	10541000	0	0	0	0	0	0	0	0	0	0	0	0	0	0	0	0	0	0	18107000
K7EM18;P41567;O60739;K7EQP2	K7EM18;P41567;O60739	Eukaryotic translation initiation factor 1;Eukaryotic translation initiation factor 1b	EIF1;EIF1B	458	0	0	0	0	6188600	8945400	0	0	0	0	0	0	4269800	0	0	0	0	0	0	0	0	0	0	0	0	0	0	0	0	0	0	0	0	0	0	0	0	0	0	0	0	0
K7EMR1;K7EPL0;P28799-2;P28799	K7EMR1;K7EPL0;P28799-2;P28799	Granulins;Acrogranin;Paragranulin;Granulin-1;Granulin-2;Granulin-3;Granulin-4;Granulin-5;Granulin-6;Granulin-7	GRN	459	0	0	0	0	0	0	0	0	0	0	0	0	0	0	0	0	0	0	0	0	0	0	0	0	0	0	0	0	0	0	0	0	0	0	0	0	0	0	0	0	0	968950
Q8IVV7;K7ENE2;K7ELH7	Q8IVV7;K7ENE2;K7ELH7	Glucose-induced degradation protein 4 homolog	GID4	460	0	0	0	0	0	0	0	0	0	0	0	0	1902800	0	0	0	0	0	0	0	0	0	0	0	0	0	0	0	0	0	0	0	0	0	0	0	0	0	0	0	0	0
K7ENG2;P26368-2;P26368	K7ENG2;P26368-2;P26368	Splicing factor U2AF 65 kDa subunit	U2AF2	461	37659000	33874000	17275000	19719000	22823000	23922000	17836000	19004000	7394800	6065800	0	7383200	6304900	6438100	36036000	36981000	22558000	22448000	30663000	0	12925000	19145000	11198000	0	0	0	10956000	0	22454000	23741000	33464000	29540000	11862000	15098000	16843000	16749000	0	0	0	0	11102000	7835900
K7EQ03;K7EP90;Q9BTD8-4;Q9BTD8-2;Q9BTD8-3;Q9BTD8;K7ER08	K7EQ03;K7EP90;Q9BTD8-4;Q9BTD8-2;Q9BTD8-3;Q9BTD8;K7ER08	RNA-binding protein 42	RBM42	462	0	0	0	0	0	4677900	0	5870200	0	0	0	0	0	0	0	0	0	0	0	0	0	0	0	0	0	0	0	0	0	0	0	0	0	0	0	0	0	0	0	0	0	0
K7EQA1;O14737;O14737-2;K7ESJ4	K7EQA1;O14737;O14737-2	Programmed cell death protein 5	PDCD5	463	11545000	10294000	6626200	0	8183300	8764700	0	6924900	3685800	0	0	0	4504000	3709500	0	3496500	7654800	0	0	0	0	0	0	0	0	0	0	0	0	0	0	0	0	0	0	0	0	0	0	0	0	0
K7ERT7;Q99536	K7ERT7;Q99536	Synaptic vesicle membrane protein VAT-1 homolog	VAT1	464	0	0	0	0	0	0	0	641450	0	0	0	0	0	0	0	0	0	0	0	0	0	0	0	0	0	0	0	0	0	0	0	0	0	0	0	0	0	0	0	0	0	0
K7ESL0;P19623	K7ESL0;P19623	Spermidine synthase	SRM	465	0	0	0	0	0	0	0	0	0	0	0	0	0	0	0	0	0	0	0	0	0	0	0	0	0	0	0	0	0	0	0	0	0	0	0	0	0	0	0	0	0	504650
M0QX69	M0QX69		UBE2M	466	0	0	0	0	0	0	0	0	0	0	0	0	0	0	0	0	0	0	0	0	0	0	0	0	0	0	0	0	0	0	0	0	0	0	0	0	0	0	0	0	368400	0
M0R061;M0QXB4;O14579-3;O14579-2;O14579	M0R061;M0QXB4;O14579-3;O14579-2;O14579	Coatomer subunit epsilon	COPE	467	10016000	8373200	0	0	0	0	0	0	0	0	0	0	0	0	0	0	0	0	0	0	0	0	0	0	0	0	0	0	0	0	0	0	0	0	0	0	0	0	0	0	0	0
M0QYT0;M0QXS5;P14866-2;P14866;M0R076	M0QYT0;M0QXS5;P14866-2;P14866;M0R076	Heterogeneous nuclear ribonucleoprotein L	HNRNPL	468	0	0	0	0	3179900	0	2387300	0	0	0	0	0	0	0	3027200	0	0	0	0	0	0	0	0	0	0	0	0	0	0	0	0	0	0	0	0	0	0	0	0	0	0	0
M0QY43;Q7Z406-6;Q7Z406-2;Q7Z406-5;Q7Z406-4;Q7Z406	M0QY43;Q7Z406-6;Q7Z406-2;Q7Z406-5;Q7Z406-4;Q7Z406	Myosin-14	MYH14	469	0	0	0	0	0	18780000	0	0	0	0	0	0	0	0	0	0	0	0	0	0	0	0	0	0	0	0	0	0	0	0	0	0	0	0	0	0	0	0	0	0	0	0
M0QYC1;M0QZR4;Q92888-2;Q92888;Q92888-3;Q92888-4;M0QZH8;M0QYS3;M0R2C7	M0QYC1;M0QZR4;Q92888-2;Q92888;Q92888-3;Q92888-4;M0QZH8;M0QYS3	Rho guanine nucleotide exchange factor 1	ARHGEF1	470	0	0	0	0	0	0	0	0	0	0	0	0	3097600	3002600	0	0	0	0	0	0	0	0	0	0	0	0	0	0	0	0	0	0	0	0	0	0	0	0	0	0	0	0
M0QYY9;Q6B9Z1	M0QYY9;Q6B9Z1	Insulin growth factor-like family member 4	IGFL4	471	0	0	0	0	0	0	0	0	0	0	0	0	0	0	0	0	0	0	0	0	0	0	0	0	0	0	0	0	0	0	0	0	0	0	0	0	0	0	0	0	0	36524000
M0QZN2;M0R0F0;M0R0R2;P46782	M0QZN2;M0R0F0;M0R0R2;P46782	40S ribosomal protein S5;40S ribosomal protein S5, N-terminally processed	RPS5	472	0	0	8241000	8902900	0	0	0	0	6519400	0	0	0	4692100	3734300	0	0	18339000	13698000	0	0	0	0	5697400	5730500	0	7751900	5626300	4967600	14998000	18794000	2894200	3683600	0	1294000	4415800	6747900	755350	0	7296700	0	0	0
M0R3D6;M0R1A7;M0R117;Q02543;M0R0P7	M0R3D6;M0R1A7;M0R117;Q02543;M0R0P7	60S ribosomal protein L18a	RPL18A	473	0	0	0	0	0	0	0	0	0	0	0	0	565880	0	0	0	0	0	0	0	0	0	0	0	0	0	0	0	0	0	0	0	0	0	0	0	0	0	0	0	0	0
M0R165;Q9UBC2-3;Q9UBC2;Q9UBC2-2;M0R3I1;M0R2S2;Q9UBC2-4	M0R165;Q9UBC2-3;Q9UBC2;Q9UBC2-2;M0R3I1;M0R2S2;Q9UBC2-4	Epidermal growth factor receptor substrate 15-like 1	EPS15L1	474	0	0	0	0	0	0	0	0	0	0	0	0	3967000	4157800	0	0	0	0	0	0	0	0	0	0	0	0	0	0	0	0	0	0	0	0	0	0	0	0	0	0	0	0
M0R1H5;P62280;M0QZC5	M0R1H5;P62280;M0QZC5	40S ribosomal protein S11	RPS11	475	0	0	0	0	0	10910000	0	0	0	0	0	0	0	0	10831000	0	10195000	0	0	0	0	6964100	0	0	0	0	0	0	0	0	0	13865000	0	0	0	0	0	0	0	0	0	0
M0R210;P62249;M0R3H0;Q6IPX4;M0QX76;M0R1M5	M0R210;P62249	40S ribosomal protein S16	RPS16	476	14261000	0	10649000	10407000	13980000	18261000	8428100	11914000	8514300	7210900	10878000	0	0	0	18566000	19023000	17083000	4340400	16771000	16679000	11594000	0	9913400	9525200	12416000	14734000	0	4087000	17431000	23081000	15846000	18424000	0	15983000	10419000	10855000	12452000	13344000	22301000	13362000	0	698560
M0R2M1;P54920;M0R0I4;M0R0Y2;M0R058;M0R213;M0R027	M0R2M1;P54920;M0R0I4;M0R0Y2;M0R058	Alpha-soluble NSF attachment protein	NAPA	477	0	0	0	0	0	4291000	0	0	0	0	0	0	0	0	0	0	0	0	0	0	0	0	0	0	0	0	0	0	0	0	0	0	0	0	0	0	0	0	0	0	0	0
M0R2S1	M0R2S1		UBA52	478	0	0	0	0	0	0	0	0	0	0	0	0	0	0	0	0	0	0	0	0	0	0	0	0	0	0	0	0	0	0	0	0	0	0	0	0	0	0	3602500	0	0	0
O00151	O00151	PDZ and LIM domain protein 1	PDLIM1	479	9450800	0	0	0	0	0	0	0	0	0	0	0	0	0	0	0	0	0	0	0	0	0	0	0	0	0	0	0	9045500	10178000	0	9199900	10222000	0	0	0	0	0	0	0	0	0
O00161;O00161-2;H3BNE1;H3BR18;H3BM38;H3BPJ0;H3BV99;H3BP15;H3BQY9;H3BNG6;H3BU94;H3BR99	O00161;O00161-2;H3BNE1;H3BR18;H3BM38;H3BPJ0	Synaptosomal-associated protein 23;Synaptosomal-associated protein	SNAP23	480	176720000	151970000	88765000	83091000	37923000	45155000	51269000	47910000	20883000	22744000	0	18903000	13156000	10864000	172090000	152630000	92797000	69449000	93612000	63514000	50939000	15646000	18974000	21477000	18197000	20761000	14944000	23232000	154130000	163220000	48395000	108370000	44161000	138080000	50439000	48545000	18250000	15908000	31512000	22617000	0	24245000
O00170;E9PMH2;V9GYQ3	O00170;E9PMH2	AH receptor-interacting protein	AIP	481	3116800	0	2005200	0	0	3129600	0	4412700	2157800	0	0	0	0	0	0	0	0	0	0	0	0	0	0	0	0	0	0	0	0	0	0	0	0	0	0	0	0	0	0	0	0	0
O00203;O00203-3;H0YBD0	O00203;O00203-3	AP-3 complex subunit beta-1	AP3B1	482	0	0	0	0	4579500	0	0	0	0	0	0	2129300	0	0	0	0	0	1457800	0	0	0	0	0	0	0	0	0	0	0	0	0	0	0	0	0	0	0	0	0	0	0	0
O00231;O00231-2;J3QRY4;J3QS13;J3KSW3	O00231;O00231-2	26S proteasome non-ATPase regulatory subunit 11	PSMD11	483	55128000	58635000	64268000	75843000	89087000	96659000	97968000	121310000	340830000	348190000	221560000	242980000	606800000	661010000	25911000	69779000	69293000	65259000	90821000	73896000	90852000	88745000	230800000	237450000	177920000	189920000	508470000	533140000	55180000	60927000	57552000	82607000	94600000	84187000	84864000	79551000	193580000	250320000	176930000	162170000	618730000	606410000
O00232;O00232-2;J3KTJ5;J3KSK1	O00232;O00232-2	26S proteasome non-ATPase regulatory subunit 12	PSMD12	484	5084800	3454000	2604100	11535000	13462000	14605000	25178000	26842000	89845000	99777000	44309000	65496000	231370000	243540000	0	0	7429100	1744800	4523800	7499700	3615200	4076600	58910000	66990000	42779000	47051000	232230000	237890000	5580200	7864300	3180200	12338000	5546900	9824800	6898200	8043900	54802000	51839000	23984000	9003000	213820000	208020000
O00267-2;O00267	O00267-2;O00267	Transcription elongation factor SPT5	SUPT5H	485	0	0	0	0	3155200	2234900	0	0	0	0	0	0	1860800	0	0	0	0	0	0	0	0	0	0	0	0	0	0	0	0	0	0	0	0	0	0	0	0	0	0	0	0	2231300
O00273;O00273-2;K7ERT1	O00273;O00273-2	DNA fragmentation factor subunit alpha	DFFA	486	11211000	0	0	0	4984800	7614300	4851800	4632000	4272200	3481500	0	0	2290100	0	0	8476000	0	0	0	0	0	0	0	0	0	0	0	0	0	0	0	0	0	0	0	0	0	0	0	0	0	0
O00291-3;O00291-4;O00291	O00291-3;O00291-4;O00291	Huntingtin-interacting protein 1	HIP1	487	4992700	0	4167900	0	10981000	11474000	15381000	15869000	6885800	0	0	9227500	4603800	8408500	0	0	0	0	0	0	0	0	10150000	9744600	7030900	0	9728700	12152000	0	0	0	0	17811000	13912000	0	13561000	11762000	0	0	0	10085000	11326000
O00299	O00299	Chloride intracellular channel protein 1	CLIC1	488	0	0	0	0	2235400	3771800	0	0	0	0	0	0	0	1376600	0	0	0	0	0	0	0	0	0	0	0	0	0	0	0	0	0	0	0	0	0	0	0	0	0	0	0	0
O00303;H0YDT6;E9PQV8;A0A1W2PP79	O00303	Eukaryotic translation initiation factor 3 subunit F	EIF3F	489	21744000	21569000	0	13714000	14706000	18868000	13488000	14579000	0	0	7422800	2593800	0	1266600	13407000	2953400	15378000	15462000	12988000	0	6831400	0	0	0	0	0	0	0	0	0	11544000	12179000	17414000	0	0	8543200	1822800	9139700	0	0	0	0
O00487	O00487	26S proteasome non-ATPase regulatory subunit 14	PSMD14	490	10372000	6171200	7496100	2304500	13360000	9393100	13651000	13159000	54580000	58925000	64806000	73748000	243920000	256790000	2548100	5219000	7770200	16787000	7636300	0	0	0	52085000	67967000	32007000	14303000	163480000	119390000	3531900	3707700	0	2250600	12119000	0	0	6703900	31019000	52649000	44783000	42042000	125270000	122610000
O00505;H0Y4S9	O00505;H0Y4S9	Importin subunit alpha-4	KPNA3	491	0	0	0	0	2435800	0	0	0	0	0	0	0	0	0	0	0	0	0	0	0	0	0	0	0	0	0	0	0	0	0	0	0	0	0	0	0	0	0	0	0	0	0
O00560-3;O00560;B4DHN5;E9PBU7	O00560-3;O00560;B4DHN5;E9PBU7	Syntenin-1	SDCBP	492	0	0	0	0	0	0	1553700	0	0	0	0	0	0	0	0	0	0	0	0	0	0	0	0	0	0	0	0	0	0	0	0	0	0	0	0	0	0	0	0	0	0	0
O00743-2;O00743;O00743-3	O00743-2;O00743;O00743-3	Serine/threonine-protein phosphatase 6 catalytic subunit;Serine/threonine-protein phosphatase 6 catalytic subunit, N-terminally processed	PPP6C	493	0	0	0	0	0	4297700	0	0	0	0	0	0	0	0	0	0	0	0	0	0	0	0	0	0	0	0	0	0	0	0	0	0	0	0	0	0	0	0	0	0	0	0
O00762;O00762-2;A0A0A0MSE8;O00762-3;O00762-4	O00762;O00762-2	Ubiquitin-conjugating enzyme E2 C	UBE2C	494	3916400	0	0	0	14947000	14810000	19569000	20007000	249910000	251130000	221750000	269530000	148900000	134270000	0	5280200	0	0	0	2360900	16551000	17241000	367160000	354940000	235710000	312770000	146370000	173050000	0	0	0	0	0	4013900	6256900	5337000	194640000	210070000	266970000	300810000	168820000	170370000
O14654	O14654	Insulin receptor substrate 4	IRS4	495	5285200	0	3597700	0	8098200	6107800	2971500	0	7848300	8292200	7660100	5431000	8546900	6610800	0	0	0	0	0	0	0	0	6612700	9108800	7045700	0	5763500	6577500	4746400	5632100	0	5160000	0	6691200	0	5110500	0	6018400	0	7052100	3459700	3077800
O14744-3;O14744-5;O14744-2;O14744;G3V580;C9JSX3;H0YJX6;G3V5L5;G3V2L6;G3V2X6;O14744-4	O14744-3;O14744-5;O14744-2;O14744;G3V580;C9JSX3;H0YJX6	Protein arginine N-methyltransferase 5;Protein arginine N-methyltransferase 5, N-terminally processed	PRMT5	496	0	0	4648300	0	5517700	5295600	0	0	0	0	0	0	0	0	0	0	0	0	0	0	0	0	0	0	0	0	0	0	0	0	0	0	0	0	0	0	0	0	0	0	0	0
O14773-2;O14773	O14773-2;O14773	Tripeptidyl-peptidase 1	TPP1	497	0	0	0	0	0	0	0	0	0	0	0	0	0	0	0	0	0	9044900	0	0	6752400	0	0	7376000	0	0	0	0	21718000	0	13676000	17602000	0	8214200	0	0	0	0	0	0	0	0
O14776;O14776-2;G3V220	O14776;O14776-2;G3V220	Transcription elongation regulator 1	TCERG1	498	4289200	0	0	0	4949700	4475100	4900600	4449000	3794100	0	0	4410600	3251200	2898000	0	0	0	0	4689500	0	0	0	0	0	0	0	0	0	0	0	0	0	0	0	0	0	0	0	0	0	0	0
S4R398;O14787-2;Q92973-3;Q92973-2;Q92973	S4R398;O14787-2;Q92973-3;Q92973-2;Q92973	Transportin-1	TNPO1	499	0	0	0	0	0	0	0	0	0	0	0	0	0	0	0	0	0	0	0	0	0	0	0	0	0	0	0	0	0	0	0	0	0	0	0	0	0	0	0	0	0	852480
O14818;O14818-2;H0Y586;O14818-4;Q8TAA3-2;Q8TAA3-5;Q8TAA3;A0A087WYS6;F5GY34	O14818;O14818-2;H0Y586;O14818-4	Proteasome subunit alpha type-7	PSMA7	500	68832000	60649000	56295000	60354000	70629000	72370000	76173000	72580000	176160000	163260000	175310000	176690000	387780000	366930000	62127000	76713000	58571000	55373000	74430000	62145000	77603000	70218000	157090000	158070000	121430000	122290000	318130000	282340000	59322000	64557000	81984000	85165000	113440000	116070000	79962000	88729000	142790000	171520000	130050000	118000000	237490000	252750000
O14828-2;O14828	O14828-2;O14828	Secretory carrier-associated membrane protein 3	SCAMP3	501	0	0	0	0	0	0	0	0	0	2016700	0	0	0	0	0	0	0	0	0	0	0	0	0	0	0	0	0	0	0	0	0	0	0	0	0	0	0	0	0	0	0	0
O14929-2;O14929	O14929-2;O14929	Histone acetyltransferase type B catalytic subunit	HAT1	502	3533200	0	0	0	5953700	4532100	0	0	0	0	0	0	3861600	0	0	0	0	0	0	0	0	0	0	0	0	0	1644000	1958600	15850000	14139000	11925000	0	0	16273000	2910800	8440300	0	0	0	0	2349100	0
O14964;O14964-2;I3L1P5	O14964;O14964-2;I3L1P5	Hepatocyte growth factor-regulated tyrosine kinase substrate	HGS	503	0	0	0	0	0	0	0	0	0	0	0	0	0	2962000	0	0	0	0	0	0	0	0	0	0	0	0	0	0	0	0	0	0	0	0	0	0	0	0	0	0	0	0
O14976-2;O14976	O14976-2;O14976	Cyclin-G-associated kinase	GAK	504	0	0	0	0	1566500	0	0	0	0	0	0	0	0	0	0	0	0	0	0	0	0	0	0	0	0	0	0	0	0	0	0	0	0	0	0	0	0	0	0	0	0	0
O14980	O14980	Exportin-1	XPO1	505	0	0	0	0	0	0	0	0	0	0	0	0	0	0	0	0	0	0	0	0	0	0	0	0	0	0	0	0	0	0	0	0	0	0	0	3748700	0	0	0	0	0	0
O15067;J3KTQ5;H0YGH1	O15067	Phosphoribosylformylglycinamidine synthase	PFAS	506	0	0	0	0	0	0	0	0	0	0	0	0	0	0	0	0	0	0	0	0	0	0	0	0	0	0	0	0	0	0	0	0	0	0	0	0	6902900	0	0	0	0	0
O15212	O15212	Prefoldin subunit 6	PFDN6	507	0	0	0	0	0	0	2827800	0	0	0	0	0	0	0	0	0	0	0	0	0	0	0	0	0	0	0	0	0	0	0	0	0	0	0	0	0	0	0	0	0	0	0
O15294;O15294-4;O15294-2;O15294-3;C9JZL3	O15294;O15294-4;O15294-2;O15294-3	UDP-N-acetylglucosamine--peptide N-acetylglucosaminyltransferase 110 kDa subunit	OGT	508	0	0	0	0	0	0	0	0	0	0	0	0	0	2519000	0	0	0	0	0	0	0	0	0	0	0	0	0	0	0	0	0	0	0	0	0	0	0	0	0	0	0	0
O15355	O15355	Protein phosphatase 1G	PPM1G	509	0	0	0	0	0	0	0	0	0	0	0	0	0	0	0	0	0	0	314760	0	0	0	0	0	0	0	0	0	0	0	0	0	0	0	0	0	0	0	0	0	0	0
O15371-2;O15371-3;O15371;B0QYA5;B0QYA4;B0QYA6	O15371-2;O15371-3;O15371	Eukaryotic translation initiation factor 3 subunit D	EIF3D	510	33356000	28230000	15493000	17587000	21415000	22534000	21451000	18618000	11774000	13036000	13998000	13761000	3829000	8294600	24920000	6676600	24919000	0	26835000	0	19234000	0	13043000	12266000	19178000	18903000	15732000	9707400	30980000	26756000	11967000	21390000	0	26890000	18683000	18070000	18577000	0	0	6339900	11391000	13332000
O15397;O15397-2;F5H2I3;H0YH64	O15397;O15397-2	Importin-8	IPO8	511	0	0	0	0	2183000	0	0	0	0	0	0	0	0	0	0	0	0	0	0	0	0	0	0	0	0	0	0	0	0	0	0	0	0	0	0	0	0	0	0	0	0	0
O43143	O43143	Pre-mRNA-splicing factor ATP-dependent RNA helicase DHX15	DHX15	512	0	0	0	0	6419200	0	8036400	8861200	0	0	0	0	0	0	0	0	0	0	3086900	0	0	0	0	2801700	0	0	0	2063700	10488000	6097100	0	6481500	0	0	4687900	4335600	11687000	0	0	0	0	3554000
O43164-2;O43164	O43164-2;O43164	E3 ubiquitin-protein ligase Praja-2	PJA2	513	0	0	0	0	0	0	0	0	26955000	22574000	26309000	37603000	21101000	20634000	0	0	0	0	0	0	0	0	24704000	25179000	21026000	17059000	17731000	22576000	0	0	0	0	1955500	0	0	0	15961000	24742000	20734000	16601000	22094000	24539000
O43172-2;O43172	O43172-2;O43172	U4/U6 small nuclear ribonucleoprotein Prp4	PRPF4	514	0	0	0	0	0	2663000	0	0	0	0	0	1257000	0	0	0	0	0	0	0	0	0	0	0	0	0	0	0	0	0	0	0	0	0	0	0	0	0	0	0	0	0	0
O43242;O43242-2;H0YGV8;F5H8K4	O43242;O43242-2	26S proteasome non-ATPase regulatory subunit 3	PSMD3	515	14470000	0	16418000	15157000	27989000	26811000	37942000	33079000	100260000	122790000	88114000	107850000	432510000	442670000	2801300	0	11038000	9687200	11233000	867680	6202000	3338500	98292000	99659000	54870000	51712000	200210000	250470000	9633100	9339700	22357000	31895000	6950600	29356000	20745000	20402000	71369000	74859000	55433000	57576000	243480000	298500000
O43251-8;O43251-6;O43251;O43251-10;A0A0G2JRA5;B0QYV1;O43251-5;O43251-2;A0A286YEU2;B0QYY4;A0A0G2JRD1;I3L1D4;B0QYY7;F8VZY7;A0A0G2JSB3;A0A087X2B1;F8VR27;J3KNW3;B7Z1U7;F8VZG9;S4R469;S4R3K7;Q9NWB1-5;O43251-9;Q9NWB1-3;O43251-4;O43251-3;Q9NWB1-4;Q9NWB1;O43251-7;Q9NWB1-2;J3QQZ2;F8VRS4;A6NFN3;J3QRF4;A6NFN3-2;B0QYY6	O43251-8;O43251-6;O43251;O43251-10;A0A0G2JRA5;B0QYV1;O43251-5;O43251-2;A0A286YEU2;B0QYY4;A0A0G2JRD1;I3L1D4;B0QYY7;F8VZY7;A0A0G2JSB3;A0A087X2B1;F8VR27;J3KNW3;B7Z1U7;F8VZG9;S4R469;S4R3K7;Q9NWB1-5;O43251-9;Q9NWB1-3;O43251-4;O43251-3;Q9NWB1-4;Q9NWB1;O43251-7;Q9NWB1-2	RNA binding protein fox-1 homolog 2;RNA binding protein fox-1 homolog;RNA binding protein fox-1 homolog 1	RBFOX2;RBFOX1	516	0	0	0	0	2490800	3027400	0	0	0	0	0	0	0	0	0	0	0	0	0	0	0	0	0	0	0	0	0	0	0	0	0	0	0	0	0	0	0	0	0	0	0	0
O43324;D6RBD7;C9J1V9;O43324-2;H0YAL7;D6RCQ0	O43324;D6RBD7;C9J1V9;O43324-2;H0YAL7	Eukaryotic translation elongation factor 1 epsilon-1	EEF1E1;EEF1E1-BLOC1S5	517	13200000	0	2226200	4779200	7423900	8139800	0	5593700	2332500	0	0	0	0	0	0	0	5110200	0	0	0	0	0	0	0	0	0	0	0	0	0	0	0	0	0	0	0	0	0	0	0	0	0
O43390;O43390-3;O43390-2;B4DT28;O43390-4	O43390;O43390-3;O43390-2;B4DT28;O43390-4	Heterogeneous nuclear ribonucleoprotein R	HNRNPR	518	0	0	0	0	3806700	4155700	985130	3507500	1527700	0	0	0	965370	0	0	0	0	4106900	0	0	0	0	0	0	0	0	0	0	0	0	0	0	0	0	0	0	0	0	0	0	0	0
O43615;M0QXU7;M0QXM9	O43615;M0QXU7	Mitochondrial import inner membrane translocase subunit TIM44	TIMM44	519	0	0	0	0	2340700	0	0	0	0	0	0	0	0	0	0	0	0	0	0	0	0	0	0	0	0	0	0	0	0	0	0	0	0	0	0	0	0	0	0	0	0	0
O43707;O43707-2;F5GXS2;O43707-3;H7C144;K7EJH8;K7EP19;M0QZQ3;C9JY79;Q9H254-2;Q9H254-4;Q9H254	O43707;O43707-2	Alpha-actinin-4	ACTN4	520	28785000	37527000	30154000	45980000	66011000	44510000	20890000	16198000	11598000	14387000	0	8798800	9976700	8892500	3527400	7073500	17679000	15509000	1803200	0	0	7009000	0	0	2815700	0	0	2478100	27679000	26873000	16242000	27263000	5282400	5752100	0	17145000	0	13324000	0	0	1906000	5641300
O43719	O43719	HIV Tat-specific factor 1	HTATSF1	521	5995200	0	0	0	0	0	0	0	0	0	0	0	0	0	0	0	5110700	0	0	0	0	0	0	0	0	0	0	0	0	0	0	0	0	0	0	0	0	0	0	0	0	0
O43765;K7EMD6	O43765;K7EMD6	Small glutamine-rich tetratricopeptide repeat-containing protein alpha	SGTA	522	0	0	0	0	0	6877800	0	0	0	0	0	0	0	0	0	0	0	0	0	0	0	0	0	0	0	0	2007000	0	0	0	0	4441600	0	4324500	3995500	0	0	0	0	0	0	0
O43809;H3BND3;H3BV41	O43809;H3BND3;H3BV41	Cleavage and polyadenylation specificity factor subunit 5	NUDT21	523	11578000	15631000	12359000	0	13862000	13855000	12809000	0	7828300	7317300	0	4353000	7148100	6275600	0	0	17116000	0	0	0	11100000	0	11772000	9336100	10765000	11627000	7969000	6021600	16359000	18551000	22046000	22377000	27423000	27836000	14459000	20204000	11179000	13016000	5216600	12207000	0	5831400
O43813;E9PHS0;F8WDS9;H7C2E3	O43813;E9PHS0	LanC-like protein 1	LANCL1	524	19514000	27472000	12085000	12799000	12982000	11775000	0	11926000	8613200	8016500	0	0	10189000	6639200	25294000	43900000	20391000	21639000	0	0	32420000	0	0	12542000	10710000	11463000	6997300	6674300	21466000	33928000	25676000	24857000	29256000	8285800	12752000	14446000	10793000	11338000	0	7468700	0	3013600
O60220	O60220	Mitochondrial import inner membrane translocase subunit Tim8 A	TIMM8A	525	5798000	6552600	3591200	3539200	4940900	5470700	6777000	0	37218000	33757000	68044000	73642000	71558000	71838000	0	5082900	0	3135500	3844700	0	0	0	32666000	35584000	64550000	62721000	63465000	55258000	3907300	2843100	4090100	4313300	5637500	5861700	1848200	5219900	40948000	48455000	21578000	55314000	44990000	50135000
O60341-2;O60341;R4GMP9	O60341-2;O60341;R4GMP9	Lysine-specific histone demethylase 1A	KDM1A	526	0	0	2707500	0	4947100	2731700	0	0	0	0	0	0	0	0	0	0	0	0	0	0	0	0	0	0	0	0	0	0	0	0	0	0	0	0	0	0	0	0	0	0	0	0
O60493-2;O60493-4;O60493	O60493-2;O60493-4;O60493	Sorting nexin-3	SNX3	527	0	0	0	0	3581700	0	0	0	0	0	0	0	0	0	0	0	0	0	0	0	0	0	0	0	0	0	0	0	0	0	0	0	0	0	0	0	0	0	0	0	0	0
O60506-4;O60506-3;O60506-2;O60506;B7Z645;O60506-5;F6UXX1	O60506-4;O60506-3;O60506-2;O60506;B7Z645;O60506-5	Heterogeneous nuclear ribonucleoprotein Q	SYNCRIP	528	10949000	9583000	0	5497600	10692000	11384000	8814500	8876200	4373800	4814700	0	0	6176000	5061900	0	0	4242500	0	9264900	7906600	0	0	6930600	6323700	0	0	0	0	4579900	0	0	10743000	0	0	3791200	9051200	9112200	9105100	0	0	0	6875100
O60573;C9JEL3;B9A044;B8ZZ50;O60573-2;B8ZZL3;B4E1E4;B9A023	O60573;C9JEL3;B9A044;B8ZZ50;O60573-2;B8ZZL3	Eukaryotic translation initiation factor 4E type 2	EIF4E2	529	3793700	0	0	0	0	0	0	0	0	0	0	0	0	0	0	0	0	0	0	0	0	0	0	0	0	0	0	0	0	0	0	0	0	0	0	0	0	0	0	0	0	0
O60635	O60635	Tetraspanin-1	TSPAN1	530	0	0	0	0	0	0	0	0	0	0	0	0	0	0	0	0	219810	0	0	0	0	0	0	0	0	0	0	0	0	0	0	0	0	0	0	0	0	0	0	0	0	0
O60664-4;O60664-3;O60664;K7ERZ3;K7EL96;O60664-2;K7ER39	O60664-4;O60664-3;O60664;K7ERZ3;K7EL96	Perilipin-3	PLIN3	531	4367000	3279600	0	0	6054300	7877800	4124500	5502300	0	0	2796700	0	0	0	4104600	3968200	2474700	1987300	0	0	0	0	0	0	0	0	0	0	0	0	0	0	0	0	0	0	0	0	0	0	0	0
O60749;O60749-2;D6RC15	O60749;O60749-2;D6RC15	Sorting nexin-2	SNX2	532	0	0	0	0	3784500	3432800	0	0	0	0	0	0	0	0	0	0	0	0	0	0	0	0	0	0	0	0	0	0	0	0	0	0	0	0	0	0	0	0	0	0	0	0
O60784;O60784-2;O60784-3;O60784-4;B0QY01;V9GYF4;B0QY02;Q6UW50;F8WB30;F8WAW7;F8WE29;F8WBB0;V9GZ68;H7BYN7	O60784;O60784-2;O60784-3;O60784-4;B0QY01	Target of Myb protein 1	TOM1	533	2210100	2121900	0	0	0	1535700	0	0	0	0	0	0	17346000	10787000	0	0	0	0	0	0	0	0	0	0	0	0	14249000	11626000	0	0	0	0	0	0	0	0	0	0	0	0	7941200	10525000
U3KQK0;Q99880;Q99879;Q99877;Q93079;Q5QNW6;P62807;P58876;P57053;O60814;Q5QNW6-2;Q96A08	U3KQK0;Q99880;Q99879;Q99877;Q93079;Q5QNW6;P62807;P58876;P57053;O60814;Q5QNW6-2	Histone H2B;Histone H2B type 1-L;Histone H2B type 1-M;Histone H2B type 1-N;Histone H2B type 1-H;Histone H2B type 2-F;Histone H2B type 1-C/E/F/G/I;Histone H2B type 1-D;Histone H2B type F-S;Histone H2B type 1-K	HIST1H2BN;HIST1H2BL;HIST1H2BM;HIST1H2BH;HIST2H2BF;HIST1H2BC;HIST1H2BD;H2BFS;HIST1H2BK	534	51205000	36137000	0	0	0	23467000	99647000	90895000	18367000	21571000	0	0	20235000	14209000	56435000	57326000	0	45263000	0	0	0	0	0	0	24965000	0	0	0	0	0	0	0	0	0	0	0	0	0	0	0	29857000	0
O60828-10;O60828-9;O60828-8;O60828-7;O60828-6;O60828-5;O60828-4;O60828-3;O60828-2;O60828	O60828-10;O60828-9;O60828-8;O60828-7;O60828-6;O60828-5;O60828-4;O60828-3;O60828-2;O60828	Polyglutamine-binding protein 1	PQBP1	535	0	0	0	0	0	0	0	0	0	0	0	0	0	938820	0	0	0	0	0	0	0	0	0	0	0	0	0	0	0	0	0	0	0	0	0	0	0	0	0	0	0	0
O60884;I3L320;A0A087WT48	O60884	DnaJ homolog subfamily A member 2	DNAJA2	536	0	0	8083100	7912300	5765600	7589400	0	0	0	6251300	0	0	0	4652200	0	0	8281000	0	3658500	6927600	0	0	5634500	6269800	8949300	8213000	5251000	4572700	0	0	0	0	0	0	0	0	7368300	4344300	0	6408300	4166100	2073900
O75150;H3BP71;O75150-4;O75150-3;A0A087WTK2;H3BS50;H3BQ99;H3BUL6;I3L332	O75150;H3BP71;O75150-4;O75150-3	E3 ubiquitin-protein ligase BRE1B	RNF40	537	1843000	3059800	0	0	1634100	1655200	4269300	2554200	43907000	44309000	47071000	112660000	40853000	55518000	0	2051900	0	0	1008300	0	0	0	53446000	40215000	38107000	38214000	51866000	54281000	2051300	471730	1775800	1969000	4062700	2985800	1855900	886180	44351000	39350000	26464000	35851000	25376000	29623000
O75340-2;O75340;A0A024QZ42;H0Y9X3;A0A087WZ38	O75340-2;O75340;A0A024QZ42	Programmed cell death protein 6	PDCD6	538	23842000	0	14529000	0	23449000	26094000	15323000	23355000	39741000	34053000	20251000	20725000	29410000	33102000	0	0	0	0	0	0	0	14518000	20693000	21537000	18309000	21436000	16171000	17099000	0	0	0	1733100	0	7332800	14531000	13224000	19797000	15226000	0	0	17235000	13471000
O75369-2;O75369-9;O75369;O75369-8;O75369-6;O75369-3;E7EN95;O75369-7;O75369-5;O75369-4;A0A0C4DGA1;H7C5L4;A0A0A0MT44	O75369-2;O75369-9;O75369;O75369-8;O75369-6;O75369-3;E7EN95;O75369-7;O75369-5;O75369-4	Filamin-B	FLNB	539	8049400	0	11691000	5173600	15930000	17536000	9552800	8295100	6371900	5801900	0	6765500	2200300	3398700	0	0	4550400	2115500	0	0	3232000	0	0	0	0	0	0	0	0	0	0	0	0	0	0	0	0	0	0	0	0	0
O75400;O75400-2;O75400-3;F5H578;H0YG38;H7C2N3	O75400;O75400-2;O75400-3	Pre-mRNA-processing factor 40 homolog A	PRPF40A	540	44416000	36564000	21824000	21541000	26947000	25496000	20162000	21015000	11459000	8822300	9528900	11458000	3046500	4992800	45964000	43617000	21798000	26098000	24933000	0	3000100	12555000	12536000	13047000	9884200	0	0	5747100	66885000	45763000	42482000	46002000	21703000	31190000	3670300	16688000	15295000	15643000	0	18965000	2691300	7816200
O75443	O75443	Alpha-tectorin	TECTA	541	0	0	0	0	0	0	0	0	0	0	0	0	0	0	0	0	0	0	0	0	0	0	0	0	0	0	0	0	0	0	0	0	0	0	0	0	0	0	0	0	0	0
O75531	O75531	Barrier-to-autointegration factor;Barrier-to-autointegration factor, N-terminally processed	BANF1	542	16080000	9015500	0	0	0	6819500	0	10565000	7712100	5582800	0	0	0	3265200	0	0	0	0	0	0	0	0	0	2198100	0	0	0	0	19758000	8709000	0	0	0	0	4417800	1747300	0	0	0	0	0	0
O75533;F8WC19;B4DGZ4;O75533-2	O75533	Splicing factor 3B subunit 1	SF3B1	543	17211000	12452000	4334300	0	5338200	0	10406000	5842600	0	0	0	0	0	1385500	0	0	0	0	0	0	0	0	0	0	0	0	0	0	0	0	0	0	0	0	0	0	0	0	0	0	0	0
O75534-2;O75534;O75534-3;O75534-4;E9PLT0;E9PLD4;E9PKN4	O75534-2;O75534;O75534-3;O75534-4;E9PLT0	Cold shock domain-containing protein E1	CSDE1	544	0	0	0	0	4455000	3623300	0	0	0	0	0	0	0	0	0	0	0	0	0	0	0	0	0	0	0	0	0	0	0	0	0	0	0	0	0	0	0	0	0	0	0	0
O75556	O75556	Mammaglobin-B	SCGB2A1	545	0	0	0	0	0	0	34079000	32813000	0	0	0	0	0	0	0	0	0	0	0	0	0	0	0	0	0	0	0	0	0	0	0	0	0	0	0	0	0	0	0	0	0	0
O75592-2;O75592;H7C3U4;A0A0C4DGY7	O75592-2;O75592;H7C3U4	E3 ubiquitin-protein ligase MYCBP2	MYCBP2	546	0	0	0	0	0	0	0	0	0	0	0	0	0	0	0	0	0	0	0	0	0	0	0	0	0	0	0	0	0	0	0	0	0	0	0	0	0	0	0	0	0	2281400
O75607	O75607	Nucleoplasmin-3	NPM3	547	6229800	0	0	0	0	0	0	0	0	0	0	0	0	0	0	0	0	0	0	0	0	1479900	0	0	0	0	0	0	0	0	0	0	0	0	0	0	0	0	0	0	0	0
O75643;B4E0P5;O75643-2	O75643	U5 small nuclear ribonucleoprotein 200 kDa helicase	SNRNP200	548	13640000	10022000	13248000	11258000	31112000	43453000	15091000	18810000	9993400	11247000	9297500	8871300	5027600	5784600	9815100	11144000	4300900	11983000	18517000	0	0	0	5946400	10327000	6664700	10220000	0	5362100	12742000	12561000	9977500	10549000	0	4585000	2641000	1103200	0	0	4149700	0	4801000	3907300
O75821;K7EP16;K7ER90;K7EL20;K7ENA8	O75821;K7EP16;K7ER90;K7EL20;K7ENA8	Eukaryotic translation initiation factor 3 subunit G	EIF3G	549	17917000	12257000	0	0	13764000	13035000	13818000	10538000	5888300	5982100	0	9250400	3396600	4262800	0	0	6494900	10910000	0	0	0	0	0	0	0	0	0	0	0	0	0	0	0	0	0	0	0	0	0	0	0	0
O75934	O75934	Pre-mRNA-splicing factor SPF27	BCAS2	550	0	0	0	0	0	1651000	0	0	0	0	0	0	0	0	0	0	0	0	0	0	0	0	0	0	0	0	0	0	0	0	0	0	0	0	0	0	0	0	0	0	0	0
O76003	O76003	Glutaredoxin-3	GLRX3	551	10661000	8370400	5381000	5293000	10734000	11045000	5619800	6878900	0	0	0	0	2866700	0	0	0	7127700	0	0	0	0	0	0	0	0	0	0	0	0	0	0	0	0	0	0	0	0	0	0	0	0	0
O76094;O76094-2;D6RDY6;R4GNC1	O76094;O76094-2;D6RDY6	Signal recognition particle subunit SRP72	SRP72	552	0	4008100	0	2865300	10151000	5345100	5191600	5882200	5124900	6531900	0	5101300	0	0	0	6467100	7533900	4078000	0	0	0	0	0	0	4596900	0	0	0	0	5613500	0	4784000	0	0	0	0	0	0	0	0	0	3743500
O94776;O94776-2;E9PCS8;H0Y4T7;E7EQY4;D6W5A2;E7EV10;E7ESY4;Q13330-2;Q9BTC8-2;Q9BTC8;Q13330-3;Q13330	O94776;O94776-2	Metastasis-associated protein MTA2	MTA2	553	0	0	0	0	0	2693500	0	0	0	0	0	2309800	0	0	0	0	0	0	0	0	0	0	0	0	0	0	0	0	0	0	0	0	0	0	0	0	0	0	0	0	0	0
O94888;C9JAT7;C9JD50	O94888;C9JAT7	UBX domain-containing protein 7	UBXN7	554	0	0	0	0	0	0	0	0	5253000	5095600	0	0	4427400	0	0	0	0	0	0	0	0	0	5423200	6727600	944520	0	5307100	4669300	0	0	0	0	0	0	533180	473420	0	0	0	0	0	2623800
O95071-2;O95071;E7EMW7;E7ET84;E5RFK7;H0YBB4;H0YAV7	O95071-2;O95071;E7EMW7	E3 ubiquitin-protein ligase UBR5	UBR5	555	6320900	1171700	0	1021300	3125800	1525400	985020	2821100	203760000	185000000	144030000	183880000	207010000	225490000	0	1059000	858670	904660	1148500	0	611220	0	174340000	179790000	112560000	103510000	191080000	184890000	5371500	5258200	2210500	4496800	5207100	6174600	3650000	2041900	122930000	127270000	47572000	87244000	180560000	179230000
O95347;O95347-2;Q5T821	O95347;O95347-2	Structural maintenance of chromosomes protein 2	SMC2	556	0	0	0	0	4462700	4645300	0	0	0	0	0	0	0	1143500	0	0	0	0	0	0	0	0	0	0	0	0	0	0	0	0	0	0	0	0	0	0	0	0	0	0	0	0
O95373	O95373	Importin-7	IPO7	557	0	0	0	0	0	2466700	0	0	0	0	0	0	0	0	0	0	0	0	0	0	0	0	0	0	0	0	0	0	0	0	0	0	0	0	0	0	0	0	0	0	0	0
O95816	O95816	BAG family molecular chaperone regulator 2	BAG2	558	0	0	0	0	0	0	0	0	0	0	0	0	0	0	0	0	0	0	0	0	0	0	0	0	0	0	0	0	0	0	0	0	0	0	1729100	0	0	0	0	0	0	0
O95968	O95968	Secretoglobin family 1D member 1	SCGB1D1	559	0	0	0	0	0	0	0	10427000	0	0	0	0	0	0	0	0	0	0	0	0	0	0	0	0	0	0	0	0	0	0	0	0	0	0	0	0	0	0	0	0	0	0
O95969	O95969	Secretoglobin family 1D member 2	SCGB1D2	560	0	0	0	0	0	0	0	0	0	0	0	0	0	0	0	0	0	0	0	0	0	0	0	0	0	0	0	0	0	0	0	0	0	0	0	0	0	0	0	0	125780	0
P00338;P00338-3;P00338-4;P00338-5;P00338-2;F5GXH2;F5GYU2;F5GXY2;F5H5J4;F5H6W8;F5GZQ4;F5H8H6;F5GXC7;F5GWW2;F5GXU1	P00338;P00338-3;P00338-4;P00338-5;P00338-2;F5GXH2;F5GYU2;F5GXY2	L-lactate dehydrogenase A chain	LDHA	561	12470000	25638000	0	0	14038000	16195000	19270000	21309000	7596200	0	0	0	6114800	0	16153000	11780000	11300000	0	0	0	10894000	0	0	1382400	4004300	3532800	0	2617500	32847000	41404000	63493000	37492000	11781000	19584000	81505000	67859000	35073000	43786000	23892000	22969000	9847100	5789000
P00352;Q5SYQ9;Q5SYQ8	P00352;Q5SYQ9;Q5SYQ8	Retinal dehydrogenase 1	ALDH1A1	562	0	0	0	0	0	0	0	4851300	0	0	0	0	0	0	0	0	0	0	0	0	0	0	0	0	0	0	0	0	0	0	0	0	0	0	0	0	0	0	0	0	0	0
P00367;P00367-3;P00367-2;P49448	P00367;P00367-3;P00367-2;P49448	Glutamate dehydrogenase 1, mitochondrial;Glutamate dehydrogenase 2, mitochondrial	GLUD1;GLUD2	563	0	0	0	0	0	3093900	5778900	0	10376000	9759000	0	0	5742400	7363100	0	0	0	0	3954800	0	0	0	6893800	7816700	5905600	5710000	8525200	0	2475000	0	0	5167500	5487300	0	5094300	0	0	0	0	0	6956300	0
P00441	P00441	Superoxide dismutase [Cu-Zn]	SOD1	564	0	0	0	0	0	0	0	0	0	0	0	0	0	0	0	0	0	0	0	0	0	0	0	0	0	0	0	0	0	0	0	0	0	0	0	0	0	13257000	0	0	0	0
P00492	P00492	Hypoxanthine-guanine phosphoribosyltransferase	HPRT1	565	6591400	0	0	0	0	8475400	0	0	0	0	0	0	6345500	0	0	0	0	0	0	0	0	0	0	0	0	0	0	0	11284000	9096200	0	3247100	0	0	6929900	15955000	19849000	12607000	0	0	0	0
P00505-2;P00505	P00505-2;P00505	Aspartate aminotransferase, mitochondrial	GOT2	566	0	0	0	0	0	2774700	0	0	0	0	0	0	0	0	0	0	0	0	0	0	0	0	0	0	0	0	0	0	0	0	0	2403500	0	0	8261200	7185300	6145700	4924200	0	0	0	0
P00558-2;P00558;P07205	P00558-2;P00558	Phosphoglycerate kinase 1	PGK1	567	33489000	31116000	21320000	9478800	27441000	38363000	22972000	31677000	20611000	18644000	0	6387500	11316000	14667000	0	10602000	11551000	0	7102800	0	37980000	0	0	6146900	10044000	9318300	5425300	0	76614000	77368000	17611000	32080000	0	27005000	75918000	92741000	57468000	65808000	13860000	36854000	13521000	21284000
P00747	P00747	Plasminogen;Plasmin heavy chain A;Activation peptide;Angiostatin;Plasmin heavy chain A, short form;Plasmin light chain B	PLG	568	0	0	0	0	0	0	5176500	0	0	0	0	0	0	0	0	0	0	0	0	0	0	0	0	0	0	0	0	0	0	0	0	0	0	0	0	0	0	0	0	0	0	0
P00918;E5RID5;E5RK37	P00918;E5RID5;E5RK37	Carbonic anhydrase 2	CA2	569	8845200	0	0	0	10492000	10194000	0	0	5743000	0	0	0	11005000	9951400	0	0	0	0	0	0	0	0	0	0	0	0	0	0	15209000	0	12374000	19527000	0	0	42289000	28928000	24861000	23067000	0	0	0	8743700
P01023	P01023	Alpha-2-macroglobulin	A2M	570	0	0	0	0	0	0	2962300	0	0	0	0	0	0	0	0	0	0	0	0	0	0	0	0	0	0	0	0	0	0	0	0	0	0	0	0	0	0	0	0	0	0	0
P01024;M0QYC8;CON__Q2UVX4;M0R0Q9	P01024	Complement C3;Complement C3 beta chain;C3-beta-c;Complement C3 alpha chain;C3a anaphylatoxin;Acylation stimulating protein;Complement C3b alpha chain;Complement C3c alpha chain fragment 1;Complement C3dg fragment;Complement C3g fragment;Complement C3d fragment;Complement C3f fragment;Complement C3c alpha chain fragment 2	C3	571	0	0	0	0	0	0	50276000	52584000	0	0	0	0	0	0	0	0	0	0	0	0	0	0	0	0	0	0	0	0	0	0	0	0	0	0	0	0	0	0	0	0	0	0
Q5H9B5;Q5H9A7;P01033	Q5H9B5;Q5H9A7;P01033	Metalloproteinase inhibitor 1	TIMP1	572	0	0	0	0	0	0	0	1550000	0	0	0	0	0	0	0	0	0	0	0	0	0	0	0	0	0	0	0	0	0	0	0	0	0	0	0	0	0	0	0	0	0	0
P01036;P01037;P09228	P01036;P01037	Cystatin-S;Cystatin-SN	CST4;CST1	573	0	0	0	0	0	0	21383000	28312000	0	0	0	0	0	0	0	0	0	0	0	0	0	0	0	0	0	0	0	0	0	0	0	0	0	0	0	0	0	0	0	0	0	0
P01619;A0A0C4DH25	P01619;A0A0C4DH25	Ig kappa chain V-III region B6	IGKV3D-20	574	0	0	0	0	0	0	17533000	13928000	0	0	0	0	0	0	0	0	0	0	0	0	0	0	0	0	0	0	0	0	0	0	0	0	0	0	0	0	0	0	0	0	0	0
P01700	P01700	Ig lambda chain V-I region HA		575	0	0	0	0	0	0	0	5750900	0	0	0	0	0	0	0	0	0	0	0	0	0	0	0	0	0	0	0	0	0	0	0	0	0	0	0	0	0	0	0	0	0	0
P01780	P01780	Ig heavy chain V-III region JON		576	0	0	0	0	0	0	0	2931800	0	0	0	0	0	0	0	0	0	0	0	0	0	0	0	0	0	0	0	0	0	0	0	0	0	0	0	0	0	0	0	0	0	0
P01833	P01833	Polymeric immunoglobulin receptor;Secretory component	PIGR	577	0	0	0	0	0	0	1433000000	1388600000	0	0	0	0	0	0	0	0	0	0	0	0	0	0	0	0	0	0	0	0	0	0	0	0	0	0	0	0	0	0	0	0	0	0
P01834	P01834	Ig kappa chain C region	IGKC	578	0	0	0	0	0	0	362110000	417630000	0	0	0	0	0	0	4401500	0	0	0	0	0	0	0	0	0	0	0	0	0	0	0	0	0	0	0	0	0	0	0	0	0	0	0
P01876;A0A286YEY1	P01876;A0A286YEY1	Ig alpha-1 chain C region	IGHA1	579	0	0	0	0	0	0	2492700000	2815500000	0	0	0	0	0	0	0	0	0	0	0	0	0	0	0	0	0	0	0	0	0	0	0	0	0	0	0	0	0	0	0	0	0	0
P02647;F8W696	P02647;F8W696	Apolipoprotein A-I;Proapolipoprotein A-I;Truncated apolipoprotein A-I	APOA1	580	0	0	0	0	0	0	44368000	347300000	0	2323500	0	0	0	0	0	0	0	0	0	0	0	0	0	0	0	0	0	0	0	0	0	0	0	0	0	0	0	0	0	0	0	0
P02675;D6REL8	P02675;D6REL8	Fibrinogen beta chain;Fibrinopeptide B;Fibrinogen beta chain	FGB	581	0	0	0	0	0	0	6344200	5887600	0	0	0	0	0	0	0	0	0	0	0	0	0	0	0	0	0	0	0	0	0	0	0	0	0	0	0	0	0	0	0	0	0	0
P02763;P19652	P02763	Alpha-1-acid glycoprotein 1	ORM1	582	0	0	0	0	0	0	41602000	40189000	0	0	0	0	0	0	0	0	0	0	0	0	0	0	0	0	0	0	0	0	0	0	0	0	0	0	0	0	0	0	0	0	0	0
P02787;C9JVG0;H7C5E8	P02787	Serotransferrin	TF	583	0	0	0	0	0	0	7568800	8453200	0	0	0	0	0	0	0	0	0	0	0	0	0	0	0	0	0	0	0	0	0	0	0	0	0	0	0	0	0	0	0	0	0	0
P02808	P02808	Statherin	STATH	584	0	0	0	0	0	0	0	12379000	0	0	0	0	0	0	0	0	0	0	0	0	0	0	0	0	0	0	0	0	0	0	0	0	0	0	0	0	0	0	0	0	0	0
P02814	P02814	Submaxillary gland androgen-regulated protein 3B;Peptide P-A;Peptide D1A	SMR3B	585	0	0	0	0	0	0	0	1451700	0	0	0	0	0	0	0	0	0	0	0	0	0	0	0	0	0	0	0	0	0	0	0	0	0	0	0	0	0	0	0	0	0	0
P03973	P03973	Antileukoproteinase	SLPI	586	0	0	0	0	0	0	7109300	6214700	0	0	0	0	0	0	0	0	0	0	0	0	0	0	0	0	0	0	0	0	0	0	0	0	0	0	0	0	0	0	0	0	0	0
P04004;CON__Q3ZBS7	P04004;CON__Q3ZBS7	Vitronectin;Vitronectin V65 subunit;Vitronectin V10 subunit;Somatomedin-B	VTN	587	0	0	0	0	0	0	2818500	2406900	0	0	0	0	0	0	0	0	0	0	0	0	0	0	0	0	0	0	0	0	0	0	0	0	0	0	0	0	0	0	0	0	0	0			+
P04075;J3KPS3;P04075-2;H3BQN4;H3BU78;H3BPS8;H3BUH7;H3BR04;H3BMQ8;H3BR68	P04075;J3KPS3;P04075-2;H3BQN4;H3BU78;H3BPS8	Fructose-bisphosphate aldolase A;Fructose-bisphosphate aldolase	ALDOA	588	16674000	28887000	39152000	52583000	68046000	61388000	33063000	33976000	32414000	8339200	0	5736100	5967600	16177000	42353000	52284000	31237000	35069000	25588000	0	50801000	60454000	0	11799000	22143000	21760000	0	1935000	86409000	93128000	91576000	73197000	62102000	54759000	137130000	158230000	145370000	125920000	25224000	33870000	36218000	30579000
P04080;A0A1W2PQG6;A0A1W2PS52	P04080	Cystatin-B	CSTB	589	13696000	0	0	0	13987000	12599000	10025000	10313000	0	0	0	0	0	0	0	0	0	0	0	0	0	0	0	0	0	0	0	0	0	0	0	0	0	0	0	0	0	0	0	0	0	0
P04083;Q5T3N1;Q5T3N0	P04083;Q5T3N1	Annexin A1;Annexin	ANXA1	590	3519700	0	0	0	0	0	48136000	43466000	0	0	0	0	0	0	0	0	0	0	0	0	0	0	0	0	0	0	0	0	0	0	0	0	0	0	0	0	0	0	0	0	0	0
P04181;P04181-2	P04181;P04181-2	Ornithine aminotransferase, mitochondrial;Ornithine aminotransferase, hepatic form;Ornithine aminotransferase, renal form	OAT	591	0	0	0	0	0	0	0	0	0	0	0	0	0	0	0	0	0	0	0	0	0	0	0	0	0	0	0	0	0	0	1753800	3875700	0	0	4511700	6018100	0	0	2193100	0	0	0
P04264;CON__P04264	P04264;CON__P04264	Keratin, type II cytoskeletal 1	KRT1	592	4586500000	3752200000	451160000	487750000	517530000	585950000	611930000	577340000	377360000	359170000	793550000	843930000	296560000	313410000	1217000000	1327700000	842220000	743710000	900200000	792460000	613900000	621200000	307880000	314400000	485420000	508750000	528140000	512710000	1515800000	1573800000	1179100000	1246400000	1154200000	1244200000	710740000	714670000	337420000	355110000	692940000	781290000	607330000	626190000			+
P04406-2;P04406;E7EUT5;O14556	P04406-2;P04406;E7EUT5	Glyceraldehyde-3-phosphate dehydrogenase	GAPDH	593	104200000	97896000	79474000	90632000	144590000	173710000	83650000	85278000	62876000	65140000	40065000	41146000	53039000	53867000	142780000	120720000	65264000	58532000	68380000	51526000	121060000	128750000	25077000	25611000	43732000	48961000	19303000	19480000	209210000	264680000	339870000	329320000	236080000	267330000	397160000	367120000	247580000	255880000	120000000	102590000	110970000	98276000
P04792;F8WE04;C9J3N8	P04792;F8WE04	Heat shock protein beta-1	HSPB1	594	0	12167000	0	0	0	7213600	35648000	31802000	0	0	0	4075600	2706900	0	0	6559900	0	6388400	0	0	0	0	0	0	0	0	0	0	0	0	0	0	0	0	0	0	0	0	0	0	0	0
P05109	P05109	Protein S100-A8;Protein S100-A8, N-terminally processed	S100A8	595	1203300	0	1519200	0	7076300	5863100	175440000	227350000	0	0	0	0	0	0	1101100	2036400	0	0	2256400	0	0	0	0	0	0	0	0	0	0	0	2821600	0	0	0	0	0	0	0	19821000	16414000	0	0
P05164-2;P05164;P05164-3;J3QSF7	P05164-2;P05164;P05164-3	Myeloperoxidase;Myeloperoxidase;89 kDa myeloperoxidase;84 kDa myeloperoxidase;Myeloperoxidase light chain;Myeloperoxidase heavy chain	MPO	596	0	0	0	0	0	0	0	8324200	0	0	0	0	0	0	0	0	0	0	0	0	0	0	0	0	0	0	0	0	0	0	0	0	0	0	0	0	0	0	0	0	0	0
P05165-2;P05165;P05165-3;A0A1B0GU58;A0A1B0GUX9;A0A1B0GWI4;A0A1B0GWA1;A0A1B0GTR1;H0Y5U0;Q5JTW6;H0Y798;Q5JVH2;H0Y4B9	P05165-2;P05165;P05165-3;A0A1B0GU58;A0A1B0GUX9;A0A1B0GWI4;A0A1B0GWA1	Propionyl-CoA carboxylase alpha chain, mitochondrial	PCCA	597	284830000	233840000	137210000	164830000	126650000	143660000	144590000	157800000	101940000	102580000	136060000	166290000	81622000	90295000	200020000	240220000	156060000	168760000	155200000	142790000	144930000	129070000	90966000	98656000	104060000	107850000	67155000	61786000	183180000	193400000	138620000	154620000	186100000	215990000	101220000	91772000	75543000	86664000	113870000	111530000	83382000	77980000
P05386	P05386	60S acidic ribosomal protein P1	RPLP1	598	89451000	60942000	45686000	0	36044000	42350000	46886000	38732000	17082000	19507000	0	0	16492000	14860000	100700000	98404000	40149000	40437000	0	0	27238000	29967000	23103000	24454000	28920000	26493000	15813000	19948000	45091000	46329000	3882100	0	1212600	218870	4056000	2632300	0	0	0	26114000	18578000	0
P05387;H0YDD8	P05387	60S acidic ribosomal protein P2	RPLP2	599	109670000	95165000	60348000	60900000	79782000	77915000	67571000	80343000	34097000	36004000	52986000	55989000	31656000	34177000	177650000	196950000	101230000	95606000	108630000	87090000	84645000	85209000	0	41712000	48458000	0	40702000	47649000	132210000	115180000	142190000	125480000	190950000	177870000	80775000	93320000	54451000	58104000	82302000	66404000	46031000	57412000
P05388;F8VU65;F8VWS0;P05388-2;F8VPE8;G3V210;F8VW21;Q8NHW5;F8VQY6;F8VRK7;F8VS58;F8VZS0;F8W1K8;F8VWV4	P05388;F8VU65;F8VWS0;P05388-2;F8VPE8;G3V210;F8VW21;Q8NHW5;F8VQY6;F8VRK7	60S acidic ribosomal protein P0;60S acidic ribosomal protein P0-like	RPLP0;RPLP0P6	600	16666000	14424000	11679000	12269000	15202000	13223000	14879000	10824000	15729000	8896500	0	0	8553600	8163300	0	23891000	14416000	16545000	0	0	0	14633000	0	12285000	13086000	13712000	8486700	9857100	20739000	17015000	22744000	0	6511700	14253000	11256000	14390000	14352000	17749000	16919000	5410200	0	0
P05455;E7ERC4;E9PGX9;E9PFL9	P05455;E7ERC4	Lupus La protein	SSB	601	23296000	21298000	0	0	0	10446000	11456000	6787000	0	0	0	0	1198200	6149900	0	0	8670800	0	0	0	0	0	0	0	6145000	0	0	0	16760000	14469000	3825900	4112700	0	4907500	9802400	9115900	0	4613700	0	0	0	0
P06312	P06312	Ig kappa chain V-IV region	IGKV4-1	602	0	0	0	0	0	0	0	6527000	0	0	0	0	0	0	0	0	0	0	0	0	0	0	0	0	0	0	0	0	0	0	0	0	0	0	0	0	0	0	0	0	0	0
P06493;E5RIU6;A0A087WZZ9;A0A024QZP7;P06493-2	P06493;E5RIU6;A0A087WZZ9;A0A024QZP7	Cyclin-dependent kinase 1	CDK1;CDC2	603	0	0	0	0	8654600	7204900	5390700	0	6130900	5377700	0	6094200	0	0	0	0	0	0	0	0	0	0	0	0	0	0	0	0	0	0	0	0	0	0	0	0	0	0	0	0	0	0
P06576;H0YH81;F8W0P7;F8W079	P06576;H0YH81	ATP synthase subunit beta, mitochondrial;ATP synthase subunit beta	ATP5B	604	6237200	0	4060200	0	6978600	6924100	8088700	9921200	3721100	3098400	0	0	3045500	2454600	0	0	5290100	0	4129400	0	0	0	0	0	0	0	0	0	0	0	0	0	0	0	0	0	0	0	0	0	0	1228200
P06702	P06702	Protein S100-A9	S100A9	605	0	0	0	0	5916800	3202100	115940000	280530000	0	0	1483300	0	0	0	0	1995400	0	0	0	0	0	0	0	0	0	0	0	0	0	0	0	0	0	0	0	0	0	0	0	0	0	0
P06727	P06727	Apolipoprotein A-IV	APOA4	606	0	0	0	0	0	0	0	0	0	0	0	511070	0	0	0	0	0	0	0	0	0	0	0	0	0	0	0	0	0	0	0	0	0	0	0	0	0	0	0	0	0	0
P06733;P06733-2;K7EM90;E5RI09;E5RG95;K7EPM1;K7EKN2;E5RGZ4;P13929-3;P13929-2;P13929	P06733;P06733-2	Alpha-enolase	ENO1	607	108790000	112600000	78069000	81802000	136560000	144030000	56175000	70014000	58105000	59120000	29682000	32458000	49790000	54843000	146000000	135150000	51809000	45235000	30596000	42036000	138040000	109820000	20148000	20760000	45336000	39131000	5537100	3759400	268550000	252210000	268100000	242670000	205020000	207520000	409290000	342920000	251190000	260380000	94449000	107970000	103180000	99231000
P06748-2;P06748;P06748-3;E5RI98	P06748-2;P06748;P06748-3	Nucleophosmin	NPM1	608	105230000	76310000	0	13484000	18128000	15545000	55076000	55190000	16774000	9464500	0	0	10188000	6373700	159030000	153380000	115050000	59729000	0	0	21033000	14421000	21054000	18158000	19451000	13951000	22744000	16204000	36516000	46601000	0	0	0	0	795660	0	3291100	2898200	14663000	5043200	3325800	6499200
Q8N257;Q16778;P33778;P23527;P06899;Q6DRA6;Q6DN03	Q8N257;Q16778;P33778;P23527;P06899	Histone H2B type 3-B;Histone H2B type 2-E;Histone H2B type 1-B;Histone H2B type 1-O;Histone H2B type 1-J	HIST3H2BB;HIST2H2BE;HIST1H2BB;HIST1H2BO;HIST1H2BJ	609	0	0	0	0	0	0	0	0	0	0	0	0	0	0	0	1976100	0	0	0	0	0	0	0	0	0	0	0	0	0	0	0	0	0	0	0	0	0	0	0	0	0	0	+
P07195;A8MW50;C9J7H8;F5H793;F5H5G7;F5H155;A0A087WUM2;G3XAP5;F5H245;Q6ZMR3;P07864	P07195;A8MW50;C9J7H8;F5H793	L-lactate dehydrogenase B chain;L-lactate dehydrogenase	LDHB	610	39218000	36201000	44000000	55105000	68825000	73074000	21735000	25579000	34472000	36616000	20452000	22235000	28466000	27644000	38997000	16318000	28065000	30686000	24982000	20849000	48545000	47709000	8570600	11448000	22771000	17541000	0	7302100	103500000	95073000	147890000	174280000	142940000	88971000	173690000	202400000	121560000	142240000	55746000	51810000	58416000	67664000
P07237;H7BZ94;I3L398;I3L312;I3L4M2;I3NI03;H0Y3Z3;I3L3P5;I3L3U6;I3L1Y5;I3L514;I3L0S0	P07237;H7BZ94;I3L398;I3L312;I3L4M2	Protein disulfide-isomerase	P4HB	611	9844100	11199000	8393600	8555100	9632100	7581800	8513800	9754700	5262900	4813600	0	3014800	4006300	3868600	0	0	0	2118800	6472700	0	0	0	0	0	3371300	0	0	2033800	11248000	13224000	0	2793100	0	0	8091600	8017000	0	0	0	0	0	3224400
P07355;P07355-2;H0YN42;A6NMY6;H0YMU9;H0YMD0;H0YKS4;H0YL33;H0YM50;H0YMM1;H0YN28;H0YMD9;H0YKX9;H0YMT9;H0YLV6;H0YKZ7;H0YKL9;H0YKV8;H0YMW4;H0YKN4;H0YNB8	P07355;P07355-2;H0YN42;A6NMY6;H0YMU9;H0YMD0;H0YKS4;H0YL33;H0YM50;H0YMM1;H0YN28	Annexin A2;Annexin;Putative annexin A2-like protein	ANXA2;ANXA2P2	612	18775000	13375000	0	0	0	3721500	17461000	9380000	4365100	2573200	0	0	0	0	0	0	0	0	0	0	0	0	0	0	0	0	0	0	0	0	0	0	0	0	0	0	0	0	0	0	0	0
P07384;E9PRM1;E9PLX0;E9PJJ3;E9PLC9;E9PMC6;E9PJA6;E9PSA6;E9PL37;E9PQB3	P07384	Calpain-1 catalytic subunit	CAPN1	613	0	0	2314300	0	5267000	0	0	6780300	2891000	3303100	0	3638700	0	0	0	0	0	0	0	0	0	0	0	0	0	0	0	0	0	0	0	0	0	0	0	0	0	0	0	0	0	0
Q5JP53;P07437;Q5ST81;A6NNZ2;CON__ENSEMBL:ENSBTAP00000025008;Q9H4B7;G3V2A3;M0R1I1;G3V5W4;G3V2R8;G3V3R4;G3V2N6	Q5JP53;P07437;Q5ST81	Tubulin beta chain	TUBB	614	175490000	177830000	287720000	322630000	193590000	208890000	220850000	213540000	158670000	142970000	147400000	227870000	119980000	119750000	217690000	155110000	286000000	292460000	218330000	186080000	139140000	158390000	140570000	151940000	174560000	168430000	131490000	117420000	172240000	170270000	348510000	230270000	148370000	162550000	147850000	163770000	115040000	163070000	190530000	192000000	157430000	171650000
P07737;K7EJ44;CON__P02584;I3L3D5	P07737;K7EJ44	Profilin-1	PFN1	615	44842000	35643000	29683000	28183000	44039000	46457000	24526000	25340000	22236000	20619000	0	7206800	17403000	18885000	31932000	53112000	24165000	21438000	0	0	35170000	33145000	12541000	13616000	16962000	17946000	9336900	6857700	51107000	50258000	64038000	28868000	24943000	18875000	51848000	94049000	73846000	62833000	33801000	31520000	23795000	25912000
P07814;V9GYZ6	P07814;V9GYZ6	Bifunctional glutamate/proline--tRNA ligase;Glutamate--tRNA ligase;Proline--tRNA ligase	EPRS	616	0	0	19005000	17937000	36758000	33939000	16072000	19613000	7518400	7810500	10843000	11871000	4675600	6471000	14119000	4771900	9658700	4831100	6867900	0	0	0	0	0	6010700	0	0	0	0	0	0	0	0	0	0	0	0	0	0	0	0	0
R4GMQ5;P07858	R4GMQ5;P07858	Cathepsin B;Cathepsin B light chain;Cathepsin B heavy chain	CTSB	617	0	0	0	0	0	0	0	0	0	0	0	0	0	0	0	0	0	633340	0	0	0	0	0	0	0	0	0	0	0	0	0	0	0	0	0	0	0	0	0	0	0	0
P07900;P07900-2;G3V2J8;Q14568;Q58FG0;Q58FG1	P07900;P07900-2	Heat shock protein HSP 90-alpha	HSP90AA1	618	193010000	163230000	312750000	344110000	341970000	355580000	203090000	241250000	168370000	169320000	194840000	185830000	96915000	107830000	160440000	170290000	223340000	200040000	232570000	200290000	176960000	200930000	96827000	96410000	141890000	143540000	68501000	65913000	281830000	310730000	548010000	580060000	319440000	356150000	514590000	546620000	431110000	397310000	216490000	204770000	169960000	157370000
P08238;Q58FF7	P08238	Heat shock protein HSP 90-beta	HSP90AB1	619	82383000	92585000	163190000	163890000	164970000	160770000	100630000	124770000	75186000	72609000	86933000	98656000	42450000	43981000	79073000	80508000	114290000	116910000	115440000	110110000	93733000	101760000	64318000	58708000	74039000	73319000	23126000	34847000	136750000	151030000	259430000	297770000	171350000	184830000	269300000	268100000	207470000	204410000	99382000	93378000	85113000	80044000
P08246	P08246	Neutrophil elastase	ELANE	620	0	0	0	0	0	0	3487600	0	0	0	0	0	0	0	0	0	0	0	0	0	0	0	0	0	0	0	0	0	0	0	0	0	0	0	0	0	0	0	0	0	0	0
P08311	P08311	Cathepsin G	CTSG	621	0	0	0	0	0	0	29864000	28356000	0	0	0	0	0	0	0	0	0	0	0	0	0	0	0	0	0	0	0	0	0	0	0	0	0	0	0	0	0	0	0	0	0	0
P08559;P08559-4;P08559-3;P08559-2;Q5JPU0;Q5JPT9;Q5JPU1;Q5JPU3;Q5JPU2;P29803	P08559;P08559-4;P08559-3;P08559-2	Pyruvate dehydrogenase E1 component subunit alpha, somatic form, mitochondrial	PDHA1	622	11580000	18218000	9734400	11109000	10424000	13456000	6620700	6875300	0	0	0	0	2199300	0	39671000	44017000	22553000	16811000	19442000	18417000	14611000	15375000	0	0	0	0	0	1878400	107690000	129400000	47661000	65859000	63667000	68894000	20493000	29953000	7761800	0	0	0	0	5184000
P08579;M0R0G9;M0QXK2;M0R221;M0R2B8;M0QZG7;M0R268;P09012	P08579;M0R0G9;M0QXK2;M0R221;M0R2B8;M0QZG7;M0R268;P09012	U2 small nuclear ribonucleoprotein B;U1 small nuclear ribonucleoprotein A	SNRPB2;SNRPA	623	0	0	0	8783600	8548400	10398000	0	8640800	0	4461700	0	0	3434100	2705900	0	0	0	3807000	0	0	0	0	0	0	0	0	0	0	0	0	0	0	0	0	0	0	0	0	0	0	0	0
P08621-3;P08621-2;P08621;M0QYR1	P08621-3;P08621-2;P08621;M0QYR1	U1 small nuclear ribonucleoprotein 70 kDa	SNRNP70	624	0	0	0	0	3192800	2755800	0	0	0	0	0	1861500	0	0	0	0	0	0	2444600	0	0	0	0	0	0	0	0	0	0	0	0	0	0	0	0	0	0	0	0	0	0	0
P08670;B0YJC4;B0YJC5;A0A1B0GTT5;P17661;H7C5W5;P41219;P41219-2;A0A1B0GVG8;F8W835;E7EMV2;E7ESP9;P07197-2;P07196;P07197	P08670;B0YJC4;B0YJC5	Vimentin	VIM	625	615170000	571170000	352490000	383970000	403320000	430620000	318240000	378830000	363270000	352210000	427820000	482970000	389510000	406920000	297680000	329800000	239620000	240080000	261390000	261040000	225020000	236690000	186960000	207770000	209800000	212290000	200370000	194720000	266440000	320330000	323220000	331720000	337940000	285750000	228010000	238470000	250730000	257530000	291210000	296660000	245520000	263580000
P08708;H0YN88;A0A075B716;H0YN73	P08708;H0YN88;A0A075B716	40S ribosomal protein S17	RPS17	626	29235000	7940900	7464600	0	10254000	10751000	0	2841700	0	0	0	0	0	0	0	0	0	0	0	0	0	0	0	0	0	0	0	0	0	0	0	20582000	0	0	12671000	0	0	0	0	0	1815600	0
P09132;A0A087WWU9;A0A087WYR0;P09132-2;D6RBG4	P09132;A0A087WWU9;A0A087WYR0;P09132-2	Signal recognition particle 19 kDa protein	SRP19	627	12134000	11044000	6397000	7223100	9428300	11587000	11300000	9873900	6125600	0	6494800	7349600	3375200	0	17532000	12411000	7472100	8083600	10545000	0	9314500	7373200	6378100	0	6067500	0	4092100	4959200	9849300	12481000	0	5629500	0	0	4961100	0	0	0	0	3748500	0	5425500
P09211;A8MX94;A0A087X2E9;A0A087X243	P09211;A8MX94	Glutathione S-transferase P	GSTP1	628	15879000	0	8276600	10722000	23419000	24444000	14960000	17698000	7435600	5204200	0	6147200	0	6753100	0	0	0	0	0	0	0	16782000	0	2407400	6416000	0	0	0	46849000	43190000	41555000	28489000	15853000	11897000	63790000	53834000	38350000	36424000	11041000	0	11597000	12434000
Q5T7C4;P09429;B2RPK0	Q5T7C4;P09429;B2RPK0	High mobility group protein B1;Putative high mobility group protein B1-like 1	HMGB1;HMGB1P1	629	0	0	8747600	0	10148000	8699200	0	0	0	0	0	0	0	0	0	0	0	0	0	0	0	0	0	0	0	0	0	0	0	0	0	0	0	0	23720000	24141000	0	0	0	0	0	0
P09496-5;P09496-2;C9J8P9;P09496-4;P09496-3;P09496	P09496-5;P09496-2;C9J8P9;P09496-4;P09496-3;P09496	Clathrin light chain A	CLTA	630	0	0	0	0	0	622510	0	0	0	0	0	0	0	0	0	0	0	0	0	0	0	0	0	0	0	0	0	0	0	0	0	0	0	0	0	0	0	0	0	0	0	0
P09622-3;P09622;E9PEX6;P09622-2;F8WDM5;A0A1W2PR83;F2Z2E3	P09622-3;P09622;E9PEX6;P09622-2	Dihydrolipoyl dehydrogenase, mitochondrial;Dihydrolipoyl dehydrogenase	DLD	631	400810000	352970000	196500000	246950000	114240000	132410000	74618000	79163000	37152000	46166000	15310000	37729000	20057000	18514000	369700000	475810000	202510000	177590000	203180000	204910000	134900000	150160000	41923000	48741000	41131000	49160000	22703000	33699000	414930000	496820000	294370000	295640000	392820000	325150000	177420000	160540000	72241000	37428000	53106000	49319000	25213000	25749000
P09661;H0YKK0;H0YMA0;H0YLR3	P09661;H0YKK0;H0YMA0	U2 small nuclear ribonucleoprotein A	SNRPA1	632	17265000	17839000	7274700	0	8265700	8840900	9230800	12776000	6212200	3535600	0	3598100	2405000	2752000	13540000	0	0	0	4316400	0	6910000	0	0	5500300	5345900	4693300	0	3490800	14329000	11002000	8776800	0	0	10501000	12765000	0	0	0	0	0	3918300	2570600
P09874;Q5VX84;Q5VX85	P09874	Poly [ADP-ribose] polymerase 1	PARP1	633	7447000	15158000	12660000	0	25021000	17318000	13615000	12932000	14329000	16561000	15754000	19256000	11089000	12568000	15230000	9727000	10381000	10187000	14332000	0	0	0	11318000	11824000	10917000	12772000	7202900	12376000	8456000	15155000	7329500	2610000	4258100	0	0	6101200	11458000	9071900	15445000	12737000	10185000	9922500
P09936;D6R956;D6R974;D6RE83;D6RF53	P09936;D6R956;D6R974;D6RE83	Ubiquitin carboxyl-terminal hydrolase isozyme L1;Ubiquitin carboxyl-terminal hydrolase	UCHL1	634	2737300	1010800	180530000	226230000	741170000	666090000	813170000	901010000	2128500000	2110400000	2553500000	3028500000	2545300000	2585900000	0	733590	134170000	139020000	1240500000	975230000	974700000	1362600000	2381700000	2959200000	1981000000	2519100000	3079500000	2754400000	4389000	4615900	252330000	279970000	1428400000	1475000000	740690000	1018200000	1758300000	1425000000	2008900000	2375600000	2233800000	2814000000
P09960-3;P09960-2;P09960-4;P09960	P09960-3;P09960-2;P09960-4;P09960	Leukotriene A-4 hydrolase	LTA4H	635	0	0	0	0	0	0	0	0	0	0	0	0	0	0	0	0	0	0	0	0	0	0	0	0	0	0	0	0	0	0	0	0	0	0	0	0	5253200	0	0	0	0	0
P09972;K7EKH5;C9J8F3;J3KSV6;J3QKP5;A8MVZ9	P09972;K7EKH5;C9J8F3;J3KSV6;J3QKP5;A8MVZ9	Fructose-bisphosphate aldolase C;Fructose-bisphosphate aldolase	ALDOC	636	0	0	0	0	4359700	3716200	0	0	0	0	0	0	0	0	0	0	0	0	0	0	0	0	0	0	0	0	0	0	0	0	0	0	0	0	2690600	0	0	0	0	0	0	0
P0DOY3;P0DOY2;P0CF74;A0M8Q6	P0DOY3;P0DOY2;P0CF74;A0M8Q6	Ig lambda-6 chain C region;Ig lambda-7 chain C region	IGLC6;IGLC7	637	0	0	0	0	0	0	189940000	187960000	0	0	0	0	0	0	0	0	0	0	0	0	0	0	0	0	0	0	0	0	0	0	0	0	0	0	0	0	0	0	0	0	0	0
P0DJI8;E9PQD6;E9PR14;G3V1D9;A0A096LPE2;P0DJI9-2	P0DJI8;E9PQD6	Serum amyloid A-1 protein;Amyloid protein A;Serum amyloid protein A(2-104);Serum amyloid protein A(3-104);Serum amyloid protein A(2-103);Serum amyloid protein A(2-102);Serum amyloid protein A(4-101);Serum amyloid A protein	SAA1	638	0	0	0	0	12834000	0	183740000	69946000	0	0	0	0	0	0	0	0	0	0	0	0	0	0	0	0	0	0	0	0	0	0	0	0	0	0	0	0	0	0	0	0	0	0
P0DJI9	P0DJI9	Serum amyloid A-2 protein	SAA2	639	0	0	0	0	0	0	9642400	8283900	0	0	0	0	0	0	0	0	0	0	0	0	0	0	0	0	0	0	0	0	0	0	0	0	0	0	0	0	0	0	0	0	0	0
P0DN76;Q01081-2;Q01081;K7EJH3;A0A1B0GW87;K7EJM7;M0QYK5;M0R2N4;Q01081-3;Q01081-4;Q8WU68-3;Q8WU68-2;Q8WU68	P0DN76;Q01081-2;Q01081;K7EJH3;A0A1B0GW87;K7EJM7;M0QYK5;M0R2N4;Q01081-3;Q01081-4;Q8WU68-3;Q8WU68-2;Q8WU68	Splicing factor U2AF 35 kDa subunit;Splicing factor U2AF 26 kDa subunit	U2AF1;U2AF1L4	640	0	0	0	0	0	0	0	0	0	0	0	0	0	0	0	0	0	3834600	0	0	0	0	0	0	0	0	0	0	0	0	0	0	0	0	0	0	0	0	0	0	0	0
P10155-3;P10155-5;P10155-4;P10155	P10155-3;P10155-5;P10155-4;P10155	60 kDa SS-A/Ro ribonucleoprotein	TROVE2	641	0	0	0	0	0	0	0	0	0	0	0	0	0	550730	0	0	0	0	0	0	0	0	0	0	0	0	0	0	0	0	0	0	0	0	0	0	0	0	0	0	0	0
P10599;P10599-2	P10599;P10599-2	Thioredoxin	TXN	642	41647000	46677000	25936000	31985000	42505000	52968000	29339000	28266000	20649000	18732000	0	0	13888000	16286000	5352100	33866000	16235000	23642000	34684000	36316000	38435000	36999000	0	0	0	0	0	0	40292000	59341000	60826000	68453000	0	55549000	75257000	88266000	56969000	63011000	16618000	19477000	0	22665000
P10809;E7ESH4;E7EXB4;C9JL25;P10809-2;C9JL19;C9JCQ4;C9J0S9	P10809	60 kDa heat shock protein, mitochondrial	HSPD1	643	543560000	477880000	394480000	425530000	592410000	604460000	469820000	483390000	250910000	260980000	336900000	388940000	153010000	171540000	330410000	490960000	367430000	370580000	405820000	338180000	295790000	294950000	185770000	197310000	195030000	194620000	161610000	127360000	317530000	270980000	302170000	271790000	303450000	262650000	261480000	261390000	178340000	173830000	199020000	185410000	121530000	132590000
P10909-4;P10909;P10909-5;P10909-2;H0YLK8;E7ERK6;H0YC35;P10909-3;E7ETB4;E5RG36;E5RGB0;E5RH61;E5RJZ5;H0YAS8	P10909-4;P10909;P10909-5;P10909-2;H0YLK8;E7ERK6;H0YC35;P10909-3	Clusterin;Clusterin beta chain;Clusterin alpha chain;Clusterin	CLU	644	0	0	0	0	0	0	47505000	50687000	0	0	0	0	0	0	0	0	0	0	0	0	0	0	0	0	0	0	0	0	0	0	0	0	0	0	0	0	0	0	0	0	0	0
P11021	P11021	78 kDa glucose-regulated protein	HSPA5	645	49002000	44931000	108730000	120210000	42097000	47480000	37158000	42205000	22129000	25893000	25015000	28479000	20720000	22054000	43083000	47137000	106510000	107620000	64826000	51375000	41900000	44953000	13772000	21852000	21508000	22443000	19470000	17358000	48816000	55070000	196840000	234150000	105990000	97765000	56801000	63227000	38152000	39089000	34310000	33965000	28892000	25808000
P11142;E9PKE3;P11142-2;E9PNE6;E9PN89;E9PLF4;E9PQQ4;E9PQK7;E9PPY6;E9PI65;E9PS65;P54652;E9PN25;E9PM13	P11142;E9PKE3;P11142-2;E9PNE6;E9PN89	Heat shock cognate 71 kDa protein	HSPA8	646	881060000	835960000	5274800000	5202200000	1375700000	1366400000	1135100000	1203500000	482710000	491250000	662020000	751140000	465670000	451570000	810730000	999960000	7407700000	7726300000	2553500000	2142700000	1742500000	1714000000	532500000	597670000	571870000	629220000	449040000	434430000	860970000	795810000	9052200000	9473300000	3364600000	3236200000	1913100000	2064400000	612500000	625280000	547020000	572780000	453860000	512700000
P11177-2;P11177;P11177-3;C9J634;F8WF02	P11177-2;P11177;P11177-3;C9J634	Pyruvate dehydrogenase E1 component subunit beta, mitochondrial	PDHB	647	7408700	6107400	0	3111300	11117000	12087000	11106000	7779100	0	1534200	0	0	0	0	81570000	86390000	25066000	27867000	0	9972100	24499000	10239000	0	1785900	3878200	0	1184500	0	211730000	190710000	32218000	32439000	0	12106000	13997000	14733000	2426300	0	1214900	0	0	2632000
P11182;Q5VVL7	P11182;Q5VVL7	Lipoamide acyltransferase component of branched-chain alpha-keto acid dehydrogenase complex, mitochondrial	DBT	648	860290000	740650000	465940000	548040000	415390000	450300000	464100000	462210000	215850000	220320000	284850000	259160000	162270000	144700000	761150000	876780000	604210000	596400000	568450000	466060000	389400000	411650000	241950000	234440000	311160000	312680000	192540000	203140000	819880000	705240000	485730000	459260000	732000000	526340000	397370000	432240000	253660000	252190000	301020000	292340000	177970000	188680000
P11441;Q5HY81;F8WB70	P11441;Q5HY81	Ubiquitin-like protein 4A	UBL4A	649	2722000	0	0	0	2207300	1946400	862180	0	123100000	102720000	131200000	162650000	120940000	111830000	0	0	1152600	1194400	0	0	0	3093700	111450000	134150000	81093000	70308000	117330000	117350000	1527400	1300400	1992900	1718500	3189500	2799000	2390900	1868900	144260000	140310000	128240000	109890000	95358000	125560000
P11498;E9PRE7;P11498-2;E9PS68	P11498	Pyruvate carboxylase, mitochondrial	PC	650	225270000	201700000	133510000	144100000	133830000	128750000	141450000	165130000	110810000	110220000	110370000	118550000	74549000	78310000	213720000	201290000	160760000	146900000	98236000	85281000	144870000	137700000	114560000	110660000	83965000	79740000	49099000	55218000	150960000	142430000	94283000	93421000	103370000	119810000	89325000	105700000	61956000	64063000	107330000	102980000	65804000	63256000
P11908;P11908-2;A6NMS2;D3YTJ7	P11908;P11908-2;A6NMS2;D3YTJ7	Ribose-phosphate pyrophosphokinase 2	PRPS2	651	0	0	0	0	0	0	0	0	0	0	0	0	0	0	0	0	0	0	0	0	0	0	0	0	0	0	0	0	0	0	0	0	0	0	0	10674000	0	0	0	0	0	0
P12004	P12004	Proliferating cell nuclear antigen	PCNA	652	0	0	7143100	8815400	11517000	11976000	0	6620300	12778000	12932000	0	12899000	9628700	9358800	0	0	0	0	0	0	0	0	9149300	0	0	8149000	0	0	0	0	9849600	0	0	24108000	28683000	32953000	29601000	35489000	0	0	0	14247000
P12270;P12270-2	P12270	Nucleoprotein TPR	TPR	653	7526400	8632300	6044900	0	9518200	10431000	0	7199900	6074000	6868100	0	8955100	3683700	2623100	0	0	0	5587400	6544000	0	0	0	0	0	0	0	0	0	7459300	0	0	0	0	0	0	0	0	0	0	0	0	0
P12273	P12273	Prolactin-inducible protein	PIP	654	0	0	0	0	0	0	329070000	309730000	0	0	0	0	0	0	0	0	0	0	0	0	0	0	0	0	0	0	0	0	0	0	0	0	0	0	0	0	0	0	0	0	0	0
[truncated: 645 more rows]
[truncated: 11 more columns]

## Sheet: 6_SHSY5Y all ident. proteins
All identified proteins from SHSY5Y cell extract after AE-MS
[truncated: 2,238 more rows]
[truncated: 11 more columns]

[truncated: 18 more sheets: 7_Target List, 8_Fig.1h + Suppl. Figs. 1+7, 9_Fig. 6d + Suppl.Fig. 7d,e, 10_Suppl.Fig. 4a, 11_Fig. 1b, 12_Fig. 1c, 13_Fig. 1d, 14_Fig. 1e, 15_Fig. 1f, 16_Fig. 4f, 17_SupplFig. 1d, 18_SupplFig. 2a, 19_SupplFig. 2b, 20_SupplFig. 2c, 21_SupplFig. 6a, 22_SupplFig. 6c, 23_SupplFig. 7b, 24_SupplFig. 7g]
